# Supplementary material for: Identification and Characterization of eccDNA in HepG2 Cells Under DOX-Induced DNA Damage
Source: Int J Mol Sci. 2025 Nov 13;26(22):10978. doi: 10.3390/ijms262210978 (PMC12652896; doi:10.3390/ijms262210978)
Supplement: Supplementary file 1 [file ijms-26-10978-s001.zip]

Archive with 5 entries (5 files):
- ijms-3930475-supplementary.pdf
- Supplementary Table S1.xlsx
- Supplementary Table S2.xlsx
- Supplementary Table S3.xlsx
- Supplementary Table S4.xlsx
