# Supplementary material for: Identification and Characterization of eccDNA in HepG2 Cells Under DOX-Induced DNA Damage
Source: Int J Mol Sci. 2025 Nov 13;26(22):10978. doi: 10.3390/ijms262210978 (PMC12652896; doi:10.3390/ijms262210978)
Supplement: Supplementary file 1 [file ijms-26-10978-s001.zip › Supplementary Table S1.xlsx]

## Sheet: Control eccDNAs
Table S1. eccDNAs in HepG2 cells before and after DNA damage. ("Control" group)
eccDNA_ID	Chr	Start	End	Length(bp)	Copy_number
C1	chr1	982265	982417	152	4
C2	chr1	1867389	1869047	1658	4
C3	chr1	2203713	2203998	285	2
C4	chr1	2226461	2226904	443	16
C5	chr1	3199346	3199710	364	4
C6	chr1	3279170	3279570	400	3
C7	chr1	3376823	3377614	791	2
C8	chr1	4061565	4061854	289	11
C9	chr1	4254446	4258572	4126	9
C10	chr1	5310164	5310304	140	5
C11	chr1	5939136	5939447	311	5
C12	chr1	6191343	6193474	2131	6
C13	chr1	6286725	6287870	1145	53
C14	chr1	6501669	6502114	445	128
C15	chr1	8233692	8236199	2507	255
C16	chr1	8557426	8557810	384	3
C17	chr1	8691386	8691851	465	3
C18	chr1	9343946	9344158	212	4
C19	chr1	9663894	9664186	292	1
C20	chr1	9760428	9760642	214	3
C21	chr1	9831324	9832320	996	15
C22	chr1	10525342	10525436	94	25
C23	chr1	10609036	10609958	922	4
C24	chr1	11073144	11073339	195	10
C25	chr1	11263690	11264422	732	1
C26	chr1	12190531	12190761	230	4
C27	chr1	12507183	12507445	262	9
C28	chr1	12580703	12580936	233	1
C29	chr1	12601456	12601631	175	6
C30	chr1	14027361	14027503	142	7
C31	chr1	14027373	14027723	350	7
C32	chr1	14497576	14498530	954	13
C33	chr1	16819879	16820262	383	13
C34	chr1	16846276	16847139	863	4
C35	chr1	18171356	18171716	360	4
C36	chr1	18411974	18412086	112	47
C37	chr1	18596631	18596963	332	33
C38	chr1	19114602	19115682	1080	4
C39	chr1	20055660	20056264	604	1
C40	chr1	20059752	20059923	171	2
C41	chr1	20170578	20170727	149	3
C42	chr1	20821664	20821901	237	10
C43	chr1	21521413	21521615	202	2
C44	chr1	22275995	22276410	415	2
C45	chr1	22344468	22347103	2635	44
C46	chr1	24168840	24169683	843	1
C47	chr1	24741201	24741756	555	11
C48	chr1	25176971	25177704	733	2
C49	chr1	25247903	25248086	183	5
C50	chr1	25903171	25903653	482	4
C51	chr1	26027469	26027659	190	38
C52	chr1	27718878	27719019	141	1
C53	chr1	27859690	27859904	214	52
C54	chr1	28559540	28559681	141	1
C55	chr1	28698955	28699293	338	2
C56	chr1	29270538	29271803	1265	1
C57	chr1	30483630	30483923	293	3
C58	chr1	30955799	30955911	112	6
C59	chr1	31088190	31088384	194	18
C60	chr1	31768735	31770252	1517	16
C61	chr1	32623919	32626448	2529	4
C62	chr1	33498834	33502437	3603	207
C63	chr1	33723696	33724168	472	14
C64	chr1	33837060	33839525	2465	244
C65	chr1	34222649	34225734	3085	124
C66	chr1	34590291	34590920	629	29
C67	chr1	35365844	35366024	180	24
C68	chr1	36991491	36992549	1058	44
C69	chr1	38401268	38402306	1038	48
C70	chr1	38413872	38414042	170	1
C71	chr1	38536733	38537022	289	27
C72	chr1	39670452	39670629	177	19
C73	chr1	40151420	40151596	176	119
C74	chr1	40229579	40229697	118	3
C75	chr1	41076175	41076401	226	4
C76	chr1	41395749	41396323	574	12
C77	chr1	42780047	42780297	250	2
C78	chr1	43070231	43071006	775	14
C79	chr1	43519581	43519670	89	16
C80	chr1	44535159	44535599	440	15
C81	chr1	44672016	44672157	141	1
C82	chr1	44815992	44816391	399	23
C83	chr1	44884151	44884321	170	11
C84	chr1	45569857	45570417	560	5
C85	chr1	45848149	45848325	176	40
C86	chr1	45985372	45986042	670	330
C87	chr1	46649082	46649304	222	4
C88	chr1	46681106	46682039	933	8
C89	chr1	46712252	46712603	351	1
C90	chr1	48190812	48191037	225	4
C91	chr1	48190817	48191038	221	5
C92	chr1	48688340	48689196	856	52
C93	chr1	48688342	48688940	598	52
C94	chr1	49119181	49119291	110	3
C95	chr1	50392389	50393479	1090	9
C96	chr1	50545883	50546543	660	3
C97	chr1	50617160	50619508	2348	49
C98	chr1	51798429	51799181	752	244
C99	chr1	51803851	51804062	211	3
C100	chr1	52447832	52447948	116	2
C101	chr1	52695895	52696017	122	9
C102	chr1	52928304	52930425	2121	2
C103	chr1	53381642	53381738	96	5
C104	chr1	54400592	54401585	993	56
C105	chr1	54944915	54946213	1298	79
C106	chr1	55082322	55084400	2078	4
C107	chr1	55236403	55236595	192	164
C108	chr1	55481224	55482194	970	6
C109	chr1	55768494	55768877	383	14
C110	chr1	56387927	56389048	1121	2
C111	chr1	56451372	56451745	373	58
C112	chr1	56508353	56508975	622	2
C113	chr1	57162791	57162999	208	14
C114	chr1	58526477	58526955	478	1
C115	chr1	58557532	58560035	2503	8
C116	chr1	59329518	59329808	290	10
C117	chr1	60146387	60146706	319	7
C118	chr1	61340855	61341044	189	37
C119	chr1	61810420	61811001	581	66
C120	chr1	63849232	63850645	1413	1
C121	chr1	65352883	65353221	338	11
C122	chr1	65818651	65820809	2158	44
C123	chr1	66411232	66412256	1024	1
C124	chr1	67075914	67078108	2194	56
C125	chr1	67613795	67614105	310	1
C126	chr1	67665656	67665948	292	11
C127	chr1	67925460	67926191	731	2
C128	chr1	68153048	68153647	599	1
C129	chr1	68512400	68512533	133	74
C130	chr1	68988266	68988830	564	9
C131	chr1	68993015	68993838	823	11
C132	chr1	70356921	70358517	1596	167
C133	chr1	71370569	71371153	584	1
C134	chr1	75278474	75280715	2241	133
C135	chr1	77804466	77805267	801	4
C136	chr1	77866695	77866981	286	1
C137	chr1	78229923	78230173	250	3
C138	chr1	78577446	78577855	409	2
C139	chr1	78939202	78939698	496	7
C140	chr1	79040412	79041577	1165	2
C141	chr1	79510994	79511593	599	1
C142	chr1	79763281	79764061	780	1
C143	chr1	80297209	80297453	244	60
C144	chr1	80592473	80592662	189	27
C145	chr1	82183010	82183167	157	1
C146	chr1	85369484	85370281	797	19
C147	chr1	85869617	85870296	679	22
C148	chr1	89781704	89781903	199	4
C149	chr1	93390352	93390498	146	23
C150	chr1	93576727	93576811	84	28
C151	chr1	94793197	94794764	1567	9
C152	chr1	95672624	95672907	283	12
C153	chr1	97554473	97555672	1199	14
C154	chr1	99502680	99504322	1642	8
C155	chr1	99780709	99780911	202	5
C156	chr1	101602385	101603143	758	11
C157	chr1	103453186	103454957	1771	6
C158	chr1	103544522	103546258	1736	3
C159	chr1	105013335	105013469	134	2
C160	chr1	105641952	105643040	1088	19
C161	chr1	106138580	106140384	1804	17
C162	chr1	106610107	106612211	2104	2
C163	chr1	108039167	108039367	200	4
C164	chr1	108192815	108195666	2851	3
C165	chr1	109833403	109833672	269	4
C166	chr1	111021357	111021512	155	10
C167	chr1	111906754	111907940	1186	20
C168	chr1	111933046	111933494	448	10
C169	chr1	112816690	112818283	1593	261
C170	chr1	112830248	112830336	88	2
C171	chr1	114771152	114771407	255	22
C172	chr1	115048440	115048774	334	29
C173	chr1	115275797	115277121	1324	149
C174	chr1	115907096	115907267	171	8
C175	chr1	116000751	116001810	1059	112
C176	chr1	116058145	116058283	138	25
C177	chr1	116422753	116424252	1499	2
C178	chr1	117847170	117847524	354	32
C179	chr1	117974122	117974771	649	2
C180	chr1	118472250	118472473	223	2
C181	chr1	119354546	119354779	233	1
C182	chr1	119542216	119542471	255	33
C183	chr1	119604219	119605453	1234	5
C184	chr1	120217659	120218714	1055	52
C185	chr1	145002083	145002451	368	1
C186	chr1	145033828	145034674	846	3
C187	chr1	146813320	146813484	164	16
C188	chr1	149907845	149910414	2569	1
C189	chr1	149992004	149992363	359	13
C190	chr1	150055072	150056369	1297	14
C191	chr1	150121281	150121507	226	10
C192	chr1	150371417	150371710	293	10
C193	chr1	151206530	151206940	410	2
C194	chr1	151419961	151420304	343	8
C195	chr1	151514343	151515476	1133	1
C196	chr1	151609894	151610166	272	1
C197	chr1	151654917	151655412	495	5
C198	chr1	151962192	151962459	267	7
C199	chr1	152016520	152016914	394	2
C200	chr1	152315252	152315500	248	8
C201	chr1	153598732	153599061	329	14
C202	chr1	153672712	153672996	284	8
C203	chr1	153998960	153999444	484	70
C204	chr1	154650148	154650355	207	20
C205	chr1	154825341	154825667	326	3
C206	chr1	154991229	154991567	338	16
C207	chr1	155440079	155440531	452	38
C208	chr1	155876498	155877423	925	33
C209	chr1	157900743	157900906	163	1
C210	chr1	157959791	157959959	168	1
C211	chr1	160947707	160949483	1776	37
C212	chr1	161663407	161663580	173	1
C213	chr1	162157942	162158166	224	20
C214	chr1	162258282	162260986	2704	2
C215	chr1	162368165	162368378	213	29
C216	chr1	162567022	162568557	1535	45
C217	chr1	162567217	162567732	515	1
C218	chr1	163645852	163647106	1254	1
C219	chr1	164529488	164531161	1673	6
C220	chr1	164722021	164724240	2219	50
C221	chr1	164722405	164722709	304	5
C222	chr1	165658317	165658902	585	22
C223	chr1	166137332	166137684	352	4
C224	chr1	167091451	167091950	499	4
C225	chr1	168958499	168958783	284	11
C226	chr1	169873267	169873675	408	7
C227	chr1	172566119	172566276	157	4
C228	chr1	172694201	172694503	302	34
C229	chr1	174789846	174790001	155	4
C230	chr1	174791705	174793204	1499	47
C231	chr1	175088628	175088968	340	1
C232	chr1	175864105	175865063	958	78
C233	chr1	176080211	176080529	318	214
C234	chr1	176152193	176153090	897	4
C235	chr1	176813635	176814283	648	33
C236	chr1	177604651	177604931	280	77
C237	chr1	177979993	177980172	179	2
C238	chr1	178536350	178536743	393	1
C239	chr1	178902027	178902712	685	18
C240	chr1	180892491	180894051	1560	2
C241	chr1	181061627	181061832	205	23
C242	chr1	181882179	181883301	1122	24
C243	chr1	182820892	182822254	1362	9
C244	chr1	182846961	182847673	712	31
C245	chr1	182861939	182866302	4363	83
C246	chr1	183597008	183597134	126	6
C247	chr1	183756039	183756874	835	70
C248	chr1	183771888	183773446	1558	1
C249	chr1	183849811	183851212	1401	10
C250	chr1	183934872	183936124	1252	26
C251	chr1	184156232	184156414	182	1
C252	chr1	184706614	184706982	368	2
C253	chr1	184853961	184854165	204	2
C254	chr1	185176378	185176590	212	4
C255	chr1	185267824	185268906	1082	4
C256	chr1	185556074	185558820	2746	16
C257	chr1	185564937	185565125	188	2
C258	chr1	187157857	187159947	2090	55
C259	chr1	187513905	187514819	914	7
C260	chr1	188327024	188328006	982	117
C261	chr1	189169068	189171325	2257	36
C262	chr1	190418861	190419496	635	6
C263	chr1	191666475	191667865	1390	21
C264	chr1	192542828	192543426	598	3
C265	chr1	192725971	192726743	772	12
C266	chr1	193527679	193529571	1892	188
C267	chr1	196032463	196032586	123	2
C268	chr1	196458590	196458760	170	2
C269	chr1	197567529	197568353	824	3
C270	chr1	198127448	198127664	216	18
C271	chr1	198927009	198929016	2007	30
C272	chr1	199002240	199003339	1099	2
C273	chr1	199463648	199464726	1078	5
C274	chr1	199579862	199581397	1535	3
C275	chr1	200462362	200462606	244	1
C276	chr1	201012991	201014034	1043	140
C277	chr1	201082989	201083432	443	1
C278	chr1	201598655	201598994	339	7
C279	chr1	203004359	203004656	297	19
C280	chr1	203045885	203046118	233	3
C281	chr1	204027714	204027942	228	1
C282	chr1	204399638	204399944	306	4
C283	chr1	204399709	204399951	242	7
C284	chr1	204482729	204482926	197	2
C285	chr1	204605704	204606596	892	8
C286	chr1	204711962	204712182	220	2
C287	chr1	204817995	204818836	841	15
C288	chr1	205142793	205143117	324	3
C289	chr1	205247644	205247735	91	1
C290	chr1	205286964	205287108	144	2
C291	chr1	205630097	205630255	158	3
C292	chr1	206885510	206885681	171	2
C293	chr1	207264251	207267878	3627	29
C294	chr1	207548135	207551027	2892	39
C295	chr1	207828943	207829200	257	6
C296	chr1	208036098	208037091	993	40
C297	chr1	208694107	208694570	463	13
C298	chr1	208714899	208715026	127	34
C299	chr1	209817477	209817643	166	3
C300	chr1	210050543	210052985	2442	5
C301	chr1	210525321	210525825	504	6
C302	chr1	210818914	210819301	387	2
C303	chr1	210918318	210918857	539	21
C304	chr1	211461361	211461631	270	6
C305	chr1	211507363	211507731	368	17
C306	chr1	211678728	211678845	117	16
C307	chr1	211694690	211694857	167	26
C308	chr1	212291011	212291794	783	24
C309	chr1	212478991	212479355	364	7
C310	chr1	212633032	212633430	398	4
C311	chr1	213862932	213863547	615	9
C312	chr1	215569159	215569423	264	46
C313	chr1	217072591	217073536	945	51
C314	chr1	217405736	217405956	220	2
C315	chr1	218396322	218397108	786	9
C316	chr1	218505675	218505971	296	2
C317	chr1	220206110	220206683	573	27
C318	chr1	220339932	220340314	382	6
C319	chr1	223160039	223161390	1351	7
C320	chr1	223806322	223806670	348	59
C321	chr1	223840036	223840539	503	1
C322	chr1	223970052	223970380	328	12
C323	chr1	224634874	224635064	190	1
C324	chr1	225039466	225039655	189	2
C325	chr1	225166648	225166905	257	1
C326	chr1	225238195	225239745	1550	136
C327	chr1	226244940	226245277	337	10
C328	chr1	226371695	226372375	680	3
C329	chr1	227460671	227460883	212	9
C330	chr1	228209216	228209384	168	7
C331	chr1	228384609	228385204	595	3
C332	chr1	228740672	228741067	395	8
C333	chr1	228936520	228936692	172	1
C334	chr1	229360501	229361086	585	59
C335	chr1	229774107	229774442	335	39
C336	chr1	230232614	230234191	1577	1
C337	chr1	230364082	230364505	423	2
C338	chr1	230957477	230958395	918	4
C339	chr1	230988719	230988829	110	2
C340	chr1	230988742	230988824	82	3
C341	chr1	234911159	234911356	197	2
C342	chr1	236162432	236162839	407	9
C343	chr1	236627757	236628194	437	2
C344	chr1	236839062	236839442	380	1
C345	chr1	237665967	237666120	153	1
C346	chr1	240709304	240709506	202	1
C347	chr1	241019392	241020546	1154	58
C348	chr1	241040544	241040916	372	2
C349	chr1	243484371	243486587	2216	148
C350	chr1	245776811	245777031	220	3
C351	chr1	245816691	245817093	402	16
C352	chr1	245878978	245879338	360	6
C353	chr1	245910810	245911317	507	15
C354	chr1	246043974	246044719	745	19
C355	chr1	246123341	246123825	484	4
C356	chr1	246388628	246389446	818	1
C357	chr1	246388632	246389637	1005	1
C358	chr1	246590689	246591880	1191	10
C359	chr1	246886241	246887140	899	6
C360	chr1	247234386	247234583	197	2
C361	chr1	247535935	247536094	159	2
C362	chr1	248443104	248443380	276	2
C363	chr1	249211244	249212152	908	16
C364	chr10	240689	240780	91	3
C365	chr10	863714	863990	276	3
C366	chr10	1491999	1492335	336	30
C367	chr10	2016740	2016948	208	7
C368	chr10	2906664	2906995	331	2
C369	chr10	3375060	3375306	246	10
C370	chr10	3873349	3874863	1514	86
C371	chr10	8104716	8104970	254	6
C372	chr10	10038397	10039597	1200	114
C373	chr10	10094034	10094236	202	4
C374	chr10	10165096	10165490	394	6
C375	chr10	10302527	10304969	2442	4
C376	chr10	10613038	10613298	260	2
C377	chr10	10739836	10739993	157	5
C378	chr10	11157963	11158306	343	1
C379	chr10	11305989	11307959	1970	18
C380	chr10	11404903	11405075	172	7
C381	chr10	11741541	11743855	2314	16
C382	chr10	12312470	12312821	351	25
C383	chr10	12599264	12599653	389	10
C384	chr10	13051274	13052760	1486	1
C385	chr10	13311646	13312478	832	3
C386	chr10	14601153	14601287	134	47
C387	chr10	14874963	14875691	728	11
C388	chr10	15187378	15188131	753	24
C389	chr10	15248926	15249072	146	1
C390	chr10	15379591	15380530	939	10
C391	chr10	16073834	16076855	3021	63
C392	chr10	16930516	16931658	1142	5
C393	chr10	18636435	18636586	151	1
C394	chr10	18636937	18637087	150	1
C395	chr10	19802124	19802206	82	8
C396	chr10	20533075	20533117	42	8
C397	chr10	20533076	20533182	106	8
C398	chr10	22881159	22881877	718	3
C399	chr10	24621682	24623814	2132	3
C400	chr10	24842991	24843296	305	1
C401	chr10	25388583	25389279	696	2
C402	chr10	26116876	26119569	2693	37
C403	chr10	26909508	26911901	2393	1
C404	chr10	28358124	28358316	192	5
C405	chr10	28497194	28497432	238	2
C406	chr10	28636559	28636683	124	5
C407	chr10	29111749	29112818	1069	3
C408	chr10	29438334	29438947	613	2
C409	chr10	29820997	29821380	383	3
C410	chr10	29980171	29981408	1237	54
C411	chr10	30002876	30003238	362	3
C412	chr10	30281445	30282026	581	3
C413	chr10	32678201	32679128	927	6
C414	chr10	33363323	33363592	269	19
C415	chr10	33468397	33468967	570	39
C416	chr10	33570901	33571238	337	10
C417	chr10	34160275	34160535	260	8
C418	chr10	34987587	34987857	270	5
C419	chr10	35831647	35831831	184	2
C420	chr10	36351554	36352413	859	2
C421	chr10	36843573	36843925	352	1
C422	chr10	36879045	36879268	223	5
C423	chr10	37721626	37721845	219	4
C424	chr10	37975773	37975942	169	4
C425	chr10	42359139	42378661	19522	1
C426	chr10	44036097	44036384	287	17
C427	chr10	44140394	44140557	163	1
C428	chr10	44353523	44354546	1023	9
C429	chr10	45460886	45461672	786	6
C430	chr10	46081666	46082773	1107	9
C431	chr10	48652787	48653122	335	3
C432	chr10	49403099	49403288	189	2
C433	chr10	49752844	49754129	1285	40
C434	chr10	49863380	49863674	294	10
C435	chr10	50331187	50332537	1350	6
C436	chr10	51584482	51585440	958	48
C437	chr10	54646670	54646821	151	2
C438	chr10	55031708	55032090	382	34
C439	chr10	56317952	56319187	1235	3
C440	chr10	57491800	57491931	131	33
C441	chr10	58580261	58580525	264	2
C442	chr10	58836130	58838097	1967	3
C443	chr10	60262935	60263738	803	4
C444	chr10	61387344	61387590	246	2
C445	chr10	61428074	61430230	2156	196
C446	chr10	61961678	61966088	4410	182
C447	chr10	62079968	62080101	133	8
C448	chr10	62442675	62442863	188	13
C449	chr10	62637545	62637879	334	1
C450	chr10	64127894	64128221	327	3
C451	chr10	65845308	65845687	379	10
C452	chr10	70709706	70709922	216	2
C453	chr10	70834363	70834599	236	1
C454	chr10	71591891	71592319	428	2
C455	chr10	71913200	71915305	2105	40
C456	chr10	72480111	72481430	1319	9
C457	chr10	73027520	73027975	455	45
C458	chr10	73201499	73202403	904	2
C459	chr10	73333568	73333787	219	4
C460	chr10	73510825	73511497	672	39
C461	chr10	73846277	73848562	2285	17
C462	chr10	74652253	74652443	190	19
C463	chr10	74853805	74855687	1882	102
C464	chr10	75523510	75523660	150	1
C465	chr10	75653101	75653349	248	3
C466	chr10	75810399	75811740	1341	71
C467	chr10	76342326	76343538	1212	5
C468	chr10	76655849	76656357	508	4
C469	chr10	76912649	76913334	685	16
C470	chr10	76973059	76974109	1050	19
C471	chr10	77665139	77666204	1065	2
C472	chr10	77737380	77737555	175	1
C473	chr10	77792771	77796331	3560	30
C474	chr10	79250210	79250548	338	3
C475	chr10	79731141	79731281	140	21
C476	chr10	80135560	80135750	190	1
C477	chr10	81365991	81366287	296	3
C478	chr10	81965021	81965386	365	5
C479	chr10	82286823	82288445	1622	1
C480	chr10	82312136	82312598	462	3
C481	chr10	82407041	82409164	2123	2
C482	chr10	82659731	82660366	635	25
C483	chr10	82726655	82726978	323	3
C484	chr10	82777229	82778848	1619	6
C485	chr10	84150380	84151970	1590	3
C486	chr10	84157493	84157616	123	3
C487	chr10	84157497	84157617	120	3
C488	chr10	85933943	85935365	1422	4
C489	chr10	86841328	86842349	1021	78
C490	chr10	86945598	86946211	613	2
C491	chr10	87551674	87551900	226	10
C492	chr10	87763125	87763346	221	2
C493	chr10	87791772	87792093	321	50
C494	chr10	87984108	87984194	86	19
C495	chr10	88680979	88681123	144	1
C496	chr10	89169886	89172058	2172	28
C497	chr10	89414044	89414275	231	9
C498	chr10	89567793	89568119	326	2
C499	chr10	89567796	89568106	310	2
C500	chr10	89739810	89741029	1219	46
C501	chr10	90615029	90615138	109	121
C502	chr10	90839975	90841877	1902	1
C503	chr10	91560146	91564306	4160	16
C504	chr10	92087250	92087619	369	74
C505	chr10	93456532	93456917	385	3
C506	chr10	93998903	93999605	702	57
C507	chr10	94918988	94919431	443	62
C508	chr10	95105913	95106489	576	98
C509	chr10	96167107	96167463	356	5
C510	chr10	96743336	96743528	192	3
C511	chr10	97053216	97055377	2161	13
C512	chr10	99222172	99222289	117	2
C513	chr10	100274815	100276225	1410	19
C514	chr10	100540748	100540951	203	1
C515	chr10	101169865	101170232	367	1
C516	chr10	102023085	102024033	948	2
C517	chr10	102505172	102505476	304	2
C518	chr10	103131855	103132947	1092	2
C519	chr10	103409374	103409617	243	29
C520	chr10	104075315	104076543	1228	176
C521	chr10	104222846	104223071	225	1
C522	chr10	104415084	104415440	356	6
C523	chr10	105118158	105118736	578	2
C524	chr10	105416731	105417802	1071	10
C525	chr10	105966409	105967565	1156	14
C526	chr10	106624602	106626206	1604	37
C527	chr10	106802217	106804126	1909	98
C528	chr10	106881647	106881925	278	1
C529	chr10	107197051	107198262	1211	6
C530	chr10	110333155	110333750	595	2
C531	chr10	110492293	110492454	161	8
C532	chr10	110670286	110672247	1961	160
C533	chr10	110706072	110706816	744	10
C534	chr10	111276285	111276508	223	5
C535	chr10	111287036	111288492	1456	16
C536	chr10	111960121	111960360	239	1
C537	chr10	114491150	114492470	1320	5
C538	chr10	115174939	115175176	237	9
C539	chr10	115777853	115777997	144	43
C540	chr10	115843701	115843791	90	6
C541	chr10	115901280	115901388	108	2
C542	chr10	116532062	116532408	346	9
C543	chr10	118811183	118811377	194	1
C544	chr10	119276881	119280268	3387	128
C545	chr10	119821747	119821992	245	6
C546	chr10	121718870	121718977	107	9
C547	chr10	122098416	122099612	1196	9
C548	chr10	122745619	122746330	711	1
C549	chr10	123307518	123307709	191	74
C550	chr10	123420426	123421007	581	16
C551	chr10	123424123	123425117	994	28
C552	chr10	123490888	123491684	796	52
C553	chr10	123721986	123723099	1113	28
C554	chr10	124193244	124194991	1747	4
C555	chr10	124336217	124336349	132	3
C556	chr10	125036622	125038133	1511	6
C557	chr10	125490513	125493931	3418	57
C558	chr10	126440177	126440978	801	40
C559	chr10	126548219	126548621	402	52
C560	chr10	127579681	127579823	142	1
C561	chr10	128941434	128942603	1169	156
C562	chr10	130093510	130093735	225	11
C563	chr10	130230443	130231208	765	9
C564	chr10	130615226	130615372	146	60
C565	chr10	131630145	131630334	189	3
C566	chr10	134251634	134252031	397	13
C567	chr10	134267616	134267638	22	5
C568	chr10	134933410	134933636	226	21
C569	chr11	258445	259654	1209	11
C570	chr11	1006881	1007042	161	2
C571	chr11	1424039	1424113	74	2
C572	chr11	1980957	1981166	209	13
C573	chr11	2012012	2012197	185	2
C574	chr11	2051853	2053196	1343	6
C575	chr11	2442501	2442804	303	9
C576	chr11	2583117	2585103	1986	2
C577	chr11	3106370	3107094	724	9
C578	chr11	3182871	3183129	258	1
C579	chr11	3900127	3901252	1125	26
C580	chr11	4611380	4612155	775	7
C581	chr11	4830633	4830805	172	3
C582	chr11	4830679	4830838	159	3
C583	chr11	4942786	4942940	154	4
C584	chr11	4958919	4959083	164	1
C585	chr11	5461243	5462218	975	10
C586	chr11	6181266	6182150	884	6
C587	chr11	9425955	9426172	217	3
C588	chr11	9436253	9436811	558	22
C589	chr11	9482076	9482188	112	10
C590	chr11	12169422	12170136	714	34
C591	chr11	12406447	12406722	275	1
C592	chr11	12658862	12659058	196	45
C593	chr11	13170701	13171008	307	25
C594	chr11	14168925	14170364	1439	55
C595	chr11	16645292	16646376	1084	102
C596	chr11	16792920	16793088	168	16
C597	chr11	17033457	17033582	125	6
C598	chr11	17836153	17836353	200	1
C599	chr11	18280822	18281766	944	8
C600	chr11	18403424	18404178	754	5
C601	chr11	18790634	18790900	266	6
C602	chr11	18905678	18906166	488	19
C603	chr11	19136136	19138192	2056	55
C604	chr11	19461108	19461297	189	6
C605	chr11	19934965	19935737	772	4
C606	chr11	21521939	21522333	394	3
C607	chr11	22452357	22452816	459	2
C608	chr11	23193837	23195842	2005	39
C609	chr11	23496143	23496550	407	40
C610	chr11	24650163	24650399	236	13
C611	chr11	26015367	26017840	2473	17
C612	chr11	26015689	26015968	279	6
C613	chr11	27640657	27640791	134	1
C614	chr11	30966696	30967078	382	45
C615	chr11	31361846	31362619	773	8
C616	chr11	32409906	32410963	1057	3
C617	chr11	32540812	32541563	751	2
C618	chr11	34048820	34048915	95	3
C619	chr11	34048825	34048914	89	4
C620	chr11	34201873	34202080	207	1
C621	chr11	35300034	35300374	340	67
C622	chr11	36875103	36875244	141	9
C623	chr11	37603033	37603942	909	1
C624	chr11	37674435	37674730	295	110
C625	chr11	38082804	38082887	83	2
C626	chr11	39130292	39131823	1531	27
C627	chr11	40786836	40787554	718	16
C628	chr11	40928983	40929620	637	7
C629	chr11	41302744	41303753	1009	2
C630	chr11	42687039	42687225	186	2
C631	chr11	43042120	43042317	197	1
C632	chr11	46316274	46316505	231	4
C633	chr11	46322030	46322176	146	5
C634	chr11	46427278	46430608	3330	15
C635	chr11	46428463	46428613	150	1
C636	chr11	46428678	46428828	150	1
C637	chr11	46814863	46815627	764	23
C638	chr11	47175775	47176354	579	43
C639	chr11	47190223	47191256	1033	58
C640	chr11	47362536	47362824	288	11
C641	chr11	51198259	51198377	118	27
C642	chr11	51322896	51325394	2498	7
C643	chr11	51579890	51589774	9884	21
C644	chr11	54833995	54834554	559	10
C645	chr11	57088472	57089832	1360	7
C646	chr11	57518161	57520129	1968	67
C647	chr11	57566050	57566714	664	2
C648	chr11	57588624	57588795	171	30
C649	chr11	57634877	57635486	609	2
C650	chr11	58338471	58338760	289	9
C651	chr11	58389157	58389361	204	9
C652	chr11	58668833	58679785	10952	1
C653	chr11	60085596	60086506	910	5
C654	chr11	60093458	60093711	253	18
C655	chr11	61697454	61698180	726	84
C656	chr11	62000496	62000998	502	1
C657	chr11	62434472	62435914	1442	25
C658	chr11	62470885	62471059	174	8
C659	chr11	62548844	62549085	241	67
C660	chr11	63749297	63749410	113	14
C661	chr11	63839654	63840208	554	1
C662	chr11	64110728	64112950	2222	21
C663	chr11	64587400	64587965	565	6
C664	chr11	64797032	64797229	197	3
C665	chr11	64812576	64812917	341	16
C666	chr11	65073505	65073808	303	3
C667	chr11	65344289	65344844	555	4
C668	chr11	65592943	65593291	348	13
C669	chr11	65751499	65751937	438	3
C670	chr11	65964437	65965703	1266	113
C671	chr11	66177110	66177334	224	3
C672	chr11	67126621	67126830	209	1
C673	chr11	67205909	67206310	401	3
C674	chr11	67206004	67206171	167	1
C675	chr11	68192853	68193078	225	7
C676	chr11	68711994	68712728	734	2
C677	chr11	68712013	68712767	754	29
C678	chr11	69962218	69962384	166	3
C679	chr11	70890405	70893693	3288	36
C680	chr11	71346347	71346937	590	9
C681	chr11	71576589	71577902	1313	50
C682	chr11	71856188	71856359	171	16
C683	chr11	72592314	72593511	1197	62
C684	chr11	73383231	73383463	232	2
C685	chr11	73705856	73706405	549	7
C686	chr11	73805891	73807582	1691	15
C687	chr11	74678972	74680359	1387	15
C688	chr11	74881590	74883318	1728	12
C689	chr11	75085830	75086290	460	30
C690	chr11	75280140	75280312	172	1
C691	chr11	75285926	75286186	260	12
C692	chr11	75796998	75797393	395	32
C693	chr11	75907657	75908022	365	30
C694	chr11	77136920	77137046	126	4
C695	chr11	77184068	77184289	221	11
C696	chr11	77823349	77823556	207	2
C697	chr11	79235280	79235702	422	208
C698	chr11	79239579	79240277	698	14
C699	chr11	79304968	79305108	140	2
C700	chr11	80858392	80859162	770	1
C701	chr11	81598454	81602633	4179	67
C702	chr11	83220458	83221400	942	2
C703	chr11	85537311	85537469	158	1
C704	chr11	85579700	85581958	2258	11
C705	chr11	85736432	85738120	1688	32
C706	chr11	88385298	88386210	912	5
C707	chr11	88852869	88853512	643	2
C708	chr11	89941038	89942139	1101	6
C709	chr11	90431500	90432600	1100	25
C710	chr11	91821026	91821734	708	4
C711	chr11	95370580	95371753	1173	89
C712	chr11	95483443	95483589	146	10
C713	chr11	95483449	95483588	139	11
C714	chr11	95508036	95508120	84	10
C715	chr11	96007963	96008693	730	11
C716	chr11	97607396	97609046	1650	17
C717	chr11	99757017	99757162	145	1
C718	chr11	101007170	101008511	1341	13
C719	chr11	102095470	102096455	985	8
C720	chr11	102265711	102265902	191	4
C721	chr11	102732858	102734447	1589	28
C722	chr11	102759203	102761007	1804	9
C723	chr11	104561654	104562355	701	2
C724	chr11	108122936	108123489	553	14
C725	chr11	108270840	108270872	32	2
C726	chr11	110199302	110199459	157	13
C727	chr11	110201984	110202470	486	20
C728	chr11	110459260	110460765	1505	123
C729	chr11	111038789	111039582	793	111
C730	chr11	111887610	111888696	1086	2
C731	chr11	112224562	112225163	601	96
C732	chr11	112324398	112325104	706	16
C733	chr11	112398776	112399234	458	3
C734	chr11	112559008	112559173	165	20
C735	chr11	113947181	113947412	231	5
C736	chr11	116055644	116055747	103	2
C737	chr11	116095578	116095733	155	6
C738	chr11	117486214	117487236	1022	24
C739	chr11	117486399	117486549	150	1
C740	chr11	117570069	117570533	464	4
C741	chr11	118187672	118188058	386	8
C742	chr11	119033974	119034181	207	46
C743	chr11	119035747	119036126	379	3
C744	chr11	119245714	119246512	798	56
C745	chr11	119983417	119983560	143	5
C746	chr11	120417161	120417532	371	26
C747	chr11	120692142	120692306	164	4
C748	chr11	120779451	120783492	4041	131
C749	chr11	121569075	121569303	228	2
C750	chr11	124615398	124615697	299	1
C751	chr11	125815019	125815137	118	6
C752	chr11	126019589	126019721	132	2
C753	chr11	126697078	126699182	2104	132
C754	chr11	130305741	130306030	289	47
C755	chr11	132307977	132308210	233	2
C756	chr11	132866250	132866571	321	40
C757	chr11	133653020	133655178	2158	207
C758	chr11	133887184	133887403	219	2
C759	chr11	134138502	134138707	205	5
C760	chr12	965091	965442	351	42
C761	chr12	1073617	1073883	266	1
C762	chr12	1405576	1405874	298	20
C763	chr12	1807464	1807753	289	2
C764	chr12	2222067	2222292	225	27
C765	chr12	2686155	2688981	2826	80
C766	chr12	2706881	2707097	216	4
C767	chr12	2786143	2786700	557	36
C768	chr12	2947465	2948583	1118	172
C769	chr12	3044864	3045116	252	38
C770	chr12	4398880	4399616	736	11
C771	chr12	5438947	5439674	727	67
C772	chr12	5905905	5905997	92	3
C773	chr12	5957965	5958823	858	159
C774	chr12	6239349	6239597	248	12
C775	chr12	6779838	6780777	939	20
C776	chr12	7624542	7625665	1123	14
C777	chr12	7898102	7898762	660	36
C778	chr12	8048129	8048215	86	1
C779	chr12	8613551	8613954	403	2
C780	chr12	8901491	8901871	380	14
C781	chr12	9201008	9201963	955	18
C782	chr12	9324038	9324128	90	8
C783	chr12	10917160	10917374	214	9
C784	chr12	11218614	11218898	284	1
C785	chr12	12941945	12945548	3603	22
C786	chr12	13887371	13887731	360	9
C787	chr12	14375683	14375852	169	38
C788	chr12	14437810	14438967	1157	46
C789	chr12	14441463	14441839	376	1
C790	chr12	15428946	15429121	175	35
C791	chr12	15501339	15502055	716	34
C792	chr12	15501510	15501966	456	2
C793	chr12	16767864	16771704	3840	24
C794	chr12	16822950	16823915	965	23
C795	chr12	16835163	16835728	565	20
C796	chr12	16867978	16868207	229	282
C797	chr12	19142044	19142756	712	9
C798	chr12	20227085	20227461	376	3
C799	chr12	20932993	20935093	2100	271
C800	chr12	22274470	22274577	107	2
C801	chr12	24325061	24325349	288	21
C802	chr12	24949953	24950547	594	5
C803	chr12	26116592	26116998	406	7
C804	chr12	26926516	26927869	1353	3
C805	chr12	27646680	27646894	214	3
C806	chr12	27674727	27674976	249	37
C807	chr12	29460047	29461202	1155	4
C808	chr12	30879736	30880439	703	5
C809	chr12	31583321	31585430	2109	6
C810	chr12	33552694	33553027	333	1
C811	chr12	34366107	34366566	459	16
C812	chr12	38597543	38598920	1377	34
C813	chr12	39473394	39473607	213	62
C814	chr12	39596123	39596343	220	1
C815	chr12	40158792	40159353	561	10
C816	chr12	41173333	41173955	622	2
C817	chr12	41256993	41257572	579	23
C818	chr12	42141264	42141465	201	18
C819	chr12	42968290	42969848	1558	2
C820	chr12	43227187	43229870	2683	6
C821	chr12	43433620	43435767	2147	32
C822	chr12	44428280	44428689	409	21
C823	chr12	44450440	44450738	298	1
C824	chr12	49213672	49213756	84	4
C825	chr12	49405711	49406229	518	7
C826	chr12	51755769	51756403	634	8
C827	chr12	51796569	51797364	795	3
C828	chr12	51796838	51797039	201	5
C829	chr12	51828875	51829238	363	3
C830	chr12	52862922	52864718	1796	66
C831	chr12	52886167	52887279	1112	10
C832	chr12	53697230	53697446	216	2
C833	chr12	54199866	54206216	6350	11
C834	chr12	54204362	54204514	152	2
C835	chr12	56789500	56789928	428	29
C836	chr12	56849930	56850152	222	28
C837	chr12	56956465	56956714	249	9
C838	chr12	57437046	57437240	194	22
C839	chr12	58202894	58203290	396	8
C840	chr12	58267199	58267740	541	1
C841	chr12	60827142	60827509	367	4
C842	chr12	63262548	63263269	721	32
C843	chr12	63520670	63520875	205	6
C844	chr12	63758946	63759297	351	76
C845	chr12	64314813	64315395	582	2
C846	chr12	64450466	64453008	2542	85
C847	chr12	64783553	64784056	503	59
C848	chr12	64903057	64903781	724	48
C849	chr12	65431323	65433105	1782	17
C850	chr12	65839155	65840856	1701	15
C851	chr12	66762207	66762409	202	5
C852	chr12	67311478	67312049	571	6
C853	chr12	67355485	67355631	146	2
C854	chr12	67958883	67959676	793	1
C855	chr12	68584184	68586236	2052	72
C856	chr12	69343486	69343701	215	2
C857	chr12	69505419	69506127	708	13
C858	chr12	70020500	70020687	187	43
C859	chr12	70080018	70080494	476	1
C860	chr12	70091323	70091517	194	35
C861	chr12	71566373	71568050	1677	6
C862	chr12	72002742	72002997	255	55
C863	chr12	72022179	72022354	175	65
C864	chr12	72442159	72442759	600	10
C865	chr12	73897670	73898132	462	8
C866	chr12	74395052	74395634	582	23
C867	chr12	76227195	76227972	777	10
C868	chr12	76905518	76906224	706	2
C869	chr12	77223760	77224111	351	4
C870	chr12	79128553	79130721	2168	37
C871	chr12	85514812	85514929	117	5
C872	chr12	86351927	86352154	227	14
C873	chr12	86613118	86613457	339	2
C874	chr12	89625441	89625861	420	18
C875	chr12	89651049	89652581	1532	143
C876	chr12	90084133	90085159	1026	6
C877	chr12	90364165	90366622	2457	2
C878	chr12	91403115	91404781	1666	25
C879	chr12	91471785	91472124	339	13
C880	chr12	94855013	94855119	106	1
C881	chr12	95322011	95322348	337	19
C882	chr12	95719610	95722176	2566	11
C883	chr12	97375818	97375983	165	5
C884	chr12	98948038	98948614	576	1
C885	chr12	99054676	99054979	303	2
C886	chr12	99073893	99074325	432	2
C887	chr12	99203950	99204046	96	1
C888	chr12	99344857	99344973	116	8
C889	chr12	100473850	100474068	218	6
C890	chr12	101427821	101427971	150	1
C891	chr12	101991485	101993007	1522	149
C892	chr12	104615120	104615247	127	3
C893	chr12	104745943	104746122	179	18
C894	chr12	106328057	106328261	204	14
C895	chr12	107737740	107738532	792	44
C896	chr12	107788778	107789858	1080	2
C897	chr12	108507557	108507702	145	22
C898	chr12	108608837	108609618	781	40
C899	chr12	108722581	108722711	130	4
C900	chr12	109822527	109822934	407	9
C901	chr12	109967957	109968176	219	1
C902	chr12	110392987	110393838	851	160
C903	chr12	110661294	110662342	1048	1
C904	chr12	110997759	110997995	236	67
C905	chr12	111582295	111582824	529	38
C906	chr12	111927181	111927432	251	52
C907	chr12	114204356	114204463	107	7
C908	chr12	114380919	114381964	1045	80
C909	chr12	114498312	114498458	146	6
C910	chr12	114498314	114498462	148	6
C911	chr12	114727177	114729075	1898	1
C912	chr12	114995342	114995842	500	3
C913	chr12	116112661	116112814	153	8
C914	chr12	116629298	116629588	290	1
C915	chr12	116951717	116953119	1402	26
C916	chr12	117163998	117165251	1253	82
C917	chr12	118084392	118084781	389	16
C918	chr12	119082944	119084088	1144	2
C919	chr12	119237317	119239147	1830	20
C920	chr12	119654545	119656483	1938	21
C921	chr12	120122213	120124894	2681	43
C922	chr12	120673980	120674179	199	15
C923	chr12	121845275	121845359	84	4
C924	chr12	122060028	122060596	568	71
C925	chr12	122106013	122106555	542	37
C926	chr12	122587805	122587921	116	38
C927	chr12	123417435	123418584	1149	11
C928	chr12	123632903	123633116	213	1
C929	chr12	123735933	123736264	331	2
C930	chr12	124776136	124778930	2794	45
C931	chr12	127275061	127276292	1231	4
C932	chr12	127282494	127282619	125	5
C933	chr12	127356084	127357927	1843	30
C934	chr12	127744316	127744512	196	7
C935	chr12	129253253	129253514	261	28
C936	chr12	129354145	129355659	1514	4
C937	chr12	130750835	130751238	403	16
C938	chr12	131021936	131022023	87	8
C939	chr12	132276236	132277660	1424	2
C940	chr12	133272236	133272603	367	2
C941	chr12	133348353	133348625	272	6
C942	chr12	133811865	133812038	173	43
C943	chr13	19552506	19552628	122	37
C944	chr13	19586302	19586469	167	4
C945	chr13	21130343	21131170	827	5
C946	chr13	21514281	21517399	3118	8
C947	chr13	21548531	21551695	3164	31
C948	chr13	21918984	21919115	131	1
C949	chr13	22265543	22266151	608	3
C950	chr13	22419437	22419573	136	2
C951	chr13	23504851	23506001	1150	82
C952	chr13	23584532	23584927	395	20
C953	chr13	24464590	24465700	1110	85
C954	chr13	24465344	24895989	430645	2
C955	chr13	25182004	25182331	327	41
C956	chr13	25915268	25915639	371	1
C957	chr13	26020435	26021509	1074	9
C958	chr13	26729794	26729973	179	33
C959	chr13	26985627	26985805	178	10
C960	chr13	28600668	28602078	1410	37
C961	chr13	28735007	28736801	1794	152
C962	chr13	30072915	30073121	206	2
C963	chr13	31006221	31006681	460	8
C964	chr13	31041441	31043293	1852	13
C965	chr13	31371603	31373588	1985	31
C966	chr13	33398194	33398970	776	63
C967	chr13	35466025	35466334	309	9
C968	chr13	35765290	35766908	1618	6
C969	chr13	36323103	36323276	173	1
C970	chr13	36759986	36760084	98	7
C971	chr13	36759987	36760083	96	7
C972	chr13	37498218	37498307	89	3
C973	chr13	38138848	38139174	326	2
C974	chr13	38158143	38158953	810	7
C975	chr13	39343869	39344605	736	2
C976	chr13	40173147	40173360	213	2
C977	chr13	40676144	40677427	1283	18
C978	chr13	40742360	40743139	779	94
C979	chr13	41054702	41055829	1127	85
C980	chr13	42089087	42089189	102	3
C981	chr13	42123912	42124126	214	5
C982	chr13	42189589	42192128	2539	1
C983	chr13	42189590	42192437	2847	1
C984	chr13	44307270	44308008	738	50
C985	chr13	44653287	44653380	93	77
C986	chr13	47478296	47479257	961	69
C987	chr13	48747260	48748009	749	16
C988	chr13	49421716	49421901	185	3
C989	chr13	49563932	49564569	637	11
C990	chr13	50303715	50303895	180	9
C991	chr13	51282501	51282788	287	5
C992	chr13	51364308	51365562	1254	6
C993	chr13	52371745	52371966	221	2
C994	chr13	52597042	52597645	603	33
C995	chr13	52622776	52626222	3446	77
C996	chr13	52961587	52963012	1425	3
C997	chr13	53197103	53197253	150	1
C998	chr13	53199126	53199314	188	1
C999	chr13	57107967	57108221	254	2
C1000	chr13	57829133	57830721	1588	16
C1001	chr13	58233381	58234919	1538	71
C1002	chr13	58729043	58730489	1446	20
C1003	chr13	59059340	59059764	424	34
C1004	chr13	59739534	59739916	382	2
C1005	chr13	60961095	60962227	1132	4
C1006	chr13	61894910	61895315	405	2
C1007	chr13	64161783	64161907	124	2
C1008	chr13	67490467	67490667	200	1
C1009	chr13	68797692	68797738	46	10
C1010	chr13	70525042	70525232	190	2
C1011	chr13	72119964	72121524	1560	5
C1012	chr13	72387470	72387818	348	33
C1013	chr13	72414595	72415715	1120	53
C1014	chr13	72439077	72439456	379	4
C1015	chr13	72760434	72760554	120	1
C1016	chr13	77018807	77021528	2721	170
C1017	chr13	77027618	77031596	3978	15
C1018	chr13	77028086	77028236	150	2
C1019	chr13	77883191	77883980	789	39
C1020	chr13	77912844	77913493	649	8
C1021	chr13	79694578	79695790	1212	93
C1022	chr13	81266553	81266775	222	1
C1023	chr13	84061035	84061703	668	2
C1024	chr13	85889969	85890663	694	333
C1025	chr13	85954023	85954148	125	4
C1026	chr13	87294383	87296358	1975	3
C1027	chr13	89422024	89422764	740	2
C1028	chr13	92167230	92167374	144	37
C1029	chr13	93018026	93018278	252	2
C1030	chr13	93434780	93435612	832	2
C1031	chr13	94248866	94249408	542	1
C1032	chr13	97607814	97608140	326	2
C1033	chr13	97768361	97769360	999	17
C1034	chr13	98712237	98713890	1653	42
C1035	chr13	98813219	98814851	1632	28
C1036	chr13	99029990	99031461	1471	68
C1037	chr13	99096977	99097184	207	7
C1038	chr13	99762775	99764008	1233	153
C1039	chr13	100121806	100122058	252	4
C1040	chr13	100231646	100232729	1083	22
C1041	chr13	100363491	100363589	98	2
C1042	chr13	100585672	100587055	1383	7
C1043	chr13	101068438	101069083	645	82
C1044	chr13	101225785	101227795	2010	4
C1045	chr13	101250167	101250444	277	16
C1046	chr13	102196874	102197007	133	27
C1047	chr13	102860023	102861495	1472	32
C1048	chr13	104235939	104236311	372	5
C1049	chr13	106378259	106378853	594	1
C1050	chr13	107063344	107063920	576	9
C1051	chr13	107124381	107124493	112	2
C1052	chr13	107725557	107725735	178	3
C1053	chr13	108707551	108707937	386	17
C1054	chr13	109436717	109437057	340	1
C1055	chr13	110009677	110009814	137	54
C1056	chr13	110455384	110455503	119	2
C1057	chr13	111784664	111784710	46	1
C1058	chr13	111970277	111971804	1527	117
C1059	chr13	112104017	112104445	428	28
C1060	chr13	113408504	113409027	523	148
C1061	chr13	114796982	114797641	659	5
C1062	chr13	114966774	114966947	173	2
C1063	chr13	115002557	115002928	371	147
C1064	chr14	20820036	20821187	1151	9
C1065	chr14	20939599	20941133	1534	250
C1066	chr14	20948600	20949090	490	15
C1067	chr14	22218579	22218869	290	1
C1068	chr14	23717399	23717723	324	1
C1069	chr14	23949369	23950693	1324	384
C1070	chr14	24083583	24083799	216	5
C1071	chr14	24530933	24532145	1212	59
C1072	chr14	24665126	24665428	302	11
C1073	chr14	24916148	24916298	150	20
C1074	chr14	25264844	25267188	2344	66
C1075	chr14	26095134	26095275	141	1
C1076	chr14	26131723	26132585	862	24
C1077	chr14	26388648	26389277	629	10
C1078	chr14	27138630	27139929	1299	10
C1079	chr14	27903280	27905712	2432	4
C1080	chr14	28960624	28960857	233	18
C1081	chr14	29788521	29789287	766	61
C1082	chr14	29958657	29961279	2622	3
C1083	chr14	30440354	30440533	179	5
C1084	chr14	30842683	30844307	1624	51
C1085	chr14	31538137	31538530	393	1
C1086	chr14	32211531	32212223	692	5
C1087	chr14	32483152	34849920	2366768	5
C1088	chr14	32684147	32685239	1092	42
C1089	chr14	34342219	34342666	447	2
C1090	chr14	34568684	34568937	253	6
C1091	chr14	35003907	35004742	835	130
C1092	chr14	35113488	35114047	559	16
C1093	chr14	35423402	35423789	387	5
C1094	chr14	36483670	36483897	227	67
C1095	chr14	37708020	37708409	389	45
C1096	chr14	38212627	38214092	1465	2
C1097	chr14	38695272	38698702	3430	43
C1098	chr14	38695538	38695735	197	4
C1099	chr14	39707292	39707689	397	48
C1100	chr14	39880725	39880989	264	1
C1101	chr14	40131928	40132340	412	6
C1102	chr14	40473738	40474846	1108	5
C1103	chr14	40601610	40601969	359	15
C1104	chr14	41006214	41008278	2064	3
C1105	chr14	43130351	43130635	284	49
C1106	chr14	43650597	43651396	799	2
C1107	chr14	46205249	46206035	786	153
C1108	chr14	47514850	47515049	199	1
C1109	chr14	47555594	47555951	357	16
C1110	chr14	48236301	48236901	600	7
C1111	chr14	50396440	50396704	264	1
C1112	chr14	50756044	50757146	1102	8
C1113	chr14	51325055	51325294	239	3
C1114	chr14	51727481	51729643	2162	45
C1115	chr14	51851016	51851161	145	1
C1116	chr14	51935788	51936222	434	50
C1117	chr14	52074245	52075853	1608	11
C1118	chr14	52405397	52405578	181	1
C1119	chr14	53526272	53526563	291	1
C1120	chr14	53822499	53824011	1512	60
C1121	chr14	54348870	54348985	115	5
C1122	chr14	54865110	54865291	181	1
C1123	chr14	55489381	55489574	193	1
C1124	chr14	57840764	57842921	2157	10
C1125	chr14	58094018	58094239	221	7
C1126	chr14	58533836	58534707	871	33
C1127	chr14	58569979	58570110	131	134
C1128	chr14	59178406	59179219	813	8
C1129	chr14	60386047	60386381	334	1
C1130	chr14	61279735	61279820	85	12
C1131	chr14	61731029	61731874	845	14
C1132	chr14	63283785	63284003	218	110
C1133	chr14	63354657	63354888	231	13
C1134	chr14	63866725	63868599	1874	5
C1135	chr14	64290563	64290874	311	7
C1136	chr14	64328160	64328313	153	7
C1137	chr14	65286739	65287137	398	16
C1138	chr14	65518034	65518392	358	18
C1139	chr14	66040725	66041543	818	57
C1140	chr14	66471276	66471439	163	1
C1141	chr14	66471277	66471444	167	1
C1142	chr14	67191482	67191884	402	38
C1143	chr14	67645948	67646128	180	13
C1144	chr14	68104663	68104813	150	1
C1145	chr14	68815714	68816623	909	119
C1146	chr14	68878521	68878797	276	3
C1147	chr14	71120619	71120701	82	28
C1148	chr14	71955296	71955658	362	14
C1149	chr14	72047778	72050837	3059	37
C1150	chr14	72466226	72469393	3167	126
C1151	chr14	72671097	72671614	517	24
C1152	chr14	72724431	72725101	670	4
C1153	chr14	73304926	73305130	204	31
C1154	chr14	73744045	73744720	675	1
C1155	chr14	73927597	73927971	374	4
C1156	chr14	74571373	74572721	1348	1
C1157	chr14	74571417	74572373	956	1
C1158	chr14	74991805	74991886	81	41
C1159	chr14	75128381	75128536	155	2
C1160	chr14	75872051	75872809	758	7
C1161	chr14	75916065	75922846	6781	19
C1162	chr14	76505872	76506847	975	8
C1163	chr14	77725617	77725775	158	2
C1164	chr14	79452408	79453321	913	114
C1165	chr14	79682927	79683718	791	80
C1166	chr14	80232701	80233041	340	10
C1167	chr14	81930793	81931313	520	74
C1168	chr14	83904909	83905337	428	26
C1169	chr14	84482469	84485296	2827	62
C1170	chr14	85828532	85828914	382	9
C1171	chr14	85898687	85901861	3174	4
C1172	chr14	86430611	86430739	128	6
C1173	chr14	90573837	90574017	180	3
C1174	chr14	90847950	90849302	1352	4
C1175	chr14	90990959	90991251	292	1
C1176	chr14	91611535	98121845	6510310	289
C1177	chr14	92639121	92639288	167	1
C1178	chr14	93373266	93374278	1012	17
C1179	chr14	93760288	93760396	108	6
C1180	chr14	94033715	94033879	164	16
C1181	chr14	94583426	94584214	788	20
C1182	chr14	94759646	94761186	1540	33
C1183	chr14	94841992	94842235	243	6
C1184	chr14	94931478	94931765	287	1
C1185	chr14	95227289	95228069	780	14
C1186	chr14	95375179	95375391	212	7
C1187	chr14	95575012	95576002	990	3
C1188	chr14	95640043	95642535	2492	236
C1189	chr14	98863924	98865780	1856	140
C1190	chr14	99045393	99045643	250	78
C1191	chr14	99622501	99622980	479	5
C1192	chr14	100875559	100875765	206	7
C1193	chr14	101987022	101987207	185	7
C1194	chr14	102582042	102583166	1124	33
C1195	chr14	102650021	102650229	208	1
C1196	chr14	103411452	103411851	399	5
C1197	chr14	103823547	103824973	1426	32
C1198	chr14	103839196	103839603	407	2
C1199	chr14	104106524	104106715	191	15
C1200	chr14	106281860	106282420	560	19
C1201	chr15	20456421	20457850	1429	3
C1202	chr15	26256123	26256395	272	2
C1203	chr15	26672295	26673210	915	1
C1204	chr15	28390675	28391438	763	3
C1205	chr15	29248130	29248467	337	1
C1206	chr15	30019841	30020193	352	1
C1207	chr15	31827939	31828760	821	14
C1208	chr15	31978365	31978576	211	25
C1209	chr15	33612348	33612931	583	5
C1210	chr15	35259368	35260563	1195	47
C1211	chr15	36646996	36647975	979	3
C1212	chr15	39272589	39274655	2066	2
C1213	chr15	39915775	39917182	1407	2
C1214	chr15	40321931	40323085	1154	72
C1215	chr15	41049882	41050338	456	2
C1216	chr15	41210159	41210539	380	6
C1217	chr15	41470558	41471288	730	1
C1218	chr15	42169509	42169814	305	1
C1219	chr15	43063112	43063708	596	1
C1220	chr15	43317301	43317684	383	3
C1221	chr15	43809502	43809567	65	25
C1222	chr15	45410898	45411490	592	80
C1223	chr15	47184645	47185317	672	1
C1224	chr15	48194709	48197802	3093	1
C1225	chr15	48264688	48265249	561	7
C1226	chr15	48879816	48880271	455	9
C1227	chr15	50209139	50209974	835	2
C1228	chr15	51430022	51430218	196	48
C1229	chr15	52317225	52318919	1694	1
C1230	chr15	52645962	52646605	643	1
C1231	chr15	55894725	55894925	200	2
C1232	chr15	56632370	56633622	1252	136
C1233	chr15	56732568	56732834	266	26
C1234	chr15	57885319	57885487	168	11
C1235	chr15	57885385	57885484	99	15
C1236	chr15	58021205	58021408	203	51
C1237	chr15	59222498	59222713	215	1
C1238	chr15	60285468	60285757	289	18
C1239	chr15	62009200	62010316	1116	5
C1240	chr15	63005839	63006001	162	1
C1241	chr15	63184064	63184307	243	32
C1242	chr15	64045588	64046562	974	1
C1243	chr15	64174228	64174493	265	1
C1244	chr15	64351583	64352219	636	1
C1245	chr15	64441480	64443846	2366	7
C1246	chr15	64585460	64586448	988	50
C1247	chr15	64597657	64597821	164	2
C1248	chr15	64799257	64799654	397	1
C1249	chr15	64890529	64891237	708	4
C1250	chr15	65833378	65835124	1746	3
C1251	chr15	66532555	66532867	312	37
C1252	chr15	66894592	66894783	191	21
C1253	chr15	69041186	69041513	327	2
C1254	chr15	69298753	69298971	218	2
C1255	chr15	69364651	69364854	203	4
C1256	chr15	69466380	69466787	407	6
C1257	chr15	69597200	69597766	566	17
C1258	chr15	69643557	69643797	240	5
C1259	chr15	69788994	69789287	293	8
C1260	chr15	70211292	70211436	144	3
C1261	chr15	70343358	70343699	341	19
C1262	chr15	70434123	70434271	148	2
C1263	chr15	70766821	70767684	863	30
C1264	chr15	70766859	70767497	638	30
C1265	chr15	70856400	70857827	1427	1
C1266	chr15	72102585	72102735	150	1
C1267	chr15	72335107	72335368	261	165
C1268	chr15	72378331	72378508	177	64
C1269	chr15	73674569	73675348	779	34
C1270	chr15	74816687	74817431	744	7
C1271	chr15	74816982	74817132	150	3
C1272	chr15	74817140	74817290	150	2
C1273	chr15	74865591	74865695	104	2
C1274	chr15	75207006	75207249	243	37
C1275	chr15	75874263	75874563	300	9
C1276	chr15	76401050	76401838	788	20
C1277	chr15	76401060	76401533	473	20
C1278	chr15	76413358	76414498	1140	44
C1279	chr15	76504094	76504469	375	1
C1280	chr15	76598159	76598509	350	4
C1281	chr15	76844008	76844539	531	28
C1282	chr15	77655212	77655431	219	8
C1283	chr15	78396456	78396847	391	13
C1284	chr15	79040883	79041473	590	3
C1285	chr15	80931970	80932272	302	2
C1286	chr15	81089849	81089991	142	1
C1287	chr15	81396773	81396884	111	11
C1288	chr15	81667693	81669074	1381	70
C1289	chr15	81748629	81760529	11900	29
C1290	chr15	81755756	81756771	1015	10
C1291	chr15	81988877	81988993	116	7
C1292	chr15	83748083	83748519	436	3
C1293	chr15	83927910	83928563	653	57
C1294	chr15	85175061	85175997	936	7
C1295	chr15	86289660	86290253	593	18
C1296	chr15	86309425	86309818	393	19
C1297	chr15	86614425	86614584	159	4
C1298	chr15	88696985	88697073	88	1
C1299	chr15	88743048	88743163	115	1
C1300	chr15	89710255	89710382	127	3
C1301	chr15	91465122	91465625	503	16
C1302	chr15	91483720	91484101	381	19
C1303	chr15	91829713	91830243	530	19
C1304	chr15	92043742	92044171	429	8
C1305	chr15	92905660	92906031	371	8
C1306	chr15	94342273	94342368	95	1
C1307	chr15	97410184	97410303	119	12
C1308	chr15	97499653	97500151	498	16
C1309	chr15	97942657	97942803	146	1
C1310	chr15	99134787	99135193	406	5
C1311	chr15	99138965	99139243	278	38
C1312	chr15	99293257	99293665	408	31
C1313	chr15	100086990	100087237	247	32
C1314	chr15	100148512	100148673	161	3
C1315	chr15	100877752	100877915	163	1
C1316	chr15	101085813	101085925	112	23
C1317	chr15	101172084	101172648	564	25
C1318	chr16	112079	112277	198	59
C1319	chr16	112382	113930	1548	34
C1320	chr16	219799	220131	332	13
C1321	chr16	489517	490778	1261	64
C1322	chr16	522848	523202	354	3
C1323	chr16	1092327	1092508	181	2
C1324	chr16	1215648	1216597	949	15
C1325	chr16	2120055	2133454	13399	1
C1326	chr16	2216472	2216596	124	1
C1327	chr16	2767799	2768166	367	5
C1328	chr16	2842191	2843136	945	25
C1329	chr16	3668557	3668916	359	25
C1330	chr16	3835843	3836220	377	2
C1331	chr16	4480095	4480606	511	47
C1332	chr16	4490450	4491202	752	8
C1333	chr16	4678319	4679075	756	6
C1334	chr16	4847114	4847528	414	10
C1335	chr16	5597010	5598422	1412	1
C1336	chr16	5879435	5879684	249	5
C1337	chr16	5903289	5903703	414	20
C1338	chr16	6596812	6598976	2164	8
C1339	chr16	7720408	7721019	611	8
C1340	chr16	8018985	8019148	163	12
C1341	chr16	8043777	8044213	436	13
C1342	chr16	8376776	8377064	288	1
C1343	chr16	8452762	8453942	1180	46
C1344	chr16	8689648	8689735	87	1
C1345	chr16	8711551	8711803	252	4
C1346	chr16	9818065	9818697	632	73
C1347	chr16	10694511	10694718	207	6
C1348	chr16	11585621	11585830	209	1
C1349	chr16	11628554	11628912	358	11
C1350	chr16	11656408	11657323	915	91
C1351	chr16	11842645	11842890	245	1
C1352	chr16	11928768	11929120	352	137
C1353	chr16	11991826	11994760	2934	3
C1354	chr16	12604614	12604870	256	86
C1355	chr16	12980291	12980422	131	17
C1356	chr16	13814606	13814743	137	4
C1357	chr16	14239848	14240416	568	16
C1358	chr16	14379214	14379421	207	27
C1359	chr16	14465283	14466363	1080	51
C1360	chr16	14693391	14694033	642	3
C1361	chr16	14695734	14695850	116	551
C1362	chr16	15079646	15080022	376	6
C1363	chr16	15194372	15194602	230	10
C1364	chr16	15749067	15751009	1942	38
C1365	chr16	15821370	15821669	299	8
C1366	chr16	16044571	16044682	111	8
C1367	chr16	16084565	16085851	1286	63
C1368	chr16	16201662	16201876	214	65
C1369	chr16	16685947	16686314	367	1
C1370	chr16	17107793	17107949	156	10
C1371	chr16	17300734	17300889	155	145
C1372	chr16	17531549	17531761	212	33
C1373	chr16	17588372	17588741	369	4
C1374	chr16	19063357	19064153	796	152
C1375	chr16	19120647	19121199	552	34
C1376	chr16	19197519	19198084	565	100
C1377	chr16	19483619	19483778	159	26
C1378	chr16	19684249	19684827	578	112
C1379	chr16	19909090	19910048	958	8
C1380	chr16	20176832	20177259	427	2
C1381	chr16	20397812	20398258	446	10
C1382	chr16	20698667	20698875	208	13
C1383	chr16	21132035	21132651	616	7
C1384	chr16	21344380	21352825	8445	17
C1385	chr16	21710479	21710767	288	32
C1386	chr16	21730328	21730497	169	4
C1387	chr16	22164824	22167060	2236	133
C1388	chr16	22432545	22432761	216	3
C1389	chr16	23050590	23050864	274	32
C1390	chr16	23085616	23086161	545	7
C1391	chr16	23323959	23324201	242	7
C1392	chr16	23523017	23523739	722	13
C1393	chr16	23731299	23732076	777	2
C1394	chr16	23979689	23979926	237	7
C1395	chr16	24458161	24458497	336	2
C1396	chr16	24551812	24553269	1457	2
C1397	chr16	24599414	24599667	253	3
C1398	chr16	24818490	24818748	258	16
C1399	chr16	27487452	27489019	1567	447
C1400	chr16	27922828	27923658	830	6
C1401	chr16	29243581	29245103	1522	83
C1402	chr16	29775929	29776092	163	11
C1403	chr16	29956252	29956601	349	11
C1404	chr16	30125850	30126783	933	151
C1405	chr16	30502251	30503397	1146	24
C1406	chr16	30710656	30710909	253	2
C1407	chr16	31031817	31032686	869	22
C1408	chr16	33528344	33528495	151	425
C1409	chr16	33613410	33613654	244	4
C1410	chr16	33958866	33959536	670	2
C1411	chr16	34861944	34862374	430	21
C1412	chr16	34914411	34915572	1161	4
C1413	chr16	35151814	35151897	83	5
C1414	chr16	35222979	35223238	259	1
C1415	chr16	46642461	46643566	1105	4
C1416	chr16	47281741	47281938	197	10
C1417	chr16	47907331	47907644	313	2
C1418	chr16	48717128	48717312	184	2
C1419	chr16	49223200	49223256	56	1
C1420	chr16	49465096	49465390	294	2
C1421	chr16	49827292	49828332	1040	3
C1422	chr16	50135778	50137898	2120	27
C1423	chr16	50956838	50956959	121	5
C1424	chr16	52165032	52165329	297	2
C1425	chr16	52224577	52225377	800	3
C1426	chr16	53152219	53152569	350	17
C1427	chr16	53761408	53765589	4181	45
C1428	chr16	54211616	54211819	203	8
C1429	chr16	54321603	54321869	266	1
C1430	chr16	54349650	54349780	130	6
C1431	chr16	54672181	54674633	2452	282
C1432	chr16	55154339	55155991	1652	1
C1433	chr16	57562238	57562711	473	20
C1434	chr16	58325060	58325674	614	24
C1435	chr16	58760594	58760878	284	5
C1436	chr16	60651839	60652290	451	5
C1437	chr16	61207118	61207458	340	11
C1438	chr16	61899465	61899661	196	2
C1439	chr16	62113701	62115791	2090	1
C1440	chr16	63116409	63116789	380	3
C1441	chr16	65757034	65758008	974	1
C1442	chr16	67310258	67310534	276	10
C1443	chr16	67314746	67315533	787	8
C1444	chr16	67388034	67389586	1552	32
C1445	chr16	67431034	67431180	146	3
C1446	chr16	68272035	68272705	670	3
C1447	chr16	69242751	69243042	291	39
C1448	chr16	69499733	69500781	1048	5
C1449	chr16	69517367	69517459	92	8
C1450	chr16	70475790	70476611	821	10
C1451	chr16	70672006	70672771	765	1
C1452	chr16	70684358	70684793	435	16
C1453	chr16	70886551	70889774	3223	12
C1454	chr16	71422910	71423095	185	6
C1455	chr16	72222163	72222375	212	2
C1456	chr16	72712341	72713344	1003	1
C1457	chr16	72763080	72763256	176	6
C1458	chr16	73318642	73319205	563	6
C1459	chr16	74546115	74546491	376	39
C1460	chr16	74766146	74766873	727	9
C1461	chr16	75117809	75118118	309	7
C1462	chr16	75698981	75699770	789	15
C1463	chr16	76442240	76442365	125	1
C1464	chr16	76484823	76485205	382	62
C1465	chr16	77360126	77360447	321	5
C1466	chr16	77753896	77754368	472	129
C1467	chr16	77844362	77845537	1175	29
C1468	chr16	77923048	77924265	1217	3
C1469	chr16	78022446	78023166	720	29
C1470	chr16	78851516	78852952	1436	55
C1471	chr16	78993721	78995296	1575	39
C1472	chr16	79364010	79365810	1800	205
C1473	chr16	79860798	79861620	822	3
C1474	chr16	80175389	80176508	1119	13
C1475	chr16	80196488	80196747	259	15
C1476	chr16	81213127	81213387	260	2
C1477	chr16	81592296	81592623	327	4
C1478	chr16	81874411	81874806	395	14
C1479	chr16	81898648	81898830	182	9
C1480	chr16	82480931	82481211	280	1
C1481	chr16	82538246	82539651	1405	3
C1482	chr16	82554512	82554934	422	4
C1483	chr16	83868796	83869149	353	7
C1484	chr16	83968955	83969571	616	3
C1485	chr16	84590655	84590873	218	63
C1486	chr16	84597447	84597733	286	9
C1487	chr16	84708404	84709126	722	12
C1488	chr16	85070342	85070583	241	6
C1489	chr16	85586269	85587143	874	6
C1490	chr16	86100495	86101942	1447	6
C1491	chr16	86109774	86109976	202	1
C1492	chr16	86230229	86230999	770	4
C1493	chr16	86283305	86284753	1448	63
C1494	chr16	86935772	86936159	387	3
C1495	chr16	87081379	87082174	795	147
C1496	chr16	87259462	87260179	717	22
C1497	chr16	87440179	87441071	892	55
C1498	chr16	87440418	87441094	676	1
C1499	chr16	87463961	87464705	744	59
C1500	chr16	87928478	87928883	405	1
C1501	chr16	88320689	88321030	341	60
C1502	chr16	89431592	89431702	110	6
C1503	chr16	89498935	89499307	372	9
C1504	chr16	89822710	89825391	2681	146
C1505	chr16	89887327	89887717	390	83
C1506	chr16	89894281	89894392	111	20
C1507	chr16	89899404	89899539	135	8
C1508	chr16	90131352	90131611	259	69
C1509	chr17	1110760	1111264	504	1
C1510	chr17	1906056	1906474	418	1
C1511	chr17	2641799	2642093	294	7
C1512	chr17	2849142	2849372	230	32
C1513	chr17	2864872	2865133	261	3
C1514	chr17	2922611	2922968	357	44
C1515	chr17	4925073	4925167	94	59
C1516	chr17	5193535	5194984	1449	159
C1517	chr17	6214966	6215335	369	2
C1518	chr17	6691891	6692236	345	6
C1519	chr17	6951643	6951780	137	2
C1520	chr17	7204198	7205308	1110	25
C1521	chr17	7204744	7204894	150	2
C1522	chr17	8161154	8162489	1335	12
C1523	chr17	8362547	8363377	830	4
C1524	chr17	9011702	9012765	1063	48
C1525	chr17	9825036	9825200	164	149
C1526	chr17	10629019	10630145	1126	7
C1527	chr17	10741851	10742486	635	7
C1528	chr17	11062844	11063210	366	3
C1529	chr17	11099962	11100680	718	14
C1530	chr17	11645929	11646435	506	5
C1531	chr17	12582770	12583027	257	3
C1532	chr17	14953342	14954128	786	6
C1533	chr17	16314241	16315942	1701	37
C1534	chr17	16323296	16323513	217	14
C1535	chr17	17349689	17349894	205	16
C1536	chr17	17487981	17488140	159	4
C1537	chr17	19217812	19217901	89	1
C1538	chr17	19355558	19355925	367	4
C1539	chr17	19482646	19482860	214	2
C1540	chr17	20550043	20550167	124	3
C1541	chr17	21309093	21309428	335	166
C1542	chr17	21534631	21534813	182	122
C1543	chr17	21733549	21734774	1225	93
C1544	chr17	26572231	26572991	760	30
C1545	chr17	26679695	26679933	238	12
C1546	chr17	27357899	27358266	367	10
C1547	chr17	27648323	27648748	425	7
C1548	chr17	27801203	27801657	454	13
C1549	chr17	27863443	27863804	361	311
C1550	chr17	28509322	28510259	937	39
C1551	chr17	29884454	29885037	583	8
C1552	chr17	30802709	30803211	502	31
C1553	chr17	30944946	30945195	249	5
C1554	chr17	31245619	31245812	193	1
C1555	chr17	31423140	31423409	269	3
C1556	chr17	31863862	31864037	175	21
C1557	chr17	31982232	31982481	249	3
C1558	chr17	32717698	32717886	188	4
C1559	chr17	33080338	33080412	74	1
C1560	chr17	33405519	33405820	301	20
C1561	chr17	33868851	33868964	113	11
C1562	chr17	35638230	35638521	291	22
C1563	chr17	35747119	35748882	1763	54
C1564	chr17	36107003	36107766	763	10
C1565	chr17	36107081	36107383	302	6
C1566	chr17	36513546	36514956	1410	3
C1567	chr17	37059730	37060081	351	4
C1568	chr17	37774032	37774824	792	3
C1569	chr17	38202284	38202350	66	9
C1570	chr17	38898053	38898210	157	5
C1571	chr17	39112522	39112835	313	8
C1572	chr17	39460369	39460529	160	9
C1573	chr17	39490644	39491020	376	7
C1574	chr17	40537256	40537977	721	9
C1575	chr17	41035350	41036257	907	93
C1576	chr17	41321985	41322077	92	19
C1577	chr17	41337470	41338026	556	19
C1578	chr17	41382054	41399799	17745	2
C1579	chr17	41642209	41642240	31	1
C1580	chr17	41642211	41642320	109	6
C1581	chr17	41861450	41862406	956	2
C1582	chr17	42071177	42071372	195	6
C1583	chr17	42177640	42177932	292	4
C1584	chr17	42186447	42186622	175	1
C1585	chr17	42721749	42722111	362	9
C1586	chr17	42804261	42804471	210	1
C1587	chr17	42811433	42811568	135	5
C1588	chr17	43360040	43360703	663	155
C1589	chr17	43787473	43788585	1112	225
C1590	chr17	44224907	44226707	1800	6
C1591	chr17	44901614	44902282	668	7
C1592	chr17	45192397	45192764	367	27
C1593	chr17	45394926	45395899	973	13
C1594	chr17	45679563	45679709	146	3
C1595	chr17	45809734	45809838	104	13
C1596	chr17	46001964	46002584	620	39
C1597	chr17	46311735	46312448	713	15
C1598	chr17	46908349	46908681	332	5
C1599	chr17	47308131	47308448	317	4
C1600	chr17	47591254	47591986	732	2
C1601	chr17	48455816	48458002	2186	399
C1602	chr17	48627978	48628437	459	9
C1603	chr17	49462837	49463315	478	3
C1604	chr17	49669860	49671582	1722	33
C1605	chr17	52245964	52246060	96	1
C1606	chr17	52310311	52311887	1576	3
C1607	chr17	52693500	52693748	248	17
C1608	chr17	53228219	53230284	2065	57
C1609	chr17	53406003	53406314	311	8
C1610	chr17	55034267	55034446	179	2
C1611	chr17	55059268	55060426	1158	15
C1612	chr17	55082576	55083655	1079	3
C1613	chr17	55589089	55589793	704	12
C1614	chr17	55753240	55753470	230	23
C1615	chr17	55935424	55936259	835	28
C1616	chr17	55935661	55936072	411	4
C1617	chr17	56434563	56436253	1690	12
C1618	chr17	56764006	56765807	1801	1
C1619	chr17	57881568	57882301	733	5
C1620	chr17	58048391	58048534	143	24
C1621	chr17	58141140	58143413	2273	3
C1622	chr17	58687936	58687995	59	1
C1623	chr17	59468931	59470983	2052	87
C1624	chr17	60187599	60187816	217	2
C1625	chr17	61322180	61323055	875	177
C1626	chr17	61453803	61453927	124	6
C1627	chr17	61937693	61937892	199	2
C1628	chr17	62493671	62494073	402	3
C1629	chr17	64166037	64167553	1516	1
C1630	chr17	64245235	64245622	387	1
C1631	chr17	64783104	64783706	602	5
C1632	chr17	64805887	64806257	370	12
C1633	chr17	65334951	65335258	307	1
C1634	chr17	65376256	65378803	2547	6
C1635	chr17	65391197	65391752	555	9
C1636	chr17	65393110	65393318	208	5
C1637	chr17	66384628	66385897	1269	92
C1638	chr17	66598244	66598506	262	5
C1639	chr17	66788108	66788993	885	5
C1640	chr17	67183280	67184041	761	28
C1641	chr17	67555897	67556274	377	9
C1642	chr17	68618483	68618710	227	3
C1643	chr17	69019620	69020448	828	49
C1644	chr17	70884103	70884988	885	26
C1645	chr17	71425316	71425711	395	19
C1646	chr17	71539760	71539908	148	1
C1647	chr17	71738085	71738341	256	15
C1648	chr17	72198285	72198496	211	11
C1649	chr17	72411763	72413413	1650	179
C1650	chr17	72830420	72830810	390	1
C1651	chr17	73141967	73142151	184	7
C1652	chr17	73272823	73275312	2489	15
C1653	chr17	73383695	73384386	691	77
C1654	chr17	73586082	73586593	511	6
C1655	chr17	73878348	73880269	1921	72
C1656	chr17	74236855	74237287	432	17
C1657	chr17	74385205	74386170	965	2
C1658	chr17	74534388	74534790	402	2
C1659	chr17	74635949	74636075	126	3
C1660	chr17	74635979	74636076	97	3
C1661	chr17	74650780	74651508	728	2
C1662	chr17	74651071	74651221	150	1
C1663	chr17	75011971	75012135	164	5
C1664	chr17	75362296	75362567	271	8
C1665	chr17	75396327	75397587	1260	4
C1666	chr17	76091290	76091379	89	76
C1667	chr17	76148042	76148077	35	1
C1668	chr17	76171420	76172182	762	7
C1669	chr17	76346865	76347109	244	11
C1670	chr17	76468417	76468903	486	6
C1671	chr17	77838547	77838736	189	12
C1672	chr17	78093126	78093371	245	7
C1673	chr17	78134808	78135220	412	11
C1674	chr17	78313727	78313983	256	1
C1675	chr17	79902427	79902969	542	27
C1676	chr17	79960268	79960434	166	58
C1677	chr17	80284199	80284595	396	4
C1678	chr17	80284379	80284517	138	1
C1679	chr17	80295733	80296564	831	3
C1680	chr17	80643901	80644065	164	46
C1681	chr17	81003700	81003955	255	8
C1682	chr17	81127405	81127508	103	4
C1683	chr18	107143	107299	156	1
C1684	chr18	528186	528400	214	14
C1685	chr18	697629	697938	309	1
C1686	chr18	2900812	2901395	583	4
C1687	chr18	3163998	3164226	228	1
C1688	chr18	3711884	3712861	977	17
C1689	chr18	5238073	5238467	394	6
C1690	chr18	6430732	6431087	355	8
C1691	chr18	7311054	7312445	1391	2
C1692	chr18	8077708	8078981	1273	4
C1693	chr18	9995739	9995936	197	7
C1694	chr18	10271271	10271596	325	5
C1695	chr18	11121758	11122733	975	209
C1696	chr18	12510294	12511065	771	4
C1697	chr18	12514977	12515181	204	1
C1698	chr18	18879923	18880690	767	26
C1699	chr18	19683027	19683391	364	4
C1700	chr18	20157227	20158540	1313	21
C1701	chr18	20727635	20727814	179	7
C1702	chr18	22176354	22177923	1569	215
C1703	chr18	22628594	22628754	160	20
C1704	chr18	22672480	22673179	699	28
C1705	chr18	24410710	24410952	242	1
C1706	chr18	25925727	25925944	217	2
C1707	chr18	27593983	27594590	607	1
C1708	chr18	27760474	27760723	249	1
C1709	chr18	28261708	28261887	179	1
C1710	chr18	29509402	29509536	134	2
C1711	chr18	29509403	29509530	127	2
C1712	chr18	29509406	29509535	129	3
C1713	chr18	29599138	29599748	610	118
C1714	chr18	29696568	29696806	238	11
C1715	chr18	29758309	29759896	1587	43
C1716	chr18	30198095	30202008	3913	95
C1717	chr18	33603319	33603716	397	1
C1718	chr18	33965365	33966605	1240	58
C1719	chr18	34569852	34569976	124	9
C1720	chr18	34572490	34572672	182	23
C1721	chr18	35021962	35022118	156	27
C1722	chr18	35102900	35103152	252	13
C1723	chr18	36573153	36573942	789	175
C1724	chr18	38135436	38135701	265	9
C1725	chr18	38345490	38347182	1692	90
C1726	chr18	40262565	40262804	239	30
C1727	chr18	40740524	40740612	88	54
C1728	chr18	42229995	42231195	1200	16
C1729	chr18	45339635	45339759	124	28
C1730	chr18	46012309	46013238	929	248
C1731	chr18	46045732	46050153	4421	21
C1732	chr18	46056364	46056731	367	3
C1733	chr18	46154936	46155205	269	3
C1734	chr18	46186719	46187119	400	3
C1735	chr18	46713365	46713717	352	15
C1736	chr18	48051172	48051463	291	4
C1737	chr18	48666070	48666683	613	8
C1738	chr18	49608344	49608702	358	22
C1739	chr18	50787895	50788159	264	2
C1740	chr18	50988768	50992083	3315	239
C1741	chr18	51339616	51340947	1331	10
C1742	chr18	54471708	54471740	32	7
C1743	chr18	54471709	54471825	116	7
C1744	chr18	55338321	55338670	349	3
C1745	chr18	56000031	56000937	906	1
C1746	chr18	56292654	56293082	428	7
C1747	chr18	56324539	56324799	260	5
C1748	chr18	56414663	56417772	3109	1
C1749	chr18	57636042	57636389	347	18
C1750	chr18	57946902	57948243	1341	5
C1751	chr18	58088925	58089134	209	108
C1752	chr18	58559708	58560057	349	2
C1753	chr18	58659336	58659683	347	17
C1754	chr18	59004836	59005114	278	3
C1755	chr18	59378722	59378935	213	7
C1756	chr18	59887320	59888419	1099	2
C1757	chr18	63583435	63584475	1040	23
C1758	chr18	63663259	63664335	1076	29
C1759	chr18	63668660	63669061	401	10
C1760	chr18	64132957	64135534	2577	9
C1761	chr18	65821300	65821876	576	5
C1762	chr18	65975931	65976937	1006	16
C1763	chr18	66913626	66916447	2821	17
C1764	chr18	66947077	66947295	218	1
C1765	chr18	68362959	68363156	197	8
C1766	chr18	68951392	68952408	1016	43
C1767	chr18	68951785	68953721	1936	11
C1768	chr18	69031545	69033402	1857	173
C1769	chr18	69549567	69550757	1190	1
C1770	chr18	71454632	71454816	184	5
C1771	chr18	71736638	71736782	144	46
C1772	chr18	72079389	72080225	836	6
C1773	chr18	72164894	72165193	299	19
C1774	chr18	72219874	72221197	1323	94
C1775	chr18	72765969	72766102	133	31
C1776	chr18	72974200	72974773	573	4
C1777	chr18	74008138	74008381	243	75
C1778	chr18	74079597	74080128	531	4
C1779	chr18	74203788	74204110	322	4
C1780	chr18	74402852	74403629	777	8
C1781	chr18	76448393	76448616	223	2
C1782	chr18	77344169	77344404	235	2
C1783	chr18	77612856	77613003	147	1
C1784	chr18	77906329	77906490	161	2
C1785	chr18	77991376	77992057	681	8
C1786	chr19	1120321	1120883	562	77
C1787	chr19	1184507	1185068	561	8
C1788	chr19	1927184	1927459	275	4
C1789	chr19	2134890	2135267	377	3
C1790	chr19	3385331	3386974	1643	11
C1791	chr19	3459092	3471459	12367	28
C1792	chr19	3552818	3553141	323	16
C1793	chr19	3566507	3568705	2198	1
C1794	chr19	3892780	3893283	503	88
C1795	chr19	4069203	4069464	261	1
C1796	chr19	4281951	4284136	2185	5
C1797	chr19	5544856	5545006	150	2
C1798	chr19	5766721	5767514	793	27
C1799	chr19	5874627	5875100	473	33
C1800	chr19	8000510	8001046	536	123
C1801	chr19	8032959	8033326	367	2
C1802	chr19	8315751	8316649	898	15
C1803	chr19	9122305	9122745	440	68
C1804	chr19	9570354	9570668	314	4
C1805	chr19	10635348	10635740	392	1
C1806	chr19	11507225	11507582	357	6
C1807	chr19	12848927	12849354	427	33
C1808	chr19	13102535	13102739	204	2
C1809	chr19	13108225	13108381	156	4
C1810	chr19	14364535	14364859	324	1
C1811	chr19	14806334	14806558	224	3
C1812	chr19	15145693	15145916	223	1
C1813	chr19	15258744	15258861	117	2
C1814	chr19	16119903	16120412	509	2
C1815	chr19	16952309	16952823	514	2
C1816	chr19	17031098	17031291	193	7
C1817	chr19	18736149	18736423	274	16
C1818	chr19	18739382	18740007	625	6
C1819	chr19	19694860	19695469	609	11
C1820	chr19	19992078	19992383	305	66
C1821	chr19	20133802	20135331	1529	224
C1822	chr19	22824197	22824347	150	1
C1823	chr19	22834997	22835078	81	7
C1824	chr19	22888437	22890617	2180	127
C1825	chr19	22945161	22947387	2226	5
C1826	chr19	23473437	23474780	1343	9
C1827	chr19	24375123	24375348	225	2
C1828	chr19	24385075	24385982	907	64
C1829	chr19	24507704	24507856	152	2
C1830	chr19	28147864	28148138	274	87
C1831	chr19	29463057	29463249	192	4
C1832	chr19	30306627	30306987	360	6
C1833	chr19	30567696	30567981	285	1
C1834	chr19	30966394	30966601	207	16
C1835	chr19	31147242	31148422	1180	15
C1836	chr19	31834850	31835059	209	46
C1837	chr19	32399635	32400418	783	5
C1838	chr19	32651187	32652182	995	9
C1839	chr19	32958814	32959152	338	29
C1840	chr19	33787645	33787754	109	21
C1841	chr19	33788573	33788802	229	53
C1842	chr19	33991782	33991988	206	2
C1843	chr19	34323233	34323965	732	4
C1844	chr19	34835622	34835811	189	2
C1845	chr19	34928080	34928319	239	18
C1846	chr19	35741913	35742519	606	7
C1847	chr19	37462531	37462715	184	7
C1848	chr19	37493476	37493667	191	5
C1849	chr19	38529843	38531531	1688	44
C1850	chr19	38702007	38702234	227	2
C1851	chr19	38872307	38872516	209	29
C1852	chr19	39120217	39120489	272	18
C1853	chr19	39370788	39373056	2268	29
C1854	chr19	39370803	39371199	396	29
C1855	chr19	39448760	39450709	1949	20
C1856	chr19	40472247	40472521	274	11
C1857	chr19	40482019	40482903	884	10
C1858	chr19	40842378	40844533	2155	91
C1859	chr19	42226470	42227255	785	2
C1860	chr19	42271478	42271651	173	2
C1861	chr19	42327782	42329411	1629	18
C1862	chr19	42882177	42882462	285	18
C1863	chr19	42916566	42917344	778	5
C1864	chr19	42937804	42937977	173	1
C1865	chr19	44239811	44240189	378	2
C1866	chr19	44660417	44660680	263	1
C1867	chr19	45079265	45079563	298	3
C1868	chr19	45568231	45568780	549	3
C1869	chr19	45636802	45636999	197	2
C1870	chr19	45914931	45915250	319	1253
C1871	chr19	47192522	47192673	151	65
C1872	chr19	47231380	47231731	351	1
C1873	chr19	47400703	47402142	1439	38
C1874	chr19	47562948	47563311	363	2
C1875	chr19	47700251	47700591	340	25
C1876	chr19	47871662	47872582	920	9
C1877	chr19	48362573	48362789	216	6
C1878	chr19	48487571	48487858	287	1
C1879	chr19	48545368	48545524	156	16
C1880	chr19	49174722	49178216	3494	15
C1881	chr19	49177350	49177500	150	3
C1882	chr19	49178046	49178394	348	4
C1883	chr19	49672585	49672913	328	3
C1884	chr19	49734941	49735240	299	3
C1885	chr19	49877877	49879208	1331	21
C1886	chr19	50519164	50519325	161	1
C1887	chr19	53216042	53216408	366	1
C1888	chr19	53376234	53376514	280	21
C1889	chr19	53403098	53403475	377	3
C1890	chr19	53864169	53864448	279	7
C1891	chr19	54210955	54214197	3242	84
C1892	chr19	54575210	54575399	189	1
C1893	chr19	54605195	54605294	99	23
C1894	chr19	54607006	54607592	586	199
C1895	chr19	54880095	54880181	86	1
C1896	chr19	54996367	54996712	345	6
C1897	chr19	55295273	55341882	46609	1
C1898	chr19	55459798	55459916	118	2
C1899	chr19	55738719	55739134	415	4
C1900	chr19	56404991	56405210	219	9
C1901	chr19	57832627	57832895	268	37
C1902	chr19	58605172	58605754	582	48
C1903	chr2	199079	200264	1185	19
C1904	chr2	260148	260867	719	9
C1905	chr2	1951595	1951787	192	66
C1906	chr2	3461409	3461708	299	1
C1907	chr2	3697086	3697272	186	6
C1908	chr2	3743080	3744068	988	204
C1909	chr2	3783526	3783796	270	1
C1910	chr2	5331035	5331192	157	2
C1911	chr2	6168556	6169122	566	19
C1912	chr2	6483918	6484733	815	40
C1913	chr2	6791419	6791569	150	2
C1914	chr2	7243166	7244134	968	1
C1915	chr2	7580063	7581700	1637	60
C1916	chr2	7631394	7633201	1807	42
C1917	chr2	7984510	7984917	407	36
C1918	chr2	8529272	8530315	1043	6
C1919	chr2	8714617	8715005	388	27
C1920	chr2	9210632	9210815	183	12
C1921	chr2	9307305	9307552	247	1
C1922	chr2	9577190	9579849	2659	5
C1923	chr2	10398210	10398417	207	9
C1924	chr2	10502586	10502780	194	4
C1925	chr2	10572130	10572398	268	2
C1926	chr2	10577288	10577489	201	36
C1927	chr2	10670877	10671126	249	4
C1928	chr2	11527605	11527814	209	1
C1929	chr2	11536289	11536916	627	108
C1930	chr2	11717209	11717580	371	1
C1931	chr2	11805891	11806102	211	13
C1932	chr2	12347502	12348165	663	70
C1933	chr2	12908080	12908449	369	3
C1934	chr2	13797685	13797811	126	7
C1935	chr2	13797686	13797808	122	7
C1936	chr2	14305710	14306210	500	6
C1937	chr2	14323687	14323912	225	2
C1938	chr2	14491729	14492396	667	5
C1939	chr2	16134738	16135467	729	18
C1940	chr2	16429760	16430154	394	1
C1941	chr2	17243229	17244778	1549	1
C1942	chr2	17841980	17842171	191	18
C1943	chr2	19999062	19999185	123	1
C1944	chr2	20052044	20052073	29	1
C1945	chr2	20899203	20899492	289	3
C1946	chr2	20901342	20902295	953	3
C1947	chr2	21211777	21211970	193	30
C1948	chr2	22744451	22744595	144	4
C1949	chr2	23428013	23429247	1234	95
C1950	chr2	23460119	23460567	448	5
C1951	chr2	23990217	23991358	1141	15
C1952	chr2	25079828	25080005	177	4
C1953	chr2	25531656	25531811	155	1
C1954	chr2	25824711	25824866	155	27
C1955	chr2	25941411	25944109	2698	33
C1956	chr2	27182246	27183117	871	1
C1957	chr2	27296857	27299095	2238	1
C1958	chr2	27302440	27303607	1167	161
C1959	chr2	27727443	27727782	339	34
C1960	chr2	28011161	28011414	253	11
C1961	chr2	28442004	28443168	1164	67
C1962	chr2	28899752	28900114	362	10
C1963	chr2	28962291	28962449	158	1
C1964	chr2	29170780	29171375	595	2
C1965	chr2	29179874	29180228	354	23
C1966	chr2	30049078	30049532	454	2
C1967	chr2	30308091	30311638	3547	3
C1968	chr2	31399829	31400096	267	8
C1969	chr2	32480785	32481510	725	36
C1970	chr2	33008570	33009690	1120	5
C1971	chr2	33013441	33014240	799	16
C1972	chr2	33036601	33037353	752	13
C1973	chr2	33610924	33611220	296	5
C1974	chr2	33648211	33649744	1533	92
C1975	chr2	33670871	33671645	774	1
C1976	chr2	33688695	33689824	1129	8
C1977	chr2	33750913	33751069	156	4
C1978	chr2	33773839	33779092	5253	29
C1979	chr2	33783435	33783710	275	10
C1980	chr2	35151233	35151959	726	136
C1981	chr2	35270631	35273006	2375	26
C1982	chr2	35271389	35272621	1232	5
C1983	chr2	36251407	36252963	1556	59
C1984	chr2	36595724	36596457	733	1
C1985	chr2	36595726	36596459	733	10
C1986	chr2	36704622	36704777	155	5
C1987	chr2	36885461	36885595	134	3
C1988	chr2	37886856	37889096	2240	2
C1989	chr2	38101250	38101628	378	3
C1990	chr2	38505059	38505344	285	21
C1991	chr2	39641499	39642225	726	3
C1992	chr2	39728563	39730288	1725	7
C1993	chr2	39758087	39758872	785	10
C1994	chr2	42255653	42255917	264	15
C1995	chr2	42675862	42676236	374	2
C1996	chr2	43282613	43282907	294	20
C1997	chr2	44342612	44342860	248	9
C1998	chr2	44672962	44673264	302	15
[truncated: 2,309 more rows]

## Sheet: DOX eccDNAs
Table S1. eccDNAs in HepG2 cells before and after DNA damage. ("DOX" group)
eccDNA_ID	Chr	Start	End	Length(bp)	Copy_number
D1	chr1	920855	922222	1367	55
D2	chr1	1052817	1053400	583	6
D3	chr1	1433422	1433680	258	157
D4	chr1	1516565	1516864	299	4
D5	chr1	1732267	1732619	352	43
D6	chr1	1753149	1754641	1492	15
D7	chr1	2301507	2301944	437	29
D8	chr1	2394325	2394523	198	2
D9	chr1	2479912	2480405	493	24
D10	chr1	2957151	2959053	1902	134
D11	chr1	3017685	3018683	998	1
D12	chr1	3801317	3801829	512	132
D13	chr1	4622587	4622996	409	85
D14	chr1	4850487	4851338	851	9
D15	chr1	5586694	5586867	173	7
D16	chr1	5984527	5985308	781	8
D17	chr1	6201763	6202435	672	2
D18	chr1	6204695	6204928	233	4
D19	chr1	6584149	6586359	2210	7
D20	chr1	6737873	6738281	408	6
D21	chr1	7396662	7397057	395	5
D22	chr1	7771181	7771734	553	6
D23	chr1	7775407	7777367	1960	5
D24	chr1	7819851	7820068	217	4
D25	chr1	7910939	7912558	1619	35
D26	chr1	7915034	7915653	619	20
D27	chr1	7992878	7993227	349	10
D28	chr1	8259057	8259599	542	1
D29	chr1	8259546	8261249	1703	11
D30	chr1	8414856	8415223	367	56
D31	chr1	9034966	9035736	770	2
D32	chr1	9357976	9358932	956	23
D33	chr1	9408978	9409383	405	2
D34	chr1	9472603	9472975	372	30
D35	chr1	9933602	9933732	130	3
D36	chr1	9953228	9953915	687	7
D37	chr1	10357278	10357705	427	1
D38	chr1	10473702	10474048	346	3
D39	chr1	10821407	10821990	583	10
D40	chr1	11263690	11264422	732	174
D41	chr1	11317942	11318152	210	11
D42	chr1	11527854	11528012	158	6
D43	chr1	11607123	11607526	403	10
D44	chr1	11736536	11738953	2417	10
D45	chr1	11742270	11742758	488	30
D46	chr1	12116497	12118042	1545	25
D47	chr1	12454055	12454394	339	4
D48	chr1	14027373	14027723	350	1
D49	chr1	15550979	15551340	361	35
D50	chr1	15812707	15814309	1602	17
D51	chr1	15858823	15860483	1660	6
D52	chr1	15888648	15889756	1108	2
D53	chr1	15944995	15946203	1208	77
D54	chr1	16111920	16112102	182	24
D55	chr1	16146293	16147121	828	4
D56	chr1	16159792	16161851	2059	89
D57	chr1	16243283	16244219	936	4
D58	chr1	16594012	16594721	709	1
D59	chr1	16713821	16715482	1661	3
D60	chr1	16714475	16714625	150	1
D61	chr1	16729667	16730700	1033	47
D62	chr1	16919264	16921244	1980	53
D63	chr1	16919265	16921630	2365	53
D64	chr1	16957831	16961217	3386	194
D65	chr1	16976127	16976985	858	20
D66	chr1	17000940	17002903	1963	42
D67	chr1	17053619	17054860	1241	55
D68	chr1	17235902	17236291	389	1
D69	chr1	17296925	17297296	371	48
D70	chr1	17566730	17567351	621	1
D71	chr1	17680453	17680817	364	60
D72	chr1	17746553	17746938	385	3
D73	chr1	17882841	17883888	1047	3
D74	chr1	18087852	18088472	620	40
D75	chr1	18148118	18148379	261	13
D76	chr1	18149697	18150386	689	88
D77	chr1	18219784	18220953	1169	65
D78	chr1	18446682	18447859	1177	99
D79	chr1	18645395	18645767	372	18
D80	chr1	18728374	18728748	374	5
D81	chr1	18818013	18818788	775	4
D82	chr1	18839283	18839733	450	4
D83	chr1	19291613	19291882	269	2
D84	chr1	19521027	19522234	1207	12
D85	chr1	19759111	19759798	687	53
D86	chr1	19885839	19886196	357	3
D87	chr1	20054056	20054304	248	3
D88	chr1	20115839	20116773	934	4
D89	chr1	20302262	20303360	1098	2
D90	chr1	20385637	20386323	686	62
D91	chr1	20601292	20602545	1253	62
D92	chr1	20765770	20766923	1153	32
D93	chr1	20767224	20767639	415	19
D94	chr1	21105794	21107177	1383	29
D95	chr1	21386377	21386930	553	4
D96	chr1	21610612	21610947	335	73
D97	chr1	21874308	21875102	794	1
D98	chr1	22600519	22600893	374	14
D99	chr1	22616234	22616627	393	2
D100	chr1	22646252	22648431	2179	10
D101	chr1	22906186	22906589	403	1
D102	chr1	23140686	23140880	194	8
D103	chr1	23198925	23199284	359	3
D104	chr1	23629159	23630660	1501	12
D105	chr1	23657320	23658256	936	14
D106	chr1	23923531	23923830	299	68
D107	chr1	24151193	24151886	693	17
D108	chr1	24226952	24227705	753	10
D109	chr1	24284094	24284813	719	128
D110	chr1	24689257	24691798	2541	12
D111	chr1	24714186	24714319	133	3
D112	chr1	24898365	24899510	1145	27
D113	chr1	24919402	24920915	1513	3
D114	chr1	25107211	25108613	1402	1
D115	chr1	25180310	25181447	1137	44
D116	chr1	25277107	25277432	325	2
D117	chr1	25684143	25684725	582	18
D118	chr1	25712700	25713132	432	5
D119	chr1	26376077	26376522	445	7
D120	chr1	26548902	26549143	241	2
D121	chr1	26584575	26584933	358	93
D122	chr1	26608207	26608359	152	1
D123	chr1	26743657	26744775	1118	57
D124	chr1	26746667	26746905	238	2
D125	chr1	26930338	26930772	434	22
D126	chr1	27026019	27026164	145	2
D127	chr1	27188337	27188722	385	3
D128	chr1	27198158	27199436	1278	19
D129	chr1	27329144	27329470	326	4
D130	chr1	27338450	27340054	1604	37
D131	chr1	27477993	27478191	198	16
D132	chr1	27666777	27667548	771	1
D133	chr1	27787562	27788088	526	7
D134	chr1	27837854	27838890	1036	10
D135	chr1	28000496	28001259	763	56
D136	chr1	28057827	28058080	253	19
D137	chr1	28196132	28196480	348	6
D138	chr1	28217657	28219968	2311	1
D139	chr1	28412688	28413038	350	9
D140	chr1	28896604	28896800	196	1
D141	chr1	29057958	29058137	179	4
D142	chr1	29157888	29158653	765	9
D143	chr1	29513930	29514363	433	69
D144	chr1	29534125	29534714	589	2
D145	chr1	30349508	30350276	768	21
D146	chr1	30701445	30702674	1229	14
D147	chr1	31017775	31018408	633	6
D148	chr1	31136880	31136975	95	1
D149	chr1	31474214	31475947	1733	40
D150	chr1	32494551	32496981	2430	4
D151	chr1	32516234	32516421	187	3
D152	chr1	32641021	32642046	1025	10
D153	chr1	32644108	32644522	414	5
D154	chr1	32788982	32789315	333	8
D155	chr1	32843583	32843971	388	58
D156	chr1	33318679	33319091	412	27
D157	chr1	33556590	33557347	757	6
D158	chr1	33556754	33556904	150	1
D159	chr1	33988092	33988977	885	4
D160	chr1	34233320	34233705	385	15
D161	chr1	34797051	34797272	221	6
D162	chr1	35320736	35321116	380	10
D163	chr1	35605339	35605568	229	5
D164	chr1	35667333	35668367	1034	5
D165	chr1	35842320	35843034	714	4
D166	chr1	37130522	37130874	352	3
D167	chr1	37515111	37515611	500	34
D168	chr1	38005771	38006522	751	64
D169	chr1	38032565	38033010	445	2
D170	chr1	38498168	38498539	371	26
D171	chr1	38867330	38867600	270	3
D172	chr1	39027470	39028659	1189	7
D173	chr1	39045706	39048707	3001	140
D174	chr1	39594067	39594291	224	3
D175	chr1	39758916	39760969	2053	5
D176	chr1	39882703	39883625	922	18
D177	chr1	39883106	39883256	150	2
D178	chr1	40107034	40107418	384	11
D179	chr1	40108738	40109498	760	1
D180	chr1	40133370	40133692	322	3
D181	chr1	40180003	40180128	125	4
D182	chr1	40220867	40221332	465	8
D183	chr1	40374871	40375232	361	59
D184	chr1	40845878	40848034	2156	73
D185	chr1	41125953	41126760	807	2
D186	chr1	41154888	41155223	335	244
D187	chr1	41431205	41433478	2273	45
D188	chr1	41479453	41479658	205	1
D189	chr1	41595825	41596521	696	5
D190	chr1	41751494	41752440	946	1
D191	chr1	42645231	42645664	433	7
D192	chr1	42898952	42899375	423	25
D193	chr1	43269489	43269757	268	63
D194	chr1	43308013	43308664	651	3
D195	chr1	43691544	43691812	268	26
D196	chr1	44489065	44489381	316	2
D197	chr1	44773882	44774272	390	1
D198	chr1	44820548	44820745	197	4
D199	chr1	44821565	44821844	279	2
D200	chr1	45037705	45037862	157	7
D201	chr1	45303046	45303348	302	3
D202	chr1	45684127	45684811	684	4
D203	chr1	45764266	45767861	3595	34
D204	chr1	46097590	46098031	441	8
D205	chr1	46401978	46403292	1314	6
D206	chr1	46550937	46551889	952	2
D207	chr1	46623324	46623925	601	1
D208	chr1	46677637	46677807	170	3
D209	chr1	47065002	47065380	378	1
D210	chr1	47152204	47152999	795	3
D211	chr1	47329360	47329519	159	1
D212	chr1	47528605	47530742	2137	7
D213	chr1	47883525	47884019	494	9
D214	chr1	48211947	48212273	326	2
D215	chr1	48337684	48339748	2064	37
D216	chr1	48349295	48349483	188	4
D217	chr1	48673418	48674013	595	8
D218	chr1	48732075	48732630	555	1
D219	chr1	48879407	48879754	347	1
D220	chr1	48959254	48959875	621	20
D221	chr1	49844338	49844718	380	5
D222	chr1	50047406	50047791	385	1
D223	chr1	50200070	50200835	765	20
D224	chr1	50560894	50561191	297	1
D225	chr1	50811802	50812152	350	1
D226	chr1	51028395	51028725	330	2
D227	chr1	51442402	51442616	214	2
D228	chr1	51593662	51594281	619	47
D229	chr1	51676636	51676799	163	4
D230	chr1	51777598	51778263	665	2
D231	chr1	51805583	51806161	578	1
D232	chr1	51999363	52004340	4977	13
D233	chr1	52056514	52056981	467	52
D234	chr1	52452109	52452901	792	3
D235	chr1	53529016	53529291	275	14
D236	chr1	53625899	53626156	257	4
D237	chr1	53675540	53676269	729	13
D238	chr1	53741089	53742086	997	3
D239	chr1	53741103	53742003	900	3
D240	chr1	53822834	53823211	377	23
D241	chr1	53947972	53948334	362	3
D242	chr1	53969432	53970012	580	1
D243	chr1	53980876	53981093	217	68
D244	chr1	54202013	54202461	448	16
D245	chr1	54421298	54422295	997	227
D246	chr1	54616229	54616646	417	2
D247	chr1	54631938	54632905	967	13
D248	chr1	54764309	54764457	148	1
D249	chr1	55046464	55047174	710	1
D250	chr1	55194173	55194920	747	15
D251	chr1	55511018	55512060	1042	2
D252	chr1	55569439	55571289	1850	4
D253	chr1	55605965	55607720	1755	5
D254	chr1	55708005	55708437	432	12
D255	chr1	55766899	55767285	386	8
D256	chr1	55831097	55832277	1180	3
D257	chr1	55911329	55916495	5166	18
D258	chr1	56130323	56131455	1132	193
D259	chr1	56601545	56603248	1703	3
D260	chr1	56753684	56753791	107	8
D261	chr1	57044925	57045367	442	2
D262	chr1	58099760	58100131	371	8
D263	chr1	58282612	58282989	377	3
D264	chr1	58352595	58353762	1167	3
D265	chr1	59044372	59045257	885	221
D266	chr1	59143267	59146577	3310	2
D267	chr1	59221355	59222805	1450	33
D268	chr1	59279266	59279666	400	3
D269	chr1	59422130	59423130	1000	21
D270	chr1	59833363	59834182	819	10
D271	chr1	60435524	60435980	456	1
D272	chr1	61685392	61685615	223	30
D273	chr1	61736944	61737268	324	1
D274	chr1	61820029	61820781	752	25
D275	chr1	61870530	61871895	1365	4
D276	chr1	61915873	61916073	200	14
D277	chr1	62286943	62288009	1066	4
D278	chr1	62314818	62315582	764	108
D279	chr1	62375611	62376761	1150	55
D280	chr1	62422263	62423205	942	86
D281	chr1	62738171	62739419	1248	147
D282	chr1	63397978	63399113	1135	6
D283	chr1	63445599	63446361	762	3
D284	chr1	63604369	63605934	1565	3
D285	chr1	63606441	63608046	1605	6
D286	chr1	63907266	63908299	1033	119
D287	chr1	64308860	64309672	812	1
D288	chr1	65020026	65020095	69	1
D289	chr1	65181994	65182572	578	139
D290	chr1	65348690	65349699	1009	4
D291	chr1	65504470	65504643	173	2
D292	chr1	65615888	65616880	992	2
D293	chr1	65615892	65616876	984	3
D294	chr1	65779964	65780347	383	2
D295	chr1	66816254	66816491	237	8
D296	chr1	67080237	67387975	307738	36
D297	chr1	67178519	67179098	579	8
D298	chr1	67330485	67331425	940	9
D299	chr1	67563770	67565864	2094	20
D300	chr1	67583597	67585510	1913	57
D301	chr1	67965604	67965809	205	31
D302	chr1	68041057	68041244	187	31
D303	chr1	68085840	68086279	439	9
D304	chr1	68129712	68129942	230	2
D305	chr1	68613347	68614831	1484	29
D306	chr1	68618693	68619463	770	7
D307	chr1	68618835	68619175	340	1
D308	chr1	68742346	68742619	273	1
D309	chr1	69845099	69846172	1073	14
D310	chr1	69845621	69845771	150	2
D311	chr1	70623576	70624201	625	4
D312	chr1	70686551	70688039	1488	5
D313	chr1	71473150	71475871	2721	47
D314	chr1	72324089	72324780	691	2
D315	chr1	72576909	72577270	361	3
D316	chr1	72625154	72625927	773	17
D317	chr1	72741952	72742331	379	3
D318	chr1	72824607	72825935	1328	48
D319	chr1	72899067	72901307	2240	113
D320	chr1	73115618	73116744	1126	95
D321	chr1	73488104	73489744	1640	22
D322	chr1	74279026	74279281	255	1
D323	chr1	74480773	74481101	328	47
D324	chr1	75140443	75141558	1115	87
D325	chr1	75388992	75389755	763	1
D326	chr1	75502457	75503062	605	5
D327	chr1	76461884	76463468	1584	264
D328	chr1	76488210	76488589	379	1
D329	chr1	77235735	77238124	2389	20
D330	chr1	77866695	77866981	286	3
D331	chr1	77989275	77991060	1785	34
D332	chr1	78351060	78352904	1844	10
D333	chr1	78645063	78645418	355	25
D334	chr1	78648533	78649420	887	21
D335	chr1	78953369	78954169	800	1
D336	chr1	79752826	79754650	1824	16
D337	chr1	79764241	79765045	804	2
D338	chr1	80811595	80813939	2344	3
D339	chr1	81348424	81348910	486	2
D340	chr1	81461073	81461290	217	29
D341	chr1	82164789	82165167	378	92
D342	chr1	82173859	82174585	726	9
D343	chr1	84007181	84007819	638	1
D344	chr1	84665105	84665250	145	1
D345	chr1	84921784	84922354	570	25
D346	chr1	85162546	85163232	686	15
D347	chr1	85191429	85191761	332	2
D348	chr1	85214517	85215384	867	66
D349	chr1	85430784	85431100	316	10
D350	chr1	85448395	85449931	1536	1
D351	chr1	85484008	85485560	1552	5
D352	chr1	85947207	85947776	569	6
D353	chr1	86280869	86281049	180	20
D354	chr1	86365391	86365946	555	8
D355	chr1	86878579	86879421	842	13
D356	chr1	87294967	87295304	337	1
D357	chr1	87572185	87573132	947	91
D358	chr1	88416150	88416781	631	11
D359	chr1	89260129	89260322	193	15
D360	chr1	89457332	89458062	730	3
D361	chr1	90234990	90235382	392	6
D362	chr1	90577035	90577449	414	36
D363	chr1	90593136	90594738	1602	28
D364	chr1	90596984	90598318	1334	2
D365	chr1	90846156	90846517	361	6
D366	chr1	90898641	90900228	1587	18
D367	chr1	91290377	91291560	1183	4
D368	chr1	91402398	91404979	2581	5
D369	chr1	91683272	91683728	456	1
D370	chr1	91945036	91945207	171	11
D371	chr1	92003671	92004627	956	45
D372	chr1	92116374	92116696	322	22
D373	chr1	92238655	92239393	738	8
D374	chr1	92481769	92484274	2505	12
D375	chr1	92764337	92765754	1417	2
D376	chr1	92796179	92796355	176	2
D377	chr1	92915196	92915821	625	14
D378	chr1	92991226	92992304	1078	22
D379	chr1	92991504	92992033	529	1
D380	chr1	93171020	93172017	997	3
D381	chr1	93349272	93349969	697	306
D382	chr1	93812232	93812682	450	27
D383	chr1	94030770	94031308	538	1
D384	chr1	94033383	94035257	1874	14
D385	chr1	94438847	94439214	367	2
D386	chr1	95263989	95265044	1055	9
D387	chr1	95371001	95371556	555	1
D388	chr1	95764154	95765114	960	7
D389	chr1	96774926	96776692	1766	9
D390	chr1	97407677	97409381	1704	5
D391	chr1	97498168	97499980	1812	17
D392	chr1	97767519	97767701	182	1
D393	chr1	98460453	98463867	3414	2
D394	chr1	98507306	98509822	2516	3
D395	chr1	98598241	98598568	327	1
D396	chr1	98780663	98781242	579	43
D397	chr1	98846455	98846843	388	18
D398	chr1	99182430	99184662	2232	10
D399	chr1	99734773	99735137	364	7
D400	chr1	100208356	100208558	202	4
D401	chr1	100211049	100211957	908	10
D402	chr1	100281973	100282327	354	3
D403	chr1	100360024	100362137	2113	2
D404	chr1	100598198	100598531	333	2
D405	chr1	100897383	100898679	1296	1
D406	chr1	101086721	101087092	371	14
D407	chr1	101264444	101264825	381	8
D408	chr1	101462480	101463204	724	14
D409	chr1	101673797	101673955	158	1
D410	chr1	101860770	101861966	1196	35
D411	chr1	101860823	101861604	781	34
D412	chr1	102393631	102394471	840	2
D413	chr1	103006057	103006392	335	6
D414	chr1	104807004	104807931	927	7
D415	chr1	104856531	104858665	2134	77
D416	chr1	105292228	105293653	1425	6
D417	chr1	105459410	105459663	253	2
D418	chr1	105517070	105517617	547	3
D419	chr1	105583320	105583475	155	14
D420	chr1	105995564	105995952	388	3
D421	chr1	106079398	106080398	1000	38
D422	chr1	106249480	106250168	688	4
D423	chr1	106599221	106599274	53	3
D424	chr1	107081231	107081773	542	105
D425	chr1	107566813	107567424	611	40
D426	chr1	107615421	107618722	3301	9
D427	chr1	107835544	107835915	371	4
D428	chr1	107952679	107953029	350	15
D429	chr1	107996563	107997250	687	1
D430	chr1	108158637	108159726	1089	1
D431	chr1	108912426	108912796	370	64
D432	chr1	109135734	109136352	618	47
D433	chr1	109932820	109934993	2173	83
D434	chr1	109932824	109934593	1769	83
D435	chr1	110214196	110214553	357	104
D436	chr1	110529596	110530204	608	29
D437	chr1	110534033	110534420	387	6
D438	chr1	110621953	110625631	3678	143
D439	chr1	111069723	111071451	1728	2
D440	chr1	111113110	111114103	993	2
D441	chr1	111131068	111131523	455	3
D442	chr1	111320070	111320426	356	6
D443	chr1	111580763	111581066	303	3
D444	chr1	111687987	111689011	1024	10
D445	chr1	112032746	112035150	2404	95
D446	chr1	112245014	112245589	575	53
D447	chr1	112498081	112498443	362	17
D448	chr1	113322886	113323145	259	3
D449	chr1	113600424	113601053	629	2
D450	chr1	113906861	113908518	1657	55
D451	chr1	114065186	114069756	4570	31
D452	chr1	114122505	114123252	747	12
D453	chr1	114249209	114252154	2945	4
D454	chr1	114318723	114319955	1232	18
D455	chr1	114561467	114562223	756	12
D456	chr1	114605781	114606483	702	1
D457	chr1	114674499	114675232	733	6
D458	chr1	114892620	114894889	2269	11
D459	chr1	114904162	114904520	358	5
D460	chr1	115562132	115562553	421	19
D461	chr1	116039761	116040119	358	7
D462	chr1	116050298	116051637	1339	26
D463	chr1	116084305	116086416	2111	12
D464	chr1	116241667	116241999	332	18
D465	chr1	116552421	116552795	374	4
D466	chr1	117036428	117038474	2046	21
D467	chr1	117079875	117081387	1512	20
D468	chr1	117538911	117539269	358	3
D469	chr1	118166144	118166888	744	15
D470	chr1	118196863	118197174	311	18
D471	chr1	118236757	118237098	341	3
D472	chr1	118241970	118244417	2447	44
D473	chr1	118557390	118558187	797	12
D474	chr1	118670402	118671170	768	84
D475	chr1	118752767	118753395	628	3
D476	chr1	119946810	119947088	278	1
D477	chr1	120061323	120061698	375	4
D478	chr1	120181797	120183190	1393	6
D479	chr1	120184331	120185988	1657	4
D480	chr1	120621732	120622343	611	2
D481	chr1	142726667	142726880	213	10
D482	chr1	142782138	142782854	716	4
D483	chr1	144939319	144939885	566	1
D484	chr1	145044035	145044843	808	15
D485	chr1	145044245	145044521	276	3
D486	chr1	145415409	145415844	435	2
D487	chr1	145415846	145416270	424	1
D488	chr1	145744006	145744668	662	1
D489	chr1	146326342	146327127	785	8
D490	chr1	146398051	146398377	326	17
D491	chr1	146648538	146649281	743	7
D492	chr1	147206486	147206926	440	8
D493	chr1	149035374	150555138	1519764	1
D494	chr1	149207065	149208250	1185	13
D495	chr1	150400545	150401411	866	12
D496	chr1	150588884	150589481	597	29
D497	chr1	150791404	150792361	957	3
D498	chr1	150942630	150943057	427	5
D499	chr1	151102607	151102899	292	10
D500	chr1	151214191	151215509	1318	25
D501	chr1	151740642	151741035	393	12
D502	chr1	152112274	152112582	308	3
D503	chr1	152219513	152220465	952	3
D504	chr1	152973507	152974072	565	6
D505	chr1	152985512	152985720	208	3
D506	chr1	153152948	153154008	1060	5
D507	chr1	153309503	153309724	221	3
D508	chr1	153702925	153704870	1945	2
D509	chr1	153878082	153878232	150	2
D510	chr1	154154076	154154231	155	2
D511	chr1	154162927	162666201	8503274	4
D512	chr1	154267589	154268494	905	3
D513	chr1	154316480	154319956	3476	19
D514	chr1	154332460	154332803	343	16
D515	chr1	154827354	154828305	951	2
D516	chr1	154928525	154930263	1738	11
D517	chr1	154956444	154956858	414	73
D518	chr1	155314051	155314644	593	8
D519	chr1	155397297	155397430	133	4
D520	chr1	155397322	155397452	130	10
D521	chr1	155397615	155398534	919	3
D522	chr1	155865742	155866175	433	2
D523	chr1	155865868	155867075	1207	9
D524	chr1	156313758	156315634	1876	182
D525	chr1	156702342	156703015	673	2
D526	chr1	157131581	157131697	116	7
D527	chr1	157694652	157695786	1134	5
D528	chr1	158412514	158414445	1931	6
D529	chr1	158523639	158525014	1375	29
D530	chr1	158917092	158917464	372	3
D531	chr1	159475460	159475616	156	6
D532	chr1	159853595	159854016	421	1
D533	chr1	160011586	160012090	504	24
D534	chr1	160083760	160084035	275	6
D535	chr1	160106218	160106524	306	15
D536	chr1	160114614	160115212	598	2
D537	chr1	160136829	160137157	328	12
D538	chr1	160751563	160752300	737	4
D539	chr1	160952105	160952506	401	2
D540	chr1	161121130	161121505	375	21
D541	chr1	161194922	161195480	558	34
D542	chr1	161456012	161456606	594	7
D543	chr1	161793737	161794780	1043	7
D544	chr1	162101495	162102637	1142	3
D545	chr1	162241623	162243709	2086	2
D546	chr1	162289899	162291911	2012	34
D547	chr1	162401415	162402851	1436	4
D548	chr1	162880197	162883688	3491	93
D549	chr1	162909243	162910111	868	7
D550	chr1	163218548	163220154	1606	13
D551	chr1	164291434	164292157	723	2
D552	chr1	164507389	164507734	345	1
D553	chr1	164545531	164545738	207	1
D554	chr1	164549511	164549735	224	4
D555	chr1	165040548	165042229	1681	4
D556	chr1	165107406	165107800	394	7
D557	chr1	165226998	165227407	409	2
D558	chr1	165280420	165281258	838	2
D559	chr1	165376754	165377533	779	2
D560	chr1	165582155	165583940	1785	28
D561	chr1	165582492	165583956	1464	2
D562	chr1	165595165	165595870	705	1
D563	chr1	165629559	165629946	387	9
D564	chr1	165819154	165820053	899	97
D565	chr1	166108276	166108525	249	59
D566	chr1	167440404	167441341	937	19
D567	chr1	167516222	167517647	1425	83
D568	chr1	167728754	167729864	1110	3
D569	chr1	167828540	167828960	420	27
D570	chr1	167864224	167864961	737	17
D571	chr1	167958875	167959880	1005	9
D572	chr1	168304976	168306415	1439	2
D573	chr1	168452103	168452327	224	5
D574	chr1	168473499	168473746	247	3
D575	chr1	168982561	168982823	262	4
D576	chr1	169360008	169360517	509	2
D577	chr1	170613884	170614344	460	3
D578	chr1	170699553	170700174	621	2
D579	chr1	170778700	170778877	177	2
D580	chr1	170981637	170982829	1192	41
D581	chr1	171355584	171356112	528	18
D582	chr1	171573331	171574043	712	3
D583	chr1	171584600	171584988	388	6
D584	chr1	171626292	171628014	1722	24
D585	chr1	171686373	171687631	1258	5
D586	chr1	172085697	172085820	123	13
D587	chr1	172646189	172646337	148	2
D588	chr1	172844671	172845650	979	4
D589	chr1	172855085	172855880	795	11
D590	chr1	172945959	172946332	373	23
D591	chr1	173123078	173123420	342	5
D592	chr1	173339945	173340190	245	225
D593	chr1	174102732	174102854	122	3
D594	chr1	174189167	174189766	599	3
D595	chr1	174761066	174761614	548	1
D596	chr1	175143380	175143783	403	8
D597	chr1	175364630	175365402	772	1
D598	chr1	176082745	176084080	1335	1
D599	chr1	176318921	176319351	430	2
D600	chr1	177045542	177046112	570	30
D601	chr1	177727159	177727662	503	28
D602	chr1	177826089	177827806	1717	22
D603	chr1	178324219	178324687	468	4
D604	chr1	178439754	178441709	1955	61
D605	chr1	178453567	178453680	113	2
D606	chr1	179680167	179680539	372	22
D607	chr1	180002852	180003675	823	3
D608	chr1	180103046	180103875	829	27
D609	chr1	180189020	180190482	1462	74
D610	chr1	180579762	180580709	947	3
D611	chr1	180760047	180760967	920	2
D612	chr1	180924454	180924802	348	1
D613	chr1	181096206	181096365	159	2
D614	chr1	181096210	181096366	156	2
D615	chr1	181182230	181182617	387	38
D616	chr1	181539246	181540458	1212	29
D617	chr1	181639490	181640273	783	2
D618	chr1	181735033	181735215	182	1
D619	chr1	181775144	181775937	793	25
D620	chr1	181922554	181923987	1433	92
D621	chr1	182280384	182280774	390	12
D622	chr1	182631671	182632028	357	1
D623	chr1	182657291	182657866	575	24
D624	chr1	183206613	183207143	530	51
D625	chr1	185302289	185302810	521	8
D626	chr1	185325145	185325736	591	2
D627	chr1	186105053	186105446	393	14
D628	chr1	187100021	187101807	1786	25
D629	chr1	187341329	187341771	442	11
D630	chr1	187684559	187686454	1895	10
D631	chr1	188254264	188254509	245	2
D632	chr1	190259261	190259452	191	14
D633	chr1	191007794	191008189	395	14
D634	chr1	191246251	191246610	359	26
D635	chr1	191630409	191631505	1096	18
D636	chr1	191943988	191945184	1196	2
D637	chr1	192099091	192099497	406	2
D638	chr1	192699924	192701517	1593	159
D639	chr1	192818766	192821082	2316	72
D640	chr1	192999618	193001542	1924	16
D641	chr1	193013411	193016409	2998	3
D642	chr1	193600769	193601767	998	2
D643	chr1	193641291	193641853	562	11
D644	chr1	194310028	194310956	928	5
D645	chr1	194900726	194900843	117	2
D646	chr1	194938241	194939375	1134	4
D647	chr1	195051496	195053850	2354	122
D648	chr1	195580346	195581628	1282	4
D649	chr1	195982416	195983324	908	11
D650	chr1	196249672	196250319	647	4
D651	chr1	196485244	196485556	312	36
D652	chr1	197317609	197317799	190	230
D653	chr1	197584571	197585627	1056	3
D654	chr1	198149125	198149852	727	11
D655	chr1	198258223	198259399	1176	10
D656	chr1	198301578	198302605	1027	9
D657	chr1	198941458	198944163	2705	19
D658	chr1	199500564	199501854	1290	31
D659	chr1	200244756	200245149	393	2
D660	chr1	200462362	200462606	244	1
D661	chr1	201366475	201366846	371	8
D662	chr1	201607518	201608100	582	47
D663	chr1	201720945	201722249	1304	3
D664	chr1	201854928	201856442	1514	2
D665	chr1	202090913	202091385	472	67
D666	chr1	202374984	202376297	1313	10
D667	chr1	202866937	202868032	1095	3
D668	chr1	202986756	202986996	240	7
D669	chr1	203129527	203129918	391	25
D670	chr1	203181787	203182866	1079	3
D671	chr1	203259811	203260006	195	2
D672	chr1	204388026	204392098	4072	54
D673	chr1	204399709	204399951	242	7
D674	chr1	204478054	204478234	180	1
D675	chr1	204524495	204524798	303	27
D676	chr1	204544313	204544667	354	2
D677	chr1	204862837	204864096	1259	4
D678	chr1	205424925	205426139	1214	7
D679	chr1	205476821	205477446	625	19
D680	chr1	205480189	205480586	397	1
D681	chr1	205501245	205501666	421	3
D682	chr1	205516186	205516932	746	43
D683	chr1	205587229	205587753	524	6
D684	chr1	205660033	205660262	229	1
D685	chr1	206322835	206324388	1553	140
D686	chr1	206753210	206754413	1203	65
D687	chr1	206851733	206851933	200	3
D688	chr1	206885223	206885388	165	1
D689	chr1	207073617	207074188	571	135
D690	chr1	207342669	207343841	1172	49
D691	chr1	207888097	207888709	612	2
D692	chr1	208057774	208058504	730	6
D693	chr1	208075045	208075813	768	4
D694	chr1	208207009	208207569	560	5
D695	chr1	208367279	208367703	424	3
D696	chr1	208407997	208408869	872	2
D697	chr1	208549349	208550413	1064	17
D698	chr1	208605958	208606531	573	1
D699	chr1	208718222	208720471	2249	3
D700	chr1	209829270	209830088	818	7
D701	chr1	209868728	209868979	251	2
D702	chr1	210486799	210487123	324	2
D703	chr1	210674455	210675205	750	6
D704	chr1	210812161	210812455	294	15
D705	chr1	211145226	211146735	1509	38
D706	chr1	211307489	211308640	1151	10
D707	chr1	211455208	211456128	920	54
D708	chr1	211888740	211888926	186	11
D709	chr1	212061428	212062565	1137	3
D710	chr1	213046273	213046602	329	6
D711	chr1	213205204	213207185	1981	4
D712	chr1	213424323	213425255	932	97
D713	chr1	213514726	213515082	356	1
D714	chr1	213944730	213946760	2030	15
D715	chr1	213993267	213993832	565	28
D716	chr1	214215670	214216658	988	6
D717	chr1	214357228	214357828	600	95
D718	chr1	214542496	214543584	1088	90
D719	chr1	215157079	215157281	202	5
D720	chr1	215740597	215740794	197	8
D721	chr1	215891673	215891970	297	44
D722	chr1	216063846	216065040	1194	2
D723	chr1	216801389	216801554	165	26
D724	chr1	216849544	216850197	653	21
D725	chr1	216920802	216921572	770	8
D726	chr1	217020749	217020952	203	5
D727	chr1	217191754	217195023	3269	1
D728	chr1	218053256	218053382	126	16
D729	chr1	218548366	218548896	530	15
D730	chr1	218618151	218618858	707	39
D731	chr1	218911439	218911872	433	9
D732	chr1	219908516	219908721	205	1
D733	chr1	219917344	219918694	1350	22
D734	chr1	220070647	220071792	1145	9
D735	chr1	220070658	220071535	877	9
D736	chr1	220253303	220254731	1428	99
D737	chr1	220568263	220568650	387	1
D738	chr1	220839277	220839710	433	3
D739	chr1	220864606	220865162	556	68
D740	chr1	221001265	221002202	937	51
D741	chr1	221234126	221235331	1205	1
D742	chr1	221779709	221780094	385	3
D743	chr1	222267997	222268104	107	6
D744	chr1	222547955	222548555	600	15
D745	chr1	222929701	222930689	988	5
D746	chr1	223228449	223229975	1526	35
D747	chr1	223720382	223720961	579	11
D748	chr1	223800371	223801129	758	87
D749	chr1	223840036	223840539	503	28
D750	chr1	224017272	224018377	1105	5
D751	chr1	224669174	224669512	338	6
D752	chr1	224821683	224821795	112	5
D753	chr1	225217310	225220323	3013	2
D754	chr1	225295712	225296071	359	10
D755	chr1	225366144	225366593	449	12
D756	chr1	225539510	225540446	936	4
D757	chr1	225655419	225655651	232	21
D758	chr1	225699461	225700770	1309	6
D759	chr1	225980473	225981923	1450	1
D760	chr1	226135004	226136587	1583	1
D761	chr1	226231694	226231979	285	1
D762	chr1	226506425	226507121	696	5
D763	chr1	226624320	226625807	1487	11
D764	chr1	226863173	226863402	229	4
D765	chr1	226988776	226989082	306	6
D766	chr1	227039992	227040724	732	1
D767	chr1	227516169	227516619	450	1
D768	chr1	227805986	227806787	801	7
D769	chr1	228019234	228019409	175	25
D770	chr1	228462156	228462318	162	4
D771	chr1	228578498	228579474	976	1
D772	chr1	228608810	228609142	332	14
D773	chr1	228640508	228640706	198	10
D774	chr1	229282715	229283759	1044	2
D775	chr1	229306996	229307737	741	34
D776	chr1	229363230	229364874	1644	48
D777	chr1	230148716	230149088	372	3
D778	chr1	230179495	230180619	1124	34
D779	chr1	230232614	230234191	1577	26
D780	chr1	230266937	230267031	94	8
D781	chr1	230281150	230281785	635	75
D782	chr1	230307035	230308211	1176	4
D783	chr1	230337199	230338399	1200	191
D784	chr1	230402449	230402828	379	14
D785	chr1	230685519	230687582	2063	1
D786	chr1	230846403	230847024	621	3
D787	chr1	230847203	230848162	959	13
D788	chr1	231005501	231005808	307	6
D789	chr1	231124495	231125581	1086	107
D790	chr1	231426358	231426569	211	33
D791	chr1	231541987	231543102	1115	9
D792	chr1	231752225	231754258	2033	104
D793	chr1	231907515	231909005	1490	116
D794	chr1	232103021	232103157	136	8
D795	chr1	232296192	232296678	486	2
D796	chr1	232783768	232783978	210	2
D797	chr1	233064288	233064922	634	3
D798	chr1	233115685	233115843	158	8
D799	chr1	234818097	234819337	1240	18
D800	chr1	235100665	235102197	1532	33
D801	chr1	236119434	236120219	785	15
D802	chr1	236686161	236686723	562	4
D803	chr1	237973881	237975603	1722	5
D804	chr1	238069960	238071122	1162	41
D805	chr1	239324655	239324861	206	5
D806	chr1	240020913	240021139	226	3
D807	chr1	240039597	240040599	1002	1
D808	chr1	240048797	240049350	553	4
D809	chr1	241284883	241286146	1263	2
D810	chr1	241436829	241437270	441	14
D811	chr1	241456370	241457145	775	9
D812	chr1	241560403	241561592	1189	64
D813	chr1	241795825	241796883	1058	65
D814	chr1	242013253	242013477	224	6
D815	chr1	242081967	242082738	771	10
D816	chr1	242273139	242273532	393	5
D817	chr1	242840504	242840802	298	4
D818	chr1	242866513	242867814	1301	2
D819	chr1	243466738	243467827	1089	1
D820	chr1	243494561	243495154	593	17
D821	chr1	243675798	243676488	690	26
D822	chr1	244526822	244528456	1634	13
D823	chr1	244570527	244571329	802	9
D824	chr1	244579083	244579366	283	3
D825	chr1	245040676	245041279	603	7
D826	chr1	245086662	245087725	1063	4
D827	chr1	245167785	245170693	2908	3
D828	chr1	246321059	246321208	149	1
D829	chr1	246388628	246389446	818	4
D830	chr1	246388632	246389637	1005	13
D831	chr1	246589692	246592099	2407	18
D832	chr1	246590689	246591880	1191	1
D833	chr1	246629776	246630142	366	4
D834	chr1	246836069	246836963	894	14
D835	chr1	247022764	247023143	379	56
D836	chr1	247273398	247274074	676	3
D837	chr1	247991668	247994189	2521	29
D838	chr1	248585939	248587516	1577	9
D839	chr1	248683148	248684275	1127	51
D840	chr1	249116186	249119279	3093	20
D841	chr1	249185740	249186026	286	30
D842	chr10	456706	457777	1071	161
D843	chr10	550872	551492	620	17
D844	chr10	558938	559277	339	1
D845	chr10	674611	674826	215	25
D846	chr10	737142	737891	749	3
D847	chr10	884616	885909	1293	1
D848	chr10	1071514	1073283	1769	5
D849	chr10	1084188	1084557	369	1
D850	chr10	1564351	1564669	318	9
D851	chr10	1680622	1681953	1331	47
D852	chr10	1770929	1771845	916	12
D853	chr10	1973021	1973558	537	9
D854	chr10	2191579	2192331	752	1
D855	chr10	2245909	2247327	1418	104
D856	chr10	3842412	3844191	1779	42
D857	chr10	3892201	3893557	1356	80
D858	chr10	3998905	4001849	2944	31
D859	chr10	4000429	4000644	215	1
D860	chr10	4085919	4086156	237	3
D861	chr10	4108906	4109159	253	10
D862	chr10	4138025	4139148	1123	1
D863	chr10	4224255	4225056	801	3
D864	chr10	4277712	4278098	386	6
D865	chr10	5039340	5041018	1678	2
D866	chr10	5643373	5644301	928	12
D867	chr10	5649381	5649758	377	14
D868	chr10	5839133	5839504	371	3
D869	chr10	6210062	6212435	2373	23
D870	chr10	6231881	6232294	413	8
D871	chr10	6504180	6504565	385	3
D872	chr10	7019165	7019638	473	2
D873	chr10	7122469	7123218	749	37
D874	chr10	7267588	7268267	679	24
D875	chr10	7334408	7335252	844	4
D876	chr10	7385362	7385810	448	861
D877	chr10	7879192	7879566	374	9
D878	chr10	7883799	7886038	2239	17
D879	chr10	8283568	8283796	228	2
D880	chr10	8401353	8401571	218	1
D881	chr10	8788864	8791388	2524	111
D882	chr10	9274200	9275503	1303	3
D883	chr10	9942781	9943349	568	3
D884	chr10	11055763	11057687	1924	3
D885	chr10	11385584	11386792	1208	40
D886	chr10	11429727	11430330	603	27
D887	chr10	11437192	11437615	423	7
D888	chr10	11576575	11577765	1190	32
D889	chr10	11610950	11611348	398	3
D890	chr10	11662971	11663488	517	9
D891	chr10	11846660	11849644	2984	4
D892	chr10	11848879	11849133	254	1
D893	chr10	11883872	11884027	155	2
D894	chr10	12041960	12042309	349	3
D895	chr10	12174319	12174646	327	4
D896	chr10	12353203	12353510	307	9
D897	chr10	12363311	12363705	394	20
D898	chr10	12773958	12774149	191	1
D899	chr10	13584607	13585157	550	6
D900	chr10	13697610	13698162	552	1
D901	chr10	14299048	14299270	222	9
D902	chr10	14378767	14380593	1826	2
D903	chr10	14632115	14632442	327	2
D904	chr10	15209019	15209483	464	2
D905	chr10	15342548	15342846	298	4
D906	chr10	15645576	15646148	572	1
D907	chr10	15657557	15657798	241	4
D908	chr10	15860232	15862443	2211	7
D909	chr10	15861864	15862014	150	2
D910	chr10	16054115	16054502	387	16
D911	chr10	16055483	16056445	962	3
D912	chr10	16184784	16185567	783	6
D913	chr10	16666108	16666319	211	2
D914	chr10	16686091	16686373	282	4
D915	chr10	16803060	16803759	699	3
D916	chr10	16931822	16932008	186	1
D917	chr10	16980014	16981108	1094	2
D918	chr10	17066669	17067334	665	68
D919	chr10	17661632	17661696	64	1
D920	chr10	17733169	17734973	1804	391
D921	chr10	18243880	18244818	938	4
D922	chr10	18566495	18567262	767	2
D923	chr10	18570668	18571410	742	59
D924	chr10	18934167	18935929	1762	145
D925	chr10	18995330	18995686	356	9
D926	chr10	19393129	19393668	539	1
D927	chr10	19557823	19558405	582	7
D928	chr10	19646084	19646233	149	1
D929	chr10	19750599	19751191	592	19
D930	chr10	19767032	19769706	2674	39
D931	chr10	19840189	19842429	2240	2
D932	chr10	20374573	20377825	3252	196
D933	chr10	20402785	20403762	977	21
D934	chr10	20434137	20435150	1013	9
D935	chr10	20466941	20468095	1154	3
D936	chr10	20484605	20485005	400	2
D937	chr10	20906700	20907526	826	16
D938	chr10	21319746	21320557	811	4
D939	chr10	21562482	21563845	1363	51
D940	chr10	21647118	21647453	335	3
D941	chr10	21749780	21750919	1139	9
D942	chr10	21824821	21826447	1626	12
D943	chr10	21835041	21836086	1045	34
D944	chr10	22310261	22310485	224	7
D945	chr10	22700392	22700679	287	4
D946	chr10	22815606	22815973	367	3
D947	chr10	22868370	22869741	1371	23
D948	chr10	22891584	22892158	574	26
D949	chr10	22986953	22987535	582	3
D950	chr10	23103263	23103369	106	1
D951	chr10	23205676	23207283	1607	5
D952	chr10	23221745	23222336	591	6
D953	chr10	23634865	23635260	395	1
D954	chr10	23800791	23801550	759	92
D955	chr10	23992574	23993359	785	16
D956	chr10	24100037	24102129	2092	3
D957	chr10	24214494	24214806	312	3
D958	chr10	24604321	24604815	494	1
D959	chr10	25069294	25069683	389	5
D960	chr10	25925624	25926208	584	21
D961	chr10	26361108	26361346	238	5
D962	chr10	26398636	26399042	406	15
D963	chr10	26868228	26868945	717	11
D964	chr10	26909508	26911901	2393	245
D965	chr10	27357594	27358232	638	1
D966	chr10	27595455	27596310	855	2
D967	chr10	28177665	28178047	382	2
D968	chr10	28466661	28467823	1162	2
D969	chr10	28680237	28680379	142	2
D970	chr10	28823742	28826466	2724	54
D971	chr10	28906718	28909562	2844	60
D972	chr10	29032632	29033325	693	82
D973	chr10	29215094	29215550	456	6
D974	chr10	29381358	29382445	1087	9
D975	chr10	29851059	29851768	709	41
D976	chr10	30295841	30295877	36	3
D977	chr10	30394156	30394549	393	22
D978	chr10	31012110	31012491	381	2
D979	chr10	31218882	31219077	195	4
D980	chr10	31270648	31271208	560	26
D981	chr10	31886221	31886462	241	1
D982	chr10	31934601	31935124	523	2
D983	chr10	32289443	32289827	384	2
D984	chr10	32587036	32588173	1137	4
D985	chr10	32613654	32614059	405	20
D986	chr10	32976908	32977183	275	2
D987	chr10	33121186	33121904	718	5
D988	chr10	33322165	33325211	3046	10
D989	chr10	33468397	33468967	570	1
D990	chr10	33608780	33609102	322	21
D991	chr10	33621368	33622513	1145	3
D992	chr10	34026635	34027743	1108	35
D993	chr10	34028104	34028921	817	5
D994	chr10	34125510	34126458	948	70
D995	chr10	34316443	34316773	330	1
D996	chr10	35003949	35004278	329	19
D997	chr10	35330221	35330602	381	2
D998	chr10	35405827	35406867	1040	26
D999	chr10	35405828	35406779	951	26
D1000	chr10	35579875	35580454	579	2
D1001	chr10	35726629	35727066	437	25
D1002	chr10	35837323	35837469	146	114
D1003	chr10	35900092	35901499	1407	11
D1004	chr10	36275139	36275650	511	15
D1005	chr10	36450050	36450404	354	5
D1006	chr10	36593393	36593969	576	3
D1007	chr10	36623351	36627738	4387	4
D1008	chr10	36852070	36852492	422	1
D1009	chr10	37154135	37155276	1141	145
D1010	chr10	37344011	37345925	1914	20
D1011	chr10	37652516	37652799	283	45
D1012	chr10	37727220	37727357	137	14
D1013	chr10	38234842	38235434	592	8
D1014	chr10	42356644	42356830	186	3
D1015	chr10	42359139	42378661	19522	6
D1016	chr10	42468983	42469194	211	1
D1017	chr10	43452016	43453621	1605	37
D1018	chr10	43780501	43780912	411	24
D1019	chr10	43908897	43909727	830	41
D1020	chr10	44158266	44158427	161	76
D1021	chr10	44196361	44196752	391	1
D1022	chr10	44409851	44411298	1447	15
D1023	chr10	44557474	44557618	144	16
D1024	chr10	44829299	44829669	370	10
D1025	chr10	44976743	44977110	367	2
D1026	chr10	45299079	45300211	1132	32
D1027	chr10	45305462	45307766	2304	5
D1028	chr10	45546902	45549433	2531	21
D1029	chr10	45717026	45717411	385	1
D1030	chr10	45999057	46000359	1302	2
D1031	chr10	46105902	46107391	1489	49
D1032	chr10	46987419	46987599	180	4
D1033	chr10	47004802	47005764	962	4
D1034	chr10	47648339	47648662	323	3
D1035	chr10	49637583	49638674	1091	7
D1036	chr10	49984547	49985333	786	13
D1037	chr10	50785275	50786097	822	2
D1038	chr10	52075151	52075557	406	2
D1039	chr10	52714305	52714505	200	4
D1040	chr10	53215879	53216139	260	8
D1041	chr10	53409509	53409756	247	3
D1042	chr10	53470596	53470764	168	14
D1043	chr10	53843853	53844243	390	4
D1044	chr10	54200509	54200955	446	6
D1045	chr10	54286680	54288027	1347	16
D1046	chr10	54528125	54530764	2639	1
D1047	chr10	55168691	55169194	503	23
D1048	chr10	55341493	55342024	531	56
D1049	chr10	55422872	55424197	1325	7
D1050	chr10	56602899	56604440	1541	4
D1051	chr10	56975413	56976981	1568	288
D1052	chr10	57334755	57335103	348	13
D1053	chr10	58134396	58135184	788	3
D1054	chr10	58161269	58161691	422	6
D1055	chr10	58320942	58321064	122	4
D1056	chr10	58324616	58327233	2617	38
D1057	chr10	59141533	59142642	1109	13
D1058	chr10	59770959	59771504	545	1
D1059	chr10	60407315	60407718	403	10
D1060	chr10	60573173	60573854	681	5
D1061	chr10	60982662	60983728	1066	10
D1062	chr10	61163999	61164818	819	5
D1063	chr10	61343501	61343761	260	6
D1064	chr10	61653808	61655540	1732	14
D1065	chr10	61653988	61654138	150	1
D1066	chr10	61712528	61713756	1228	2
D1067	chr10	61865126	61865484	358	1
D1068	chr10	62442466	62442869	403	8
D1069	chr10	62778816	62779038	222	4
D1070	chr10	62937453	62937586	133	17
D1071	chr10	63032667	63032760	93	9
D1072	chr10	63460314	63462054	1740	10
D1073	chr10	63871294	63872159	865	4
D1074	chr10	63910669	63911210	541	1
D1075	chr10	64038225	64039458	1233	5
D1076	chr10	64887368	64887769	401	19
D1077	chr10	65010528	65010903	375	7
D1078	chr10	65311077	65312356	1279	3
D1079	chr10	65396872	65397624	752	3
D1080	chr10	65678841	65679599	758	4
D1081	chr10	66128410	66130030	1620	4
D1082	chr10	66293280	66294048	768	13
D1083	chr10	66294214	66294357	143	8
D1084	chr10	66357801	66358187	386	10
D1085	chr10	67282880	67283594	714	3
D1086	chr10	67352714	67357267	4553	20
D1087	chr10	67371298	67371614	316	4
D1088	chr10	67426018	67426795	777	14
D1089	chr10	68015155	68017787	2632	51
D1090	chr10	68543815	68544652	837	6
D1091	chr10	68959037	68959965	928	2
D1092	chr10	69057203	69057601	398	5
D1093	chr10	69070235	69070813	578	1
D1094	chr10	69678426	69680250	1824	1
D1095	chr10	69793838	69794228	390	2
D1096	chr10	69931687	69933617	1930	14
D1097	chr10	69939159	69939975	816	44
D1098	chr10	70267339	70269479	2140	6
D1099	chr10	70307821	70308381	560	133
D1100	chr10	70399239	70399630	391	19
D1101	chr10	70471264	70472264	1000	35
D1102	chr10	70750804	70751169	365	39
D1103	chr10	70770048	70770390	342	8
D1104	chr10	70774663	70775884	1221	7
D1105	chr10	70871617	70872871	1254	134
D1106	chr10	70877180	70877586	406	5
D1107	chr10	70941658	70943095	1437	2
D1108	chr10	70956461	70956997	536	9
D1109	chr10	70990663	70990924	261	12
D1110	chr10	71468386	71468998	612	5
D1111	chr10	71798883	71800174	1291	4
D1112	chr10	71851163	71852171	1008	40
D1113	chr10	72078344	72078749	405	35
D1114	chr10	72198093	72198681	588	136
D1115	chr10	72776682	72777065	383	1
D1116	chr10	72863985	72864901	916	40
D1117	chr10	73119959	73120312	353	15
D1118	chr10	73194339	73194895	556	12
D1119	chr10	73547477	73547799	322	3
D1120	chr10	73892249	73892595	346	1
D1121	chr10	73972610	73972736	126	68
D1122	chr10	74469619	74470183	564	3
D1123	chr10	74500916	74502630	1714	5
D1124	chr10	74532231	80707850	6175619	7
D1125	chr10	74718453	74718828	375	2
D1126	chr10	74956971	74957561	590	3
D1127	chr10	75073471	75073743	272	7
D1128	chr10	75475112	75476717	1605	99
D1129	chr10	75752516	75752864	348	3
D1130	chr10	76398281	76398717	436	4
D1131	chr10	76603029	76604474	1445	7
D1132	chr10	76662312	76663078	766	22
D1133	chr10	76726237	76727619	1382	7
D1134	chr10	76988808	76990498	1690	6
D1135	chr10	77236807	77237195	388	56
D1136	chr10	77243784	77244588	804	1
D1137	chr10	77542504	77542752	248	1
D1138	chr10	77701769	77702531	762	2
D1139	chr10	77882422	77882778	356	1
D1140	chr10	77896679	77896843	164	19
D1141	chr10	78149641	78151195	1554	52
D1142	chr10	78150496	78150798	302	3
D1143	chr10	78157334	78157946	612	12
D1144	chr10	78205178	78206719	1541	16
D1145	chr10	78830238	78830657	419	4
D1146	chr10	79012596	79013528	932	4
D1147	chr10	79037807	79038520	713	1
D1148	chr10	79733313	79733773	460	3
D1149	chr10	80182839	80183388	549	6
D1150	chr10	80540387	80540947	560	4
D1151	chr10	80755699	80756702	1003	13
D1152	chr10	80852458	80854315	1857	6
D1153	chr10	81247511	81247982	471	8
D1154	chr10	81665417	81671062	5645	6
D1155	chr10	81743521	81743938	417	2
D1156	chr10	81887643	81888141	498	15
D1157	chr10	81904609	81904957	348	26
D1158	chr10	82007180	82007802	622	16
D1159	chr10	82105460	82105748	288	21
D1160	chr10	82286823	82288445	1622	8
D1161	chr10	83125870	83126224	354	1
D1162	chr10	83138648	83140335	1687	5
D1163	chr10	83589616	83589866	250	1
D1164	chr10	83915965	83916257	292	1
D1165	chr10	84382222	84382597	375	14
D1166	chr10	84502448	84503894	1446	5
D1167	chr10	84562218	84563064	846	2
D1168	chr10	85166156	85166347	191	10
D1169	chr10	85335626	85335978	352	3
D1170	chr10	85374742	85375234	492	1
D1171	chr10	85422183	85422295	112	2
D1172	chr10	85697047	85698272	1225	56
D1173	chr10	85765039	85765646	607	2
D1174	chr10	85766320	85766936	616	61
D1175	chr10	85967572	85970096	2524	5
D1176	chr10	86768309	86769763	1454	10
D1177	chr10	87349538	87349812	274	9
D1178	chr10	87471174	87471324	150	1
D1179	chr10	87517108	87517506	398	5
D1180	chr10	87939463	87940940	1477	112
D1181	chr10	88148920	88149194	274	16
D1182	chr10	88170490	88171133	643	16
D1183	chr10	88171993	88173048	1055	76
D1184	chr10	88228435	88229084	649	19
D1185	chr10	88478429	88479252	823	93
D1186	chr10	88825507	88831703	6196	120
D1187	chr10	89473697	89474691	994	1
D1188	chr10	89554691	89556665	1974	3
D1189	chr10	89894411	89894594	183	1
D1190	chr10	90008289	90010035	1746	14
D1191	chr10	90110290	90110883	593	4
D1192	chr10	90547691	90548025	334	1
D1193	chr10	90659274	90660952	1678	14
D1194	chr10	90920102	90920725	623	2
D1195	chr10	90969304	90970704	1400	1
D1196	chr10	91070082	91070329	247	1
D1197	chr10	91117961	91118220	259	6
D1198	chr10	91134677	91135069	392	2
D1199	chr10	91174490	91174661	171	13
D1200	chr10	91470035	91470383	348	4
D1201	chr10	91531170	91531904	734	7
D1202	chr10	91594678	91596459	1781	39
D1203	chr10	91955780	91955883	103	5
D1204	chr10	92515884	92516995	1111	2
D1205	chr10	92609960	92610164	204	1
D1206	chr10	92748656	92750587	1931	3
D1207	chr10	92981767	92982566	799	5
D1208	chr10	92985705	92987117	1412	3
D1209	chr10	93347236	93348287	1051	24
D1210	chr10	93419550	93420163	613	13
D1211	chr10	93643613	93644207	594	4
D1212	chr10	93861356	93861964	608	48
D1213	chr10	94066092	94067245	1153	4
D1214	chr10	94066205	94066891	686	2
D1215	chr10	94202947	94203880	933	7
D1216	chr10	94512963	94513677	714	3
D1217	chr10	94679119	94681292	2173	98
D1218	chr10	94712894	94715713	2819	90
D1219	chr10	94789616	94790369	753	10
D1220	chr10	94826166	94827280	1114	9
D1221	chr10	94856777	94857010	233	4
D1222	chr10	95362725	95362834	109	3
D1223	chr10	95596163	95597566	1403	10
D1224	chr10	95987028	95988719	1691	38
D1225	chr10	96070314	96070687	373	1
D1226	chr10	96165347	96165886	539	17
D1227	chr10	96759943	96760313	370	1
D1228	chr10	97308826	97310013	1187	7
D1229	chr10	97422700	97424363	1663	14
D1230	chr10	97441684	97442367	683	26
D1231	chr10	97579760	97580495	735	2
D1232	chr10	97920595	97920981	386	2
D1233	chr10	98349802	98350749	947	3
D1234	chr10	98449025	98449240	215	37
D1235	chr10	99295967	99296380	413	4
D1236	chr10	99475067	99475439	372	25
D1237	chr10	99542778	99544104	1326	102
D1238	chr10	99836279	99837062	783	16
D1239	chr10	99896697	99898458	1761	4
D1240	chr10	100180687	100180992	305	5
D1241	chr10	100867006	100868509	1503	8
D1242	chr10	101221502	101222258	756	3
D1243	chr10	101780426	101781050	624	2
D1244	chr10	101864967	101866286	1319	10
D1245	chr10	102240260	102241063	803	16
D1246	chr10	102503479	102504700	1221	2
D1247	chr10	102656927	102658131	1204	52
D1248	chr10	102737650	102738948	1298	23
D1249	chr10	102785499	102785916	417	5
D1250	chr10	102838449	102840677	2228	8
D1251	chr10	102884905	102885186	281	4
D1252	chr10	102935130	102935445	315	4
D1253	chr10	103012370	103013082	712	4
D1254	chr10	103063700	103063900	200	20
D1255	chr10	103085544	103086122	578	9
D1256	chr10	103366484	103367437	953	39
D1257	chr10	103645002	103646656	1654	158
D1258	chr10	103746281	103746655	374	15
D1259	chr10	103836500	103837690	1190	33
D1260	chr10	103854625	103855119	494	2
D1261	chr10	104267013	104267456	443	7
D1262	chr10	104274394	104274988	594	2
D1263	chr10	104535013	104535405	392	5
D1264	chr10	104538272	104539926	1654	19
D1265	chr10	104538422	104539689	1267	8
D1266	chr10	104694569	104694960	391	3
D1267	chr10	104831833	104832100	267	39
D1268	chr10	104883033	104883424	391	11
D1269	chr10	105053132	105053485	353	5
D1270	chr10	105597563	105597771	208	2
D1271	chr10	105597565	105597764	199	3
D1272	chr10	105632080	105632781	701	144
D1273	chr10	105698112	105699617	1505	3
D1274	chr10	105970850	105973352	2502	68
D1275	chr10	106162368	106164286	1918	28
D1276	chr10	106453033	106453989	956	3
D1277	chr10	106459675	106460047	372	5
D1278	chr10	106729763	106730551	788	35
D1279	chr10	106874389	106875002	613	15
D1280	chr10	107122848	107123213	365	47
D1281	chr10	107525696	107526077	381	8
D1282	chr10	107575441	107576233	792	3
D1283	chr10	107743314	107743745	431	3
D1284	chr10	108639598	108641099	1501	7
D1285	chr10	110087098	110087503	405	12
D1286	chr10	110375949	110376168	219	5
D1287	chr10	110477944	110478347	403	1
D1288	chr10	110805096	110805371	275	3
D1289	chr10	111524885	111525099	214	5
D1290	chr10	111617027	111617296	269	10
D1291	chr10	111854519	111856052	1533	193
D1292	chr10	111907881	111911454	3573	11
D1293	chr10	111955771	111958239	2468	68
D1294	chr10	112170996	112171886	890	89
D1295	chr10	112352952	112353290	338	118
D1296	chr10	112701404	112702475	1071	48
D1297	chr10	113087133	113088482	1349	18
D1298	chr10	113087134	113088481	1347	18
D1299	chr10	113277998	113279423	1425	132
D1300	chr10	113646633	113648206	1573	78
D1301	chr10	113919657	113920621	964	105
D1302	chr10	113934512	113935059	547	8
D1303	chr10	113981152	113981361	209	3
D1304	chr10	113983335	113983755	420	1
D1305	chr10	114345990	114346166	176	3
D1306	chr10	114544391	114545141	750	6
D1307	chr10	114597338	114597881	543	8
D1308	chr10	114854301	114855646	1345	14
D1309	chr10	114929975	114931648	1673	45
D1310	chr10	114933639	114933995	356	4
D1311	chr10	115322145	115322989	844	6
D1312	chr10	115464749	115465221	472	12
D1313	chr10	115640563	115641434	871	4
D1314	chr10	115700875	115701510	635	5
D1315	chr10	116215456	116216202	746	4
D1316	chr10	116441776	116442119	343	1
D1317	chr10	116672449	116674154	1705	7
D1318	chr10	116884355	116885400	1045	15
D1319	chr10	116884669	116884826	157	1
D1320	chr10	117940522	117941114	592	5
D1321	chr10	118353670	118355583	1913	6
D1322	chr10	118713198	118713370	172	7
D1323	chr10	118724760	118726777	2017	5
D1324	chr10	118726323	118726492	169	4
D1325	chr10	118778824	118779229	405	7
D1326	chr10	118929590	118930584	994	19
D1327	chr10	118929796	118930530	734	1
D1328	chr10	118959755	118960172	417	2
D1329	chr10	118980961	118981321	360	4
D1330	chr10	119026995	119027524	529	1
D1331	chr10	119073481	119075203	1722	1
D1332	chr10	119220730	119221708	978	2
D1333	chr10	119293108	119293875	767	6
D1334	chr10	119341823	119342386	563	6
D1335	chr10	119440690	119440990	300	1
D1336	chr10	119549883	119550280	397	36
D1337	chr10	119683189	119684372	1183	106
D1338	chr10	119712034	119712970	936	2
D1339	chr10	119922834	119923212	378	59
D1340	chr10	120005150	120005930	780	21
D1341	chr10	120035306	120035504	198	3
D1342	chr10	120312119	120312976	857	5
D1343	chr10	120359526	120359919	393	1
D1344	chr10	120597850	120598478	628	13
D1345	chr10	120597916	120598374	458	16
D1346	chr10	121185467	121186003	536	2
D1347	chr10	121264414	121264700	286	6
D1348	chr10	121422673	121422799	126	2
D1349	chr10	122141197	122142629	1432	2
D1350	chr10	122234624	122234935	311	1
D1351	chr10	122686555	122687585	1030	2
D1352	chr10	123193690	123193804	114	2
D1353	chr10	123209265	123210073	808	19
D1354	chr10	123246009	123246314	305	19
D1355	chr10	123534495	123535626	1131	48
D1356	chr10	123697928	123698285	357	2
D1357	chr10	123832139	123832863	724	4
D1358	chr10	124382196	124382401	205	8
D1359	chr10	124414392	124414649	257	2
D1360	chr10	124469845	124470245	400	83
D1361	chr10	124519337	124519684	347	1
D1362	chr10	124530951	124531217	266	1
D1363	chr10	125036520	125037240	720	2
D1364	chr10	125036622	125038133	1511	1
D1365	chr10	125288833	125290277	1444	91
D1366	chr10	125337900	125338205	305	3
D1367	chr10	125343660	125343927	267	14
D1368	chr10	125847414	125847729	315	3
D1369	chr10	126490379	126491492	1113	19
D1370	chr10	126561487	126561826	339	3
D1371	chr10	126664122	126665025	903	23
D1372	chr10	126673253	126674720	1467	17
D1373	chr10	126696902	126697686	784	6
D1374	chr10	126723646	126724061	415	7
D1375	chr10	127337635	127338070	435	31
D1376	chr10	127400070	127401710	1640	4
D1377	chr10	127546123	127546756	633	1
D1378	chr10	127579201	127579356	155	8
D1379	chr10	127642512	127644329	1817	18
D1380	chr10	127642570	127642687	117	24
D1381	chr10	127642663	127642692	29	26
D1382	chr10	127677503	127677885	382	1
D1383	chr10	128007549	128007853	304	5
D1384	chr10	128255723	128256511	788	55
D1385	chr10	128291867	128292251	384	29
D1386	chr10	128474909	128476042	1133	22
D1387	chr10	128514711	128514842	131	15
D1388	chr10	128783344	128783696	352	10
D1389	chr10	128882312	128882681	369	2
D1390	chr10	128905574	128905827	253	4
D1391	chr10	128998997	128999753	756	11
D1392	chr10	129133110	129133495	385	15
D1393	chr10	129388640	129390194	1554	4
D1394	chr10	129456375	129456722	347	9
D1395	chr10	129938730	129939560	830	8
D1396	chr10	129964961	129966153	1192	34
D1397	chr10	130345296	130345643	347	2
D1398	chr10	130418614	130418986	372	13
D1399	chr10	130523167	130524096	929	8
D1400	chr10	130656454	130656827	373	16
D1401	chr10	130921835	130922078	243	2
D1402	chr10	131409568	131410042	474	4
D1403	chr10	131805550	131805882	332	11
D1404	chr10	131808615	131809024	409	84
D1405	chr10	131830276	131831559	1283	1
D1406	chr10	132023302	132023514	212	4
D1407	chr10	132837122	132837867	745	6
D1408	chr10	133011463	133014740	3277	34
D1409	chr10	133261127	133262462	1335	5
D1410	chr10	133273913	133274897	984	7
D1411	chr10	133639015	133639312	297	5
D1412	chr10	133883710	133884105	395	4
D1413	chr10	134295158	134295709	551	6
D1414	chr10	134553283	134554271	988	1
D1415	chr10	134884126	134884718	592	3
D1416	chr10	135156209	135158514	2305	5
D1417	chr11	261913	262660	747	2
D1418	chr11	336494	336821	327	1
D1419	chr11	522006	522788	782	19
D1420	chr11	585581	586505	924	28
D1421	chr11	585606	586478	872	30
D1422	chr11	585826	586134	308	3
D1423	chr11	791075	794109	3034	4
D1424	chr11	963246	963824	578	13
D1425	chr11	1059445	1059848	403	10
D1426	chr11	1130671	1131420	749	1
D1427	chr11	1546910	1547666	756	4
D1428	chr11	1738462	1739019	557	3
D1429	chr11	2195245	2196449	1204	55
D1430	chr11	2234062	2234805	743	1
D1431	chr11	2286347	2287781	1434	131
D1432	chr11	2687403	2687822	419	3
D1433	chr11	2887957	2888237	280	19
D1434	chr11	2896587	2898279	1692	11
D1435	chr11	4010386	4011157	771	1
D1436	chr11	4270616	4271697	1081	125
D1437	chr11	4369013	4369121	108	2
D1438	chr11	4806019	4806396	377	4
D1439	chr11	4824904	4825521	617	3
D1440	chr11	4830679	4830838	159	1
D1441	chr11	5126040	5127025	985	13
D1442	chr11	5169539	5169789	250	3
D1443	chr11	5544207	5544397	190	1
D1444	chr11	5688541	5690225	1684	4
D1445	chr11	6244570	6244657	87	1
D1446	chr11	6637963	6638113	150	3
D1447	chr11	7874142	7874373	231	1
D1448	chr11	7952872	7953174	302	8
D1449	chr11	8128162	8128590	428	8
D1450	chr11	8455525	8456336	811	114
D1451	chr11	8829268	8830204	936	4
D1452	chr11	8853825	8854237	412	1
D1453	chr11	9386934	9388089	1155	3
D1454	chr11	9440686	9441376	690	78
D1455	chr11	9516983	9517318	335	1
D1456	chr11	9862293	9863815	1522	9
D1457	chr11	9970229	9972300	2071	2
D1458	chr11	10162154	10162716	562	12
D1459	chr11	10483274	10485463	2189	395
D1460	chr11	10622534	10622874	340	1
D1461	chr11	10681520	10681935	415	4
D1462	chr11	11368358	11368914	556	12
D1463	chr11	11468408	11470021	1613	36
D1464	chr11	11624189	11624968	779	3
D1465	chr11	12071533	12071869	336	1
D1466	chr11	12260513	12261620	1107	6
D1467	chr11	12308087	12310037	1950	25
D1468	chr11	12440853	12441330	477	9
D1469	chr11	12534561	12534918	357	3
D1470	chr11	13780054	13780991	937	29
D1471	chr11	13848552	13848801	249	1
D1472	chr11	13999996	14000307	311	11
D1473	chr11	14264410	14265093	683	31
D1474	chr11	14277197	14277753	556	38
D1475	chr11	14487840	14489051	1211	13
D1476	chr11	14606420	14607372	952	20
D1477	chr11	15358328	15359111	783	17
D1478	chr11	16072017	16072598	581	12
D1479	chr11	16163126	16163378	252	4
D1480	chr11	16796097	16796443	346	3
D1481	chr11	16832824	16833196	372	3
D1482	chr11	17012215	17014045	1830	8
D1483	chr11	17094670	17094904	234	4
D1484	chr11	17135620	17137848	2228	26
D1485	chr11	17179690	17180043	353	7
D1486	chr11	17601105	17602024	919	9
D1487	chr11	17746712	17747036	324	3
D1488	chr11	17836153	17836353	200	9
D1489	chr11	18211071	18213258	2187	61
D1490	chr11	18232445	18232713	268	7
D1491	chr11	18447308	18447628	320	8
D1492	chr11	18856187	18857620	1433	45
D1493	chr11	18960059	18961973	1914	5
D1494	chr11	19132399	19132847	448	1
D1495	chr11	19247690	19248054	364	4
D1496	chr11	19989909	19990176	267	2
D1497	chr11	20092222	20096078	3856	8
D1498	chr11	20127907	20128408	501	3
D1499	chr11	20576415	20577137	722	3
D1500	chr11	20963623	20964186	563	2
D1501	chr11	21472046	21472319	273	2
D1502	chr11	22081228	22081619	391	3
D1503	chr11	22794547	22794785	238	6
D1504	chr11	23341170	23341539	369	1
D1505	chr11	24218882	24220010	1128	24
D1506	chr11	24513911	24515847	1936	2
D1507	chr11	24677076	24678098	1022	9
D1508	chr11	25634195	25636478	2283	63
D1509	chr11	25634371	25636471	2100	5
D1510	chr11	25650558	25651119	561	72
D1511	chr11	25832375	25834345	1970	10
D1512	chr11	25832376	25834760	2384	10
D1513	chr11	25941145	25942136	991	23
D1514	chr11	26530990	26531351	361	19
D1515	chr11	27074726	27075504	778	94
D1516	chr11	27537531	27538419	888	6
D1517	chr11	27600063	27600193	130	8
D1518	chr11	27784369	27786963	2594	53
D1519	chr11	28178514	28179299	785	12
D1520	chr11	29629977	29631443	1466	2
D1521	chr11	29802031	29802589	558	2
D1522	chr11	30101471	30101671	200	1
D1523	chr11	30303571	30303977	406	6
D1524	chr11	30343983	30344478	495	22
D1525	chr11	30507483	30509828	2345	18
D1526	chr11	30860166	30860905	739	1
D1527	chr11	31191277	31192841	1564	4
D1528	chr11	31246591	31246864	273	1
D1529	chr11	31318158	31318581	423	8
D1530	chr11	31537340	31537553	213	1
D1531	chr11	31550727	31553146	2419	2
D1532	chr11	31761499	31762053	554	11
D1533	chr11	32089013	32089779	766	1
D1534	chr11	32386413	32386793	380	2
D1535	chr11	32599735	32600094	359	1
D1536	chr11	33025933	33026626	693	8
D1537	chr11	33071640	33072464	824	39
D1538	chr11	33071645	33072241	596	39
D1539	chr11	33292851	33293490	639	48
D1540	chr11	33325500	33327064	1564	30
D1541	chr11	33345824	33349483	3659	1
D1542	chr11	33365264	33366164	900	11
D1543	chr11	33365292	33365850	558	11
D1544	chr11	33762367	33765936	3569	13
D1545	chr11	33889203	33889819	616	4
D1546	chr11	34075939	34076605	666	11
D1547	chr11	34102981	34103280	299	5
D1548	chr11	34366055	34366888	833	2
D1549	chr11	34571122	34572676	1554	1
D1550	chr11	35165213	35166043	830	37
D1551	chr11	35274655	35275172	517	3
D1552	chr11	35383484	35384182	698	4
D1553	chr11	35703859	35704160	301	5
D1554	chr11	36135616	36136414	798	1
D1555	chr11	36136023	36136173	150	1
D1556	chr11	36501924	36502271	347	1
D1557	chr11	36764714	36766280	1566	15
D1558	chr11	36825023	36825823	800	2
D1559	chr11	36838797	36839090	293	3
D1560	chr11	36864088	36864858	770	26
D1561	chr11	37371555	37373281	1726	114
D1562	chr11	37614863	37616763	1900	10
D1563	chr11	38051307	38052853	1546	122
D1564	chr11	38295781	38296452	671	64
D1565	chr11	39126920	39127310	390	1
D1566	chr11	39468030	39468785	755	3
D1567	chr11	39619798	39620377	579	41
D1568	chr11	39808424	39809928	1504	5
D1569	chr11	39880412	39881319	907	7
D1570	chr11	41456999	41457763	764	56
D1571	chr11	41632478	41633193	715	9
D1572	chr11	41634701	41635541	840	2
D1573	chr11	42160312	42163132	2820	1
D1574	chr11	42562072	42565857	3785	36
D1575	chr11	42565243	42565471	228	2
D1576	chr11	43195322	43195922	600	7
D1577	chr11	43195882	43196959	1077	15
D1578	chr11	43375032	43375385	353	6
D1579	chr11	43451041	43451415	374	1
D1580	chr11	43668449	43668582	133	1
D1581	chr11	43884209	43884854	645	27
D1582	chr11	43927929	43928276	347	2
D1583	chr11	44164596	44164835	239	7
D1584	chr11	44619182	44620673	1491	1
D1585	chr11	44821280	44822092	812	118
D1586	chr11	45284647	45285449	802	4
D1587	chr11	45427222	45427587	365	14
D1588	chr11	45532717	45532969	252	3
D1589	chr11	45573099	45574177	1078	45
D1590	chr11	45701580	45702177	597	4
D1591	chr11	45746883	45749461	2578	55
D1592	chr11	45946775	45948762	1987	9
D1593	chr11	46015222	46015583	361	45
D1594	chr11	46249253	46250021	768	53
D1595	chr11	46318845	46319422	577	39
D1596	chr11	46319306	46319854	548	69
D1597	chr11	46427278	46430608	3330	1
D1598	chr11	47522060	47522406	346	3
D1599	chr11	47621648	47622546	898	24
D1600	chr11	48141763	48142715	952	15
D1601	chr11	48328913	48329502	589	2
D1602	chr11	48364778	48365462	684	133
D1603	chr11	48901324	48902049	725	57
D1604	chr11	49146575	49148816	2241	21
D1605	chr11	50174119	50174583	464	3
D1606	chr11	50749761	50750339	578	2
D1607	chr11	51288152	51288412	260	2
D1608	chr11	51357455	51358104	649	7
D1609	chr11	51570931	51571740	809	30
D1610	chr11	55560923	55561044	121	1
D1611	chr11	55741724	55741820	96	1
D1612	chr11	55829565	55830880	1315	1
D1613	chr11	56008522	56009134	612	6
D1614	chr11	56731723	56731957	234	35
D1615	chr11	57028875	57029652	777	5
D1616	chr11	57403064	57403394	330	78
D1617	chr11	57448838	57449531	693	43
D1618	chr11	57895080	57897960	2880	6
D1619	chr11	58525059	58525645	586	11
D1620	chr11	59286480	59287611	1131	7
D1621	chr11	59753490	59754689	1199	8
D1622	chr11	59753549	59754134	585	8
D1623	chr11	59889425	59891554	2129	4
D1624	chr11	60257576	60257944	368	4
D1625	chr11	60292254	60293703	1449	6
D1626	chr11	61522479	61523945	1466	19
D1627	chr11	61627480	61628062	582	15
D1628	chr11	62061537	62062386	849	5
D1629	chr11	62306982	62307810	828	37
D1630	chr11	62428965	62430004	1039	4
D1631	chr11	63359628	63359964	336	3
D1632	chr11	63651009	63651360	351	3
D1633	chr11	63839654	63840208	554	26
D1634	chr11	63920241	63921023	782	38
D1635	chr11	64217228	64217545	317	4
D1636	chr11	64481931	64483543	1612	3
D1637	chr11	64530753	64530954	201	1
D1638	chr11	64576466	64578909	2443	3
D1639	chr11	64925291	64925604	313	16
D1640	chr11	64928083	64928897	814	1
D1641	chr11	65041078	65042066	988	6
D1642	chr11	65427320	65428309	989	2
D1643	chr11	65731410	65731887	477	32
D1644	chr11	66026307	66026522	215	1
D1645	chr11	66129777	66130074	297	4
D1646	chr11	66361296	66361936	640	69
D1647	chr11	66547902	66554375	6473	4
D1648	chr11	66583533	66584356	823	55
D1649	chr11	66666739	66667122	383	18
D1650	chr11	66712672	66715551	2879	85
D1651	chr11	66883969	66884506	537	1
D1652	chr11	66914158	66914455	297	9
D1653	chr11	67031550	67032423	873	4
D1654	chr11	67311910	67312272	362	2
D1655	chr11	67340455	67340857	402	11
D1656	chr11	67419135	67419570	435	45
D1657	chr11	67465869	67466119	250	3
D1658	chr11	67533002	67533814	812	1
D1659	chr11	67932886	67933454	568	13
D1660	chr11	67960972	67961322	350	3
D1661	chr11	68000553	68001332	779	8
D1662	chr11	68110012	68110379	367	26
D1663	chr11	68306711	68307057	346	33
D1664	chr11	68444862	68445953	1091	2
D1665	chr11	68513859	68514506	647	20
D1666	chr11	68840283	68843459	3176	15
D1667	chr11	69586397	69587343	946	22
D1668	chr11	70416541	70417183	642	7
D1669	chr11	70485541	70486871	1330	1
D1670	chr11	70740502	70740734	232	3
D1671	chr11	70759716	70759930	214	3
D1672	chr11	70883171	70884137	966	1
D1673	chr11	71051379	71051726	347	4
D1674	chr11	71305880	71306876	996	110
D1675	chr11	71898553	71899207	654	272
D1676	chr11	72469823	72470108	285	9
D1677	chr11	72506325	72507321	996	57
D1678	chr11	72530856	72531929	1073	8
D1679	chr11	72543159	72544102	943	17
D1680	chr11	72543945	72544698	753	29
D1681	chr11	72645865	72647101	1236	86
D1682	chr11	73106220	73106589	369	28
D1683	chr11	73600383	73603553	3170	13
D1684	chr11	73665350	73665476	126	40
D1685	chr11	73816224	73816714	490	27
D1686	chr11	74503516	74503831	315	21
D1687	chr11	74695345	74695698	353	5
D1688	chr11	75143395	75145288	1893	2
D1689	chr11	75171866	75172428	562	10
D1690	chr11	75224045	75224400	355	8
D1691	chr11	75398345	75399792	1447	1
D1692	chr11	75432615	75433674	1059	10
D1693	chr11	75595955	75597070	1115	6
D1694	chr11	75885820	75888116	2296	6
D1695	chr11	75959549	75961069	1520	132
D1696	chr11	76043996	76044780	784	16
D1697	chr11	76184545	76187280	2735	45
D1698	chr11	76310741	76311474	733	51
D1699	chr11	76627894	76628471	577	61
D1700	chr11	76669441	76669824	383	7
D1701	chr11	76847938	76849461	1523	73
D1702	chr11	76874231	76874646	415	1
D1703	chr11	77168391	77170126	1735	4
D1704	chr11	77183048	77184137	1089	7
D1705	chr11	77184068	77184289	221	6
D1706	chr11	77390804	77391524	720	28
D1707	chr11	77720918	77721542	624	12
D1708	chr11	77822263	77823318	1055	6
D1709	chr11	77933688	77934047	359	22
D1710	chr11	78008521	78009645	1124	21
D1711	chr11	78024953	78025720	767	3
D1712	chr11	78037461	78038424	963	1
D1713	chr11	78247152	78248966	1814	85
D1714	chr11	78288422	78289658	1236	60
D1715	chr11	78417721	78419488	1767	4
D1716	chr11	78427660	78427852	192	1
D1717	chr11	78632347	78633154	807	4
D1718	chr11	78809603	78811076	1473	8
D1719	chr11	78817982	78818771	789	2
D1720	chr11	78985589	78985755	166	42
D1721	chr11	79047404	79048665	1261	16
D1722	chr11	79402643	79402778	135	3
D1723	chr11	79599757	79600558	801	19
D1724	chr11	79896676	79898173	1497	6
D1725	chr11	80244041	80244824	783	8
D1726	chr11	80751234	80751888	654	213
D1727	chr11	80778296	80783027	4731	25
D1728	chr11	80781728	80782025	297	7
D1729	chr11	81484983	81485333	350	3
D1730	chr11	82260000	82260382	382	83
D1731	chr11	82267772	82267988	216	3
D1732	chr11	82701915	82703077	1162	43
D1733	chr11	83014060	83015035	975	1
D1734	chr11	83243015	83243834	819	3
D1735	chr11	83409640	83410259	619	1
D1736	chr11	83957219	83958398	1179	11
D1737	chr11	84281118	84281384	266	2
D1738	chr11	84559498	84559854	356	16
D1739	chr11	84790729	84790961	232	17
D1740	chr11	84999945	85001162	1217	4
D1741	chr11	85028069	85028239	170	1
D1742	chr11	85146280	85146629	349	1
D1743	chr11	85631708	85634108	2400	2
D1744	chr11	85736432	85738120	1688	1
D1745	chr11	86199313	86200679	1366	15
D1746	chr11	86426386	86427772	1386	7
D1747	chr11	86431379	86432937	1558	54
D1748	chr11	86703351	86705560	2209	10
D1749	chr11	87233220	87234590	1370	4
D1750	chr11	87267633	87267785	152	37
D1751	chr11	87274494	87275274	780	15
D1752	chr11	87597842	87599055	1213	1
D1753	chr11	87598857	87600268	1411	5
D1754	chr11	87620722	87621486	764	3
D1755	chr11	87865004	87865407	403	8
D1756	chr11	88039872	88040057	185	94
D1757	chr11	88543329	88544319	990	5
D1758	chr11	88766377	88766662	285	1
D1759	chr11	88800737	88802296	1559	17
D1760	chr11	88965303	88967757	2454	6
D1761	chr11	90011575	90015118	3543	14
D1762	chr11	91250682	91251892	1210	3
D1763	chr11	91317853	91318384	531	32
D1764	chr11	91561766	91562553	787	1
D1765	chr11	93004933	93006549	1616	2
D1766	chr11	93023927	93024294	367	4
D1767	chr11	93086519	93086714	195	4
D1768	chr11	93302253	93303233	980	32
D1769	chr11	93927397	93927798	401	1
D1770	chr11	93927657	93929011	1354	7
D1771	chr11	94014182	94014461	279	1
D1772	chr11	94300798	94302006	1208	2
D1773	chr11	94300999	94301149	150	1
D1774	chr11	94393273	94393653	380	35
D1775	chr11	94444178	94444734	556	2
D1776	chr11	94557276	94557685	409	4
D1777	chr11	94616928	94617669	741	22
D1778	chr11	94783021	94786370	3349	41
D1779	chr11	94801326	94801439	113	2
D1780	chr11	95277028	95277244	216	50
D1781	chr11	95324747	95325482	735	26
D1782	chr11	96217301	96219356	2055	1
D1783	chr11	96735380	96736861	1481	7
D1784	chr11	96758926	96759287	361	2
D1785	chr11	97025032	97026782	1750	29
D1786	chr11	98014372	98015175	803	2
D1787	chr11	98108462	98110884	2422	14
D1788	chr11	98447642	98448379	737	84
D1789	chr11	98543303	98543694	391	1
D1790	chr11	98993301	98995000	1699	4
D1791	chr11	99875200	99875648	448	4
D1792	chr11	99940224	99941548	1324	2
D1793	chr11	100175579	100178174	2595	40
D1794	chr11	100175775	100177893	2118	1
D1795	chr11	100246635	100246982	347	1
D1796	chr11	100865454	100865817	363	1
D1797	chr11	101930334	101930762	428	11
D1798	chr11	102116559	102117000	441	7
D1799	chr11	102900645	102901441	796	21
D1800	chr11	102998118	103001555	3437	72
D1801	chr11	103053549	103053948	399	8
D1802	chr11	103146618	103148191	1573	6
D1803	chr11	103439021	103439291	270	2
D1804	chr11	103464680	103467353	2673	9
D1805	chr11	103464799	103467054	2255	5
D1806	chr11	103794063	103795446	1383	6
D1807	chr11	103878257	103879244	987	138
D1808	chr11	104149816	104151728	1912	8
D1809	chr11	104507847	104508275	428	4
D1810	chr11	105255846	105256147	301	7
D1811	chr11	105932618	105934763	2145	2
D1812	chr11	106046147	106046695	548	19
D1813	chr11	106288456	106289162	706	20
D1814	chr11	106369024	106370165	1141	3
D1815	chr11	106398912	106400050	1138	45
D1816	chr11	106568398	106570792	2394	2
D1817	chr11	106672755	106674232	1477	4
D1818	chr11	108069586	108070614	1028	46
D1819	chr11	108077144	108077394	250	4
D1820	chr11	108140035	108140454	419	3
D1821	chr11	108350851	108351566	715	50
D1822	chr11	108435007	108435712	705	50
D1823	chr11	108563018	108563990	972	41
D1824	chr11	108614142	108614454	312	6
D1825	chr11	109349901	109350267	366	1
D1826	chr11	109702677	109704366	1689	83
D1827	chr11	110036806	110037599	793	19
D1828	chr11	110471040	110471639	599	3
D1829	chr11	110677574	110680659	3085	1
D1830	chr11	111506325	111506674	349	2
D1831	chr11	111519566	111519942	376	21
D1832	chr11	111634349	111635603	1254	3
D1833	chr11	111729259	111729629	370	2
D1834	chr11	111750974	111751266	292	4
D1835	chr11	111875236	111875626	390	1
D1836	chr11	112277156	112278113	957	4
D1837	chr11	112657884	112658332	448	5
D1838	chr11	112668367	112668760	393	1
D1839	chr11	112724814	112725990	1176	2
D1840	chr11	112832870	112833612	742	9
D1841	chr11	113087257	113088416	1159	31
D1842	chr11	113373531	113373910	379	13
D1843	chr11	113593065	113594197	1132	5
D1844	chr11	113593142	113594553	1411	22
D1845	chr11	114090932	114093129	2197	164
D1846	chr11	114260800	114261129	329	39
D1847	chr11	115326138	115326800	662	52
D1848	chr11	115767148	115767749	601	76
D1849	chr11	115777000	115778038	1038	1
D1850	chr11	115894044	115894204	160	9
D1851	chr11	115894048	115894203	155	10
D1852	chr11	116258433	116259566	1133	46
D1853	chr11	116342371	116344446	2075	29
D1854	chr11	116388088	116388449	361	23
D1855	chr11	116703323	116704884	1561	3
D1856	chr11	116703987	116704137	150	2
D1857	chr11	116849860	116850891	1031	6
D1858	chr11	116896297	116896988	691	203
D1859	chr11	117088988	117089263	275	1
D1860	chr11	117366883	117368194	1311	2
D1861	chr11	117705525	117706801	1276	5
D1862	chr11	117867635	117868971	1336	34
D1863	chr11	118558111	118558688	577	77
D1864	chr11	118803520	118803643	123	7
D1865	chr11	118894977	118896059	1082	35
D1866	chr11	119155145	119155782	637	9
D1867	chr11	119228848	119229184	336	4
D1868	chr11	119306652	119307046	394	3
D1869	chr11	119309603	119310203	600	8
D1870	chr11	119354149	119354881	732	9
D1871	chr11	119461040	119461392	352	2
D1872	chr11	119551452	119552432	980	5
D1873	chr11	119980222	119980402	180	3
D1874	chr11	119980227	119980398	171	3
D1875	chr11	120074235	120074954	719	25
D1876	chr11	120472636	120473383	747	37
D1877	chr11	120668449	120668788	339	30
D1878	chr11	121255392	121255508	116	5
D1879	chr11	121416289	121418648	2359	4
D1880	chr11	121478483	121480583	2100	4
D1881	chr11	122238852	122239975	1123	4
D1882	chr11	123012180	123013175	995	6
D1883	chr11	123137645	123138210	565	3
D1884	chr11	123791760	123792039	279	4
D1885	chr11	123867272	123867473	201	25
D1886	chr11	124814348	124816975	2627	202
D1887	chr11	124988888	124989926	1038	15
D1888	chr11	125026216	125027246	1030	8
D1889	chr11	125056082	125056708	626	5
D1890	chr11	125242809	125243567	758	3
D1891	chr11	125875489	125875702	213	13
D1892	chr11	125901851	125903529	1678	3
D1893	chr11	125978104	125980003	1899	31
D1894	chr11	126228150	126229319	1169	160
D1895	chr11	126674859	126675519	660	2
D1896	chr11	126749114	126749551	437	2
D1897	chr11	126986086	126986223	137	1
D1898	chr11	127135935	127136715	780	3
D1899	chr11	128021200	128022451	1251	21
D1900	chr11	128213751	128214109	358	3
D1901	chr11	128538252	128538397	145	24
D1902	chr11	129202680	129203933	1253	13
D1903	chr11	129262496	129264027	1531	91
D1904	chr11	129290986	129291807	821	8
D1905	chr11	129619255	129620151	896	10
D1906	chr11	129901703	129902935	1232	5
D1907	chr11	130368874	130369002	128	5
D1908	chr11	130673445	130673821	376	5
D1909	chr11	131391519	131391913	394	2
D1910	chr11	131607808	131608418	610	66
D1911	chr11	132695365	132695591	226	1
D1912	chr11	133044130	133044330	200	23
D1913	chr11	133340050	133340401	351	24
D1914	chr11	133557326	133557734	408	7
D1915	chr11	134336373	134337427	1054	27
D1916	chr11	134423612	134424575	963	31
D1917	chr12	361717	362513	796	42
D1918	chr12	491823	492700	877	6
D1919	chr12	634813	635447	634	3
D1920	chr12	922764	923297	533	9
D1921	chr12	940950	941300	350	4
D1922	chr12	1056785	1057202	417	13
D1923	chr12	1227210	1227530	320	2
D1924	chr12	1627474	1628492	1018	25
D1925	chr12	2367020	2367725	705	9
D1926	chr12	2464177	2464487	310	13
D1927	chr12	2653001	2653201	200	1
D1928	chr12	3275225	3276407	1182	8
D1929	chr12	3323100	3323323	223	1
D1930	chr12	3708995	3709585	590	2
D1931	chr12	3887462	3889385	1923	5
D1932	chr12	3958540	3960728	2188	3
D1933	chr12	4008830	4009579	749	39
D1934	chr12	4487234	4487569	335	5
D1935	chr12	4497016	4498146	1130	10
D1936	chr12	4684065	4684276	211	4
D1937	chr12	4823082	4824845	1763	20
D1938	chr12	4892878	4893821	943	2
D1939	chr12	5183809	5184428	619	88
D1940	chr12	5220732	5221682	950	38
D1941	chr12	6088787	6089145	358	13
D1942	chr12	6195237	6195777	540	4
D1943	chr12	6384281	6384616	335	28
D1944	chr12	6408202	6408993	791	96
D1945	chr12	6477031	6477460	429	11
D1946	chr12	6983881	6984236	355	14
D1947	chr12	7248787	7248901	114	1
D1948	chr12	7268869	7269858	989	44
D1949	chr12	7448567	7451083	2516	3
D1950	chr12	7741364	7741534	170	1
D1951	chr12	8005376	8006390	1014	12
D1952	chr12	8050829	8051099	270	4
D1953	chr12	8167557	8168726	1169	1
D1954	chr12	8191888	8192450	562	7
D1955	chr12	8410376	8411430	1054	254
D1956	chr12	8597227	8598907	1680	15
D1957	chr12	8613551	8613954	403	42
D1958	chr12	9233549	9235195	1646	2
D1959	chr12	9257664	9257855	191	4
D1960	chr12	9594907	9595108	201	14
D1961	chr12	9826040	9826332	292	9
D1962	chr12	10059425	10060198	773	5
D1963	chr12	10145273	10146183	910	2
D1964	chr12	10271048	10271621	573	2
D1965	chr12	10518390	10519386	996	49
D1966	chr12	10599059	10599229	170	4
D1967	chr12	10752747	10753459	712	3
D1968	chr12	11059098	11059287	189	12
D1969	chr12	11164526	11165264	738	7
D1970	chr12	11644298	11644821	523	1
D1971	chr12	11719586	11719845	259	16
D1972	chr12	11720264	11721106	842	6
D1973	chr12	11906655	11906814	159	33
D1974	chr12	11940166	11941434	1268	9
D1975	chr12	12381699	12382891	1192	4
D1976	chr12	12685395	12688196	2801	71
D1977	chr12	12870842	12871254	412	10
D1978	chr12	12972821	12973503	682	6
D1979	chr12	12987573	12988188	615	4
D1980	chr12	13104600	13104845	245	5
D1981	chr12	13249373	13249860	487	4
D1982	chr12	13256167	13256583	416	4
D1983	chr12	13281610	13281833	223	2
D1984	chr12	13442979	13443309	330	13
D1985	chr12	13563365	13563551	186	10
D1986	chr12	13635310	13636482	1172	12
D1987	chr12	13920650	13921000	350	3
D1988	chr12	14430575	14430918	343	504
D1989	chr12	14518276	14519400	1124	23
D1990	chr12	14548394	14549564	1170	25
D1991	chr12	15099816	15100190	374	2
D1992	chr12	15396206	15397164	958	3
D1993	chr12	15596779	15599690	2911	4
D1994	chr12	15859924	15862776	2852	4
D1995	chr12	16013034	16016650	3616	27
D1996	chr12	16392674	16394240	1566	6
D1997	chr12	16726537	16726844	307	13
D1998	chr12	17553191	17554191	1000	30
[truncated: 10,176 more rows]
