# Supplementary material for: Identification and Characterization of eccDNA in HepG2 Cells Under DOX-Induced DNA Damage
Source: Int J Mol Sci. 2025 Nov 13;26(22):10978. doi: 10.3390/ijms262210978 (PMC12652896; doi:10.3390/ijms262210978)
Supplement: Supplementary file 1 [file ijms-26-10978-s001.zip › Supplementary Table S2.xlsx]

## Sheet: Genes on Control eccDNA
Table S2. Information of genes on eccDNA. ("Control" group)
eccDNA_ID	Chr	Start	End	Length(bp)	Copy_number	Overlap_gene_id	Gene_name	Oncogene	Gene_chr	Gene_start	Gene_end	Gene_strand	Biotype	Overlap_bp
C1	chr1	982265	982417	152	4	ENSG00000188157	AGRN		chr1	955503	991496	+	protein_coding	152
C2	chr1	1867389	1869047	1658	4	ENSG00000142609	C1orf222		chr1	1853396	1935276	-	protein_coding	1658
C3	chr1	2203713	2203998	285	2	ENSG00000157933	SKI		chr1	2160134	2241558	+	protein_coding	285
C4	chr1	2226461	2226904	443	16	ENSG00000157933	SKI		chr1	2160134	2241558	+	protein_coding	443
C5	chr1	3199346	3199710	364	4	ENSG00000142611	PRDM16		chr1	2985732	3355185	+	protein_coding	364
C6	chr1	3279170	3279570	400	3	ENSG00000142611	PRDM16		chr1	2985732	3355185	+	protein_coding	400
C7	chr1	3376823	3377614	791	2	ENSG00000130762	ARHGEF16		chr1	3370990	3397677	+	protein_coding	791
C8	chr1	4061565	4061854	289	11
C9	chr1	4254446	4258572	4126	9
C10	chr1	5310164	5310304	140	5
C11	chr1	5939136	5939447	311	5	ENSG00000131697	NPHP4		chr1	5922871	6052533	-	protein_coding	311
C12	chr1	6191343	6193474	2131	6	ENSG00000116254	CHD5		chr1	6161853	6240183	-	protein_coding	2131
C13	chr1	6286725	6287870	1145	53	ENSG00000116237	ICMT		chr1	6281253	6296032	-	protein_coding	1145
C14	chr1	6501669	6502114	445	128	ENSG00000187017	ESPN		chr1	6484848	6521430	+	protein_coding	445
C15	chr1	8233692	8236199	2507	255
C16	chr1	8557426	8557810	384	3	ENSG00000142599	RERE		chr1	8412457	8877702	-	protein_coding	384
C17	chr1	8691386	8691851	465	3	ENSG00000142599	RERE		chr1	8412457	8877702	-	protein_coding	465
C18	chr1	9343946	9344158	212	4
C19	chr1	9663894	9664186	292	1	ENSG00000188807	TMEM201		chr1	9648932	9674935	+	protein_coding	292
C20	chr1	9760428	9760642	214	3	ENSG00000171608	PIK3CD	yes	chr1	9711790	9789172	+	protein_coding	214
C21	chr1	9831324	9832320	996	15	ENSG00000171603	CLSTN1		chr1	9789084	9884584	-	protein_coding	996
C22	chr1	10525342	10525436	94	25	ENSG00000160049	DFFA		chr1	10516579	10532583	-	protein_coding	94
C23	chr1	10609036	10609958	922	4	ENSG00000142655	PEX14		chr1	10532345	10690815	+	protein_coding	922
C24	chr1	11073144	11073339	195	10	ENSG00000120948	TARDBP		chr1	11072414	11085796	+	protein_coding	195
C25	chr1	11263690	11264422	732	1	ENSG00000198793	MTOR	yes	chr1	11166592	11322564	-	protein_coding	732
C26	chr1	12190531	12190761	230	4	ENSG00000120949	TNFRSF8		chr1	12123434	12204264	+	protein_coding	230
C27	chr1	12507183	12507445	262	9	ENSG00000048707	VPS13D		chr1	12290124	12572099	+	protein_coding	262
C28	chr1	12580703	12580936	233	1
C29	chr1	12601456	12601631	175	6
C30	chr1	14027361	14027503	142	7	ENSG00000116731	PRDM2		chr1	14026693	14151574	+	protein_coding	142
C31	chr1	14027373	14027723	350	7	ENSG00000116731	PRDM2		chr1	14026693	14151574	+	protein_coding	350
C32	chr1	14497576	14498530	954	13
C33	chr1	16819879	16820262	383	13
C34	chr1	16846276	16847139	863	4
C35	chr1	18171356	18171716	360	4
C36	chr1	18411974	18412086	112	47
C37	chr1	18596631	18596963	332	33	ENSG00000117154	IGSF21		chr1	18434240	18704977	+	protein_coding	332
C38	chr1	19114602	19115682	1080	4
C39	chr1	20055660	20056264	604	1	ENSG00000162542	TMCO4		chr1	20008706	20126438	-	protein_coding	604
C40	chr1	20059752	20059923	171	2	ENSG00000162542	TMCO4		chr1	20008706	20126438	-	protein_coding	171
C41	chr1	20170578	20170727	149	3
C42	chr1	20821664	20821901	237	10
C43	chr1	21521413	21521615	202	2
C44	chr1	22275995	22276410	415	2
C45	chr1	22344468	22347103	2635	44
C46	chr1	24168840	24169683	843	1
C47	chr1	24741201	24741756	555	11	ENSG00000001460	STPG1		chr1	24683489	24743424	-	protein_coding	555
C48	chr1	25176971	25177704	733	2
C49	chr1	25247903	25248086	183	5	ENSG00000020633	RUNX3		chr1	25226002	25291612	-	protein_coding	183
C50	chr1	25903171	25903653	482	4
C51	chr1	26027469	26027659	190	38	ENSG00000117643	MAN1C1		chr1	25943959	26112698	+	protein_coding	190
C52	chr1	27718878	27719019	141	1
C53	chr1	27859690	27859904	214	52
C54	chr1	28559540	28559681	141	1
C55	chr1	28698955	28699293	338	2	ENSG00000204138	PHACTR4		chr1	28696114	28826881	+	protein_coding	338
C56	chr1	29270538	29271803	1265	1	ENSG00000159023	EPB41		chr1	29213603	29446553	+	protein_coding	1265
C57	chr1	30483630	30483923	293	3
C58	chr1	30955799	30955911	112	6
C59	chr1	31088190	31088384	194	18
C60	chr1	31768735	31770252	1517	16	ENSG00000060688	SNRNP40		chr1	31732417	31769662	-	protein_coding	927
C60	chr1	31768735	31770252	1517	16	ENSG00000121766	ZCCHC17		chr1	31769842	31837783	+	protein_coding	410
C61	chr1	32623919	32626448	2529	4	ENSG00000025800	KPNA6		chr1	32573639	32642169	+	protein_coding	2529
C62	chr1	33498834	33502437	3603	207	ENSG00000004455	AK2		chr1	33473585	33546597	-	protein_coding	3603
C63	chr1	33723696	33724168	472	14	ENSG00000160094	ZNF362		chr1	33722146	33766320	+	protein_coding	472
C64	chr1	33837060	33839525	2465	244	ENSG00000134686	PHC2		chr1	33789224	33896653	-	protein_coding	2465
C65	chr1	34222649	34225734	3085	124	ENSG00000121904	CSMD2		chr1	33979609	34631443	-	protein_coding	3085
C66	chr1	34590291	34590920	629	29	ENSG00000121904	CSMD2		chr1	33979609	34631443	-	protein_coding	629
C67	chr1	35365844	35366024	180	24	ENSG00000116544	DLGAP3		chr1	35331037	35395186	-	protein_coding	180
C68	chr1	36991491	36992549	1058	44
C69	chr1	38401268	38402306	1038	48	ENSG00000204084	INPP5B		chr1	38326369	38412729	-	protein_coding	1038
C70	chr1	38413872	38414042	170	1
C71	chr1	38536733	38537022	289	27
C72	chr1	39670452	39670629	177	19	ENSG00000127603	MACF1		chr1	39546988	39952849	+	protein_coding	177
C73	chr1	40151420	40151596	176	119	ENSG00000116983	HPCAL4		chr1	40144320	40157361	-	protein_coding	176
C74	chr1	40229579	40229697	118	3	ENSG00000084072	PPIE		chr1	40157854	40229586	+	protein_coding	7
C74	chr1	40229579	40229697	118	3	ENSG00000116985	BMP8B		chr1	40222854	40254533	-	protein_coding	118
C75	chr1	41076175	41076401	226	4
C76	chr1	41395749	41396323	574	12
C77	chr1	42780047	42780297	250	2	ENSG00000198815	FOXJ3		chr1	42642210	42801548	-	protein_coding	250
C78	chr1	43070231	43071006	775	14	ENSG00000186409	CCDC30		chr1	42929001	43120335	+	protein_coding	775
C79	chr1	43519581	43519670	89	16
C80	chr1	44535159	44535599	440	15
C81	chr1	44672016	44672157	141	1
C82	chr1	44815992	44816391	399	23	ENSG00000117419	ERI3		chr1	44686742	44820932	-	protein_coding	399
C83	chr1	44884151	44884321	170	11	ENSG00000187147	RNF220		chr1	44870866	45117396	+	protein_coding	170
C84	chr1	45569857	45570417	560	5	ENSG00000162415	ZSWIM5		chr1	45482071	45771881	-	protein_coding	560
C85	chr1	45848149	45848325	176	40	ENSG00000070759	TESK2		chr1	45809555	45956872	-	protein_coding	176
C86	chr1	45985372	45986042	670	330	ENSG00000117450	PRDX1		chr1	45976708	45988719	-	protein_coding	670
C87	chr1	46649082	46649304	222	4	ENSG00000117472	TSPAN1		chr1	46640745	46651630	+	protein_coding	222
C88	chr1	46681106	46682039	933	8	ENSG00000171357	LURAP1		chr1	46669006	46686933	+	protein_coding	933
C88	chr1	46681106	46682039	933	8	ENSG00000085998	POMGNT1		chr1	46654354	46685977	-	protein_coding	933
C89	chr1	46712252	46712603	351	1
C90	chr1	48190812	48191037	225	4
C91	chr1	48190817	48191038	221	5
C92	chr1	48688340	48689196	856	52	ENSG00000117834	SLC5A9		chr1	48688357	48714316	+	protein_coding	839
C93	chr1	48688342	48688940	598	52	ENSG00000117834	SLC5A9		chr1	48688357	48714316	+	protein_coding	583
C94	chr1	49119181	49119291	110	3	ENSG00000186094	AGBL4		chr1	48998527	50489585	-	protein_coding	110
C95	chr1	50392389	50393479	1090	9	ENSG00000186094	AGBL4		chr1	48998527	50489585	-	protein_coding	1090
C96	chr1	50545883	50546543	660	3	ENSG00000162374	ELAVL4		chr1	50513686	50669458	+	protein_coding	660
C97	chr1	50617160	50619508	2348	49	ENSG00000162374	ELAVL4		chr1	50513686	50669458	+	protein_coding	2348
C98	chr1	51798429	51799181	752	244	ENSG00000085831	TTC39A		chr1	51752930	51810788	-	protein_coding	752
C99	chr1	51803851	51804062	211	3	ENSG00000085831	TTC39A		chr1	51752930	51810788	-	protein_coding	211
C100	chr1	52447832	52447948	116	2	ENSG00000169213	RAB3B		chr1	52373628	52456436	-	protein_coding	116
C101	chr1	52695895	52696017	122	9	ENSG00000157077	ZFYVE9		chr1	52608046	52812358	+	protein_coding	122
C102	chr1	52928304	52930425	2121	2	ENSG00000134744	ZCCHC11		chr1	52873954	53019159	-	protein_coding	2121
C103	chr1	53381642	53381738	96	5	ENSG00000121310	ECHDC2		chr1	53361656	53392884	-	protein_coding	96
C104	chr1	54400592	54401585	993	56	ENSG00000081870	HSPB11		chr1	54382247	54411602	-	protein_coding	993
C105	chr1	54944915	54946213	1298	79
C106	chr1	55082322	55084400	2078	4	ENSG00000162391	FAM151A		chr1	55074855	55089229	-	protein_coding	2078
C106	chr1	55082322	55084400	2078	4	ENSG00000162390	ACOT11		chr1	55007930	55104865	+	protein_coding	2078
C107	chr1	55236403	55236595	192	164
C108	chr1	55481224	55482194	970	6
C109	chr1	55768494	55768877	383	14
C110	chr1	56387927	56389048	1121	2
C111	chr1	56451372	56451745	373	58
C112	chr1	56508353	56508975	622	2
C113	chr1	57162791	57162999	208	14	ENSG00000162409	PRKAA2		chr1	57110995	57181008	+	protein_coding	208
C114	chr1	58526477	58526955	478	1	ENSG00000173406	DAB1		chr1	57460451	59012406	-	protein_coding	478
C115	chr1	58557532	58560035	2503	8	ENSG00000173406	DAB1		chr1	57460451	59012406	-	protein_coding	2503
C116	chr1	59329518	59329808	290	10
C117	chr1	60146387	60146706	319	7	ENSG00000172456	FGGY		chr1	59762310	60233347	+	protein_coding	319
C118	chr1	61340855	61341044	189	37	ENSG00000162599	NFIA		chr1	61330931	61928465	+	protein_coding	189
C119	chr1	61810420	61811001	581	66	ENSG00000162599	NFIA		chr1	61330931	61928465	+	protein_coding	581
C120	chr1	63849232	63850645	1413	1	ENSG00000088035	ALG6		chr1	63833261	63904233	+	protein_coding	1413
C121	chr1	65352883	65353221	338	11	ENSG00000162434	JAK1	yes	chr1	65298912	65432187	-	protein_coding	338
C122	chr1	65818651	65820809	2158	44	ENSG00000116675	DNAJC6		chr1	65713902	65881552	+	protein_coding	2158
C123	chr1	66411232	66412256	1024	1	ENSG00000184588	PDE4B		chr1	66258197	66840259	+	protein_coding	1024
C124	chr1	67075914	67078108	2194	56	ENSG00000118473	SGIP1		chr1	66999066	67213982	+	protein_coding	2194
C125	chr1	67613795	67614105	310	1	ENSG00000203963	C1orf141		chr1	67557848	67697536	-	protein_coding	310
C126	chr1	67665656	67665948	292	11	ENSG00000203963	C1orf141		chr1	67557848	67697536	-	protein_coding	292
C126	chr1	67665656	67665948	292	11	ENSG00000162594	IL23R		chr1	67632083	67725662	+	protein_coding	292
C127	chr1	67925460	67926191	731	2
C128	chr1	68153048	68153647	599	1	ENSG00000116717	GADD45A		chr1	68150744	68154021	+	protein_coding	599
C129	chr1	68512400	68512533	133	74	ENSG00000162595	DIRAS3		chr1	68511645	68517314	-	protein_coding	133
C130	chr1	68988266	68988830	564	9
C131	chr1	68993015	68993838	823	11
C132	chr1	70356921	70358517	1596	167	ENSG00000033122	LRRC7		chr1	70034081	70617628	+	protein_coding	1596
C133	chr1	71370569	71371153	584	1	ENSG00000050628	PTGER3		chr1	71318036	71513491	-	protein_coding	584
C134	chr1	75278474	75280715	2241	133
C135	chr1	77804466	77805267	801	4	ENSG00000154027	AK5		chr1	77747736	78025651	+	protein_coding	801
C136	chr1	77866695	77866981	286	1	ENSG00000154027	AK5		chr1	77747736	78025651	+	protein_coding	286
C137	chr1	78229923	78230173	250	3
C138	chr1	78577446	78577855	409	2	ENSG00000137960	GIPC2		chr1	78445226	78604133	+	protein_coding	409
C139	chr1	78939202	78939698	496	7	ENSG00000122420	PTGFR		chr1	78769568	79005434	+	protein_coding	496
C140	chr1	79040412	79041577	1165	2
C141	chr1	79510994	79511593	599	1
C142	chr1	79763281	79764061	780	1
C143	chr1	80297209	80297453	244	60
C144	chr1	80592473	80592662	189	27
C145	chr1	82183010	82183167	157	1	ENSG00000117114	LPHN2		chr1	81771845	82458120	+	protein_coding	157
C146	chr1	85369484	85370281	797	19
C147	chr1	85869617	85870296	679	22	ENSG00000153904	DDAH1		chr1	85784164	86043933	-	protein_coding	679
C148	chr1	89781704	89781903	199	4
C149	chr1	93390352	93390498	146	23	ENSG00000154511	FAM69A		chr1	93307724	93427057	-	protein_coding	146
C150	chr1	93576727	93576811	84	28	ENSG00000143033	MTF2		chr1	93544792	93604638	+	protein_coding	84
C151	chr1	94793197	94794764	1567	9
C152	chr1	95672624	95672907	283	12	ENSG00000271092	TMEM56-RWDD3		chr1	95583479	95712781	+	protein_coding	283
C153	chr1	97554473	97555672	1199	14	ENSG00000188641	DPYD		chr1	97543299	98386605	-	protein_coding	1199
C154	chr1	99502680	99504322	1642	8
C155	chr1	99780709	99780911	202	5
C156	chr1	101602385	101603143	758	11
C157	chr1	103453186	103454957	1771	6	ENSG00000060718	COL11A1		chr1	103342023	103574052	-	protein_coding	1771
C158	chr1	103544522	103546258	1736	3	ENSG00000060718	COL11A1		chr1	103342023	103574052	-	protein_coding	1736
C159	chr1	105013335	105013469	134	2
C160	chr1	105641952	105643040	1088	19
C161	chr1	106138580	106140384	1804	17
C162	chr1	106610107	106612211	2104	2
C163	chr1	108039167	108039367	200	4
C164	chr1	108192815	108195666	2851	3	ENSG00000134215	VAV3		chr1	108113782	108507766	-	protein_coding	2851
C165	chr1	109833403	109833672	269	4
C166	chr1	111021357	111021512	155	10
C167	chr1	111906754	111907940	1186	20
C168	chr1	111933046	111933494	448	10
C169	chr1	112816690	112818283	1593	261
C170	chr1	112830248	112830336	88	2
C171	chr1	114771152	114771407	255	22
C172	chr1	115048440	115048774	334	29	ENSG00000197323	TRIM33		chr1	114935399	115053781	-	protein_coding	334
C173	chr1	115275797	115277121	1324	149	ENSG00000009307	CSDE1		chr1	115259534	115301297	-	protein_coding	1324
C174	chr1	115907096	115907267	171	8
C175	chr1	116000751	116001810	1059	112
C176	chr1	116058145	116058283	138	25
C177	chr1	116422753	116424252	1499	2
C178	chr1	117847170	117847524	354	32
C179	chr1	117974122	117974771	649	2	ENSG00000198162	MAN1A2		chr1	117910071	118071494	+	protein_coding	649
C180	chr1	118472250	118472473	223	2	ENSG00000196505	GDAP2		chr1	118406107	118472253	-	protein_coding	3
C180	chr1	118472250	118472473	223	2	ENSG00000065183	WDR3		chr1	118472343	118509165	+	protein_coding	130
C181	chr1	119354546	119354779	233	1
C182	chr1	119542216	119542471	255	33
C183	chr1	119604219	119605453	1234	5	ENSG00000116874	WARS2		chr1	119573839	119683294	-	protein_coding	1234
C184	chr1	120217659	120218714	1055	52	ENSG00000092621	PHGDH		chr1	120202421	120286838	+	protein_coding	1055
C185	chr1	145002083	145002451	368	1	ENSG00000178104	PDE4DIP		chr1	144836157	145076186	-	protein_coding	368
C186	chr1	145033828	145034674	846	3	ENSG00000178104	PDE4DIP		chr1	144836157	145076186	-	protein_coding	846
C187	chr1	146813320	146813484	164	16
C188	chr1	149907845	149910414	2569	1	ENSG00000014914	MTMR11		chr1	149900543	149908791	-	protein_coding	946
C188	chr1	149907845	149910414	2569	1	ENSG00000163113	OTUD7B		chr1	149909705	149982625	-	protein_coding	709
C189	chr1	149992004	149992363	359	13
C190	chr1	150055072	150056369	1297	14	ENSG00000136631	VPS45		chr1	150039369	150117505	+	protein_coding	1297
C191	chr1	150121281	150121507	226	10	ENSG00000023902	PLEKHO1		chr1	150121373	150136916	+	protein_coding	134
C192	chr1	150371417	150371710	293	10	ENSG00000163125	RPRD2		chr1	150335567	150449042	+	protein_coding	293
C193	chr1	151206530	151206940	410	2	ENSG00000143398	PIP5K1A		chr1	151170425	151222012	+	protein_coding	410
C194	chr1	151419961	151420304	343	8	ENSG00000143442	POGZ		chr1	151375200	151431941	-	protein_coding	343
C195	chr1	151514343	151515476	1133	1	ENSG00000143367	TUFT1		chr1	151512781	151556059	+	protein_coding	1133
C196	chr1	151609894	151610166	272	1	ENSG00000143376	SNX27		chr1	151584541	151671567	+	protein_coding	272
C197	chr1	151654917	151655412	495	5	ENSG00000143376	SNX27		chr1	151584541	151671567	+	protein_coding	495
C198	chr1	151962192	151962459	267	7	ENSG00000197747	S100A10		chr1	151955391	151966866	-	protein_coding	267
C199	chr1	152016520	152016914	394	2	ENSG00000163191	S100A11		chr1	152004982	152020383	-	protein_coding	394
C200	chr1	152315252	152315500	248	8
C201	chr1	153598732	153599061	329	14	ENSG00000189171	S100A13		chr1	153591263	153606568	-	protein_coding	329
C202	chr1	153672712	153672996	284	8
C203	chr1	153998960	153999444	484	70	ENSG00000143552	NUP210L		chr1	153965161	154127592	-	protein_coding	484
C204	chr1	154650148	154650355	207	20
C205	chr1	154825341	154825667	326	3	ENSG00000143603	KCNN3		chr1	154669931	154842756	-	protein_coding	326
C206	chr1	154991229	154991567	338	16	ENSG00000163354	DCST2		chr1	154990996	155006257	-	protein_coding	338
C207	chr1	155440079	155440531	452	38	ENSG00000116539	ASH1L		chr1	155305059	155532598	-	protein_coding	452
C208	chr1	155876498	155877423	925	33	ENSG00000143622	RIT1	yes	chr1	155867599	155881195	-	protein_coding	925
C209	chr1	157900743	157900906	163	1
C210	chr1	157959791	157959959	168	1
C211	chr1	160947707	160949483	1776	37
C212	chr1	161663407	161663580	173	1
C213	chr1	162157942	162158166	224	20	ENSG00000198929	NOS1AP		chr1	162039564	162353321	+	protein_coding	224
C214	chr1	162258282	162260986	2704	2	ENSG00000198929	NOS1AP		chr1	162039564	162353321	+	protein_coding	2704
C215	chr1	162368165	162368378	213	29	ENSG00000198574	SH2D1B		chr1	162365056	162381928	-	protein_coding	213
C216	chr1	162567022	162568557	1535	45	ENSG00000117143	UAP1		chr1	162531323	162569627	+	protein_coding	1535
C217	chr1	162567217	162567732	515	1	ENSG00000117143	UAP1		chr1	162531323	162569627	+	protein_coding	515
C218	chr1	163645852	163647106	1254	1
C219	chr1	164529488	164531161	1673	6	ENSG00000185630	PBX1		chr1	164524821	164868533	+	protein_coding	1673
C220	chr1	164722021	164724240	2219	50	ENSG00000185630	PBX1		chr1	164524821	164868533	+	protein_coding	2219
C221	chr1	164722405	164722709	304	5	ENSG00000185630	PBX1		chr1	164524821	164868533	+	protein_coding	304
C222	chr1	165658317	165658902	585	22	ENSG00000143149	ALDH9A1		chr1	165631453	165668100	-	protein_coding	585
C223	chr1	166137332	166137684	352	4
C224	chr1	167091451	167091950	499	4	ENSG00000198842	DUSP27		chr1	167063282	167098402	+	protein_coding	499
C225	chr1	168958499	168958783	284	11
C226	chr1	169873267	169873675	408	7
C227	chr1	172566119	172566276	157	4	ENSG00000094975	SUCO		chr1	172501489	172580971	+	protein_coding	157
C228	chr1	172694201	172694503	302	34
C229	chr1	174789846	174790001	155	4	ENSG00000152061	RABGAP1L		chr1	174128548	174964445	+	protein_coding	155
C230	chr1	174791705	174793204	1499	47	ENSG00000152061	RABGAP1L		chr1	174128548	174964445	+	protein_coding	1499
C231	chr1	175088628	175088968	340	1	ENSG00000120332	TNN		chr1	175036994	175117202	+	protein_coding	340
C232	chr1	175864105	175865063	958	78
C233	chr1	176080211	176080529	318	214	ENSG00000143207	RFWD2		chr1	175913967	176176629	-	protein_coding	318
C234	chr1	176152193	176153090	897	4	ENSG00000143207	RFWD2		chr1	175913967	176176629	-	protein_coding	897
C235	chr1	176813635	176814283	648	33	ENSG00000116183	PAPPA2		chr1	176432307	176814735	+	protein_coding	648
C236	chr1	177604651	177604931	280	77
C237	chr1	177979993	177980172	179	2
C238	chr1	178536350	178536743	393	1
C239	chr1	178902027	178902712	685	18
C240	chr1	180892491	180894051	1560	2	ENSG00000135835	KIAA1614		chr1	180882290	180920750	+	protein_coding	1560
C241	chr1	181061627	181061832	205	23
C242	chr1	181882179	181883301	1122	24
C243	chr1	182820892	182822254	1362	9	ENSG00000135829	DHX9		chr1	182808504	182856886	+	protein_coding	1362
C244	chr1	182846961	182847673	712	31	ENSG00000135829	DHX9		chr1	182808504	182856886	+	protein_coding	712
C245	chr1	182861939	182866302	4363	83
C246	chr1	183597008	183597134	126	6	ENSG00000162704	ARPC5		chr1	183592401	183604892	-	protein_coding	126
C247	chr1	183756039	183756874	835	70	ENSG00000143344	RGL1		chr1	183605220	183897665	+	protein_coding	835
C248	chr1	183771888	183773446	1558	1	ENSG00000143344	RGL1		chr1	183605220	183897665	+	protein_coding	1558
C249	chr1	183849811	183851212	1401	10	ENSG00000143344	RGL1		chr1	183605220	183897665	+	protein_coding	1401
C250	chr1	183934872	183936124	1252	26	ENSG00000198756	COLGALT2		chr1	183898796	184006863	-	protein_coding	1252
C251	chr1	184156232	184156414	182	1
C252	chr1	184706614	184706982	368	2	ENSG00000116406	EDEM3		chr1	184659365	184724047	-	protein_coding	368
C253	chr1	184853961	184854165	204	2	ENSG00000135842	FAM129A		chr1	184759858	184943682	-	protein_coding	204
C254	chr1	185176378	185176590	212	4	ENSG00000116668	SWT1		chr1	185126212	185260897	+	protein_coding	212
C255	chr1	185267824	185268906	1082	4	ENSG00000116679	IVNS1ABP		chr1	185265520	185286461	-	protein_coding	1082
C256	chr1	185556074	185558820	2746	16
C257	chr1	185564937	185565125	188	2
C258	chr1	187157857	187159947	2090	55
C259	chr1	187513905	187514819	914	7
C260	chr1	188327024	188328006	982	117
C261	chr1	189169068	189171325	2257	36
C262	chr1	190418861	190419496	635	6	ENSG00000162670	BRINP3		chr1	190066792	190446759	-	protein_coding	635
C263	chr1	191666475	191667865	1390	21
C264	chr1	192542828	192543426	598	3
C265	chr1	192725971	192726743	772	12
C266	chr1	193527679	193529571	1892	188
C267	chr1	196032463	196032586	123	2
C268	chr1	196458590	196458760	170	2	ENSG00000162687	KCNT2		chr1	196194909	196578355	-	protein_coding	170
C269	chr1	197567529	197568353	824	3	ENSG00000213047	DENND1B		chr1	197473878	197744826	-	protein_coding	824
C270	chr1	198127448	198127664	216	18	ENSG00000151414	NEK7		chr1	198126093	198291550	+	protein_coding	216
C271	chr1	198927009	198929016	2007	30
C272	chr1	199002240	199003339	1099	2
C273	chr1	199463648	199464726	1078	5
C274	chr1	199579862	199581397	1535	3
C275	chr1	200462362	200462606	244	1
C276	chr1	201012991	201014034	1043	140	ENSG00000081248	CACNA1S		chr1	201008642	201081694	-	protein_coding	1043
C277	chr1	201082989	201083432	443	1	ENSG00000232237	ASCL5		chr1	201083081	201096312	-	protein_coding	351
C278	chr1	201598655	201598994	339	7	ENSG00000134369	NAV1		chr1	201592411	201796102	+	protein_coding	339
C279	chr1	203004359	203004656	297	19	ENSG00000143847	PPFIA4		chr1	202995626	203047868	+	protein_coding	297
C280	chr1	203045885	203046118	233	3	ENSG00000143847	PPFIA4		chr1	202995626	203047868	+	protein_coding	233
C281	chr1	204027714	204027942	228	1
C282	chr1	204399638	204399944	306	4	ENSG00000133056	PIK3C2B	yes	chr1	204391756	204463852	-	protein_coding	306
C283	chr1	204399709	204399951	242	7	ENSG00000133056	PIK3C2B	yes	chr1	204391756	204463852	-	protein_coding	242
C284	chr1	204482729	204482926	197	2
C285	chr1	204605704	204606596	892	8	ENSG00000170382	LRRN2		chr1	204586298	204654861	-	protein_coding	892
C286	chr1	204711962	204712182	220	2
C287	chr1	204817995	204818836	841	15	ENSG00000163531	NFASC		chr1	204797779	204991950	+	protein_coding	841
C288	chr1	205142793	205143117	324	3	ENSG00000133059	DSTYK		chr1	205111632	205180727	-	protein_coding	324
C289	chr1	205247644	205247735	91	1
C290	chr1	205286964	205287108	144	2	ENSG00000163545	NUAK2		chr1	205271187	205290883	-	protein_coding	144
C291	chr1	205630097	205630255	158	3	ENSG00000158715	SLC45A3		chr1	205626979	205649587	-	protein_coding	158
C292	chr1	206885510	206885681	171	2	ENSG00000162889	MAPKAPK2		chr1	206858289	206907628	+	protein_coding	171
C293	chr1	207264251	207267878	3627	29	ENSG00000123843	C4BPB		chr1	207262187	207273338	+	protein_coding	3627
C294	chr1	207548135	207551027	2892	39
C295	chr1	207828943	207829200	257	6	ENSG00000197721	CR1L		chr1	207818458	207911761	+	protein_coding	257
C296	chr1	208036098	208037091	993	40
C297	chr1	208694107	208694570	463	13
C298	chr1	208714899	208715026	127	34
C299	chr1	209817477	209817643	166	3	ENSG00000196878	LAMB3		chr1	209788215	209825811	-	protein_coding	166
C300	chr1	210050543	210052985	2442	5
C301	chr1	210525321	210525825	504	6	ENSG00000054392	HHAT		chr1	210501596	210849638	+	protein_coding	504
C302	chr1	210818914	210819301	387	2	ENSG00000054392	HHAT		chr1	210501596	210849638	+	protein_coding	387
C303	chr1	210918318	210918857	539	21	ENSG00000143473	KCNH1		chr1	210856555	211307457	-	protein_coding	539
C304	chr1	211461361	211461631	270	6	ENSG00000117625	RCOR3		chr1	211431719	211489727	+	protein_coding	270
C305	chr1	211507363	211507731	368	17	ENSG00000082512	TRAF5		chr1	211499957	211548288	+	protein_coding	368
C306	chr1	211678728	211678845	117	16
C307	chr1	211694690	211694857	167	26
C308	chr1	212291011	212291794	783	24
C309	chr1	212478991	212479355	364	7	ENSG00000066027	PPP2R5A		chr1	212458879	212535200	+	protein_coding	364
C310	chr1	212633032	212633430	398	4
C311	chr1	213862932	213863547	615	9
C312	chr1	215569159	215569423	264	46
C313	chr1	217072591	217073536	945	51	ENSG00000196482	ESRRG		chr1	216676588	217311097	-	protein_coding	945
C314	chr1	217405736	217405956	220	2
C315	chr1	218396322	218397108	786	9
C316	chr1	218505675	218505971	296	2	ENSG00000067533	RRP15		chr1	218458629	218511325	+	protein_coding	296
C317	chr1	220206110	220206683	573	27	ENSG00000136628	EPRS		chr1	220141943	220220000	-	protein_coding	573
C318	chr1	220339932	220340314	382	6	ENSG00000118873	RAB3GAP2		chr1	220321635	220445796	-	protein_coding	382
C319	chr1	223160039	223161390	1351	7	ENSG00000154309	DISP1		chr1	222988406	223179337	+	protein_coding	1351
C320	chr1	223806322	223806670	348	59	ENSG00000203697	CAPN8		chr1	223711349	223853436	-	protein_coding	348
C321	chr1	223840036	223840539	503	1	ENSG00000203697	CAPN8		chr1	223711349	223853436	-	protein_coding	503
C322	chr1	223970052	223970380	328	12	ENSG00000143514	F		chr1	223967601	224033674	-	protein_coding	328
C323	chr1	224634874	224635064	190	1	ENSG00000143786	CNIH3		chr1	224622362	224928251	+	protein_coding	190
C324	chr1	225039466	225039655	189	2
C325	chr1	225166648	225166905	257	1	ENSG00000185842	DNAH14		chr1	225083964	225586996	+	protein_coding	257
C326	chr1	225238195	225239745	1550	136	ENSG00000185842	DNAH14		chr1	225083964	225586996	+	protein_coding	1550
C327	chr1	226244940	226245277	337	10
C328	chr1	226371695	226372375	680	3	ENSG00000182827	ACBD3		chr1	226332380	226374431	-	protein_coding	680
C329	chr1	227460671	227460883	212	9	ENSG00000143776	CDC42BPA		chr1	227177566	227506175	-	protein_coding	212
C330	chr1	228209216	228209384	168	7	ENSG00000154342	WNT3A		chr1	228194752	228248961	+	protein_coding	168
C331	chr1	228384609	228385204	595	3
C332	chr1	228740672	228741067	395	8
C333	chr1	228936520	228936692	172	1
C334	chr1	229360501	229361086	585	59
C335	chr1	229774107	229774442	335	39	ENSG00000135763	URB2		chr1	229761981	229795946	+	protein_coding	335
C336	chr1	230232614	230234191	1577	1	ENSG00000143641	GALNT2		chr1	230193536	230417870	+	protein_coding	1577
C337	chr1	230364082	230364505	423	2	ENSG00000143641	GALNT2		chr1	230193536	230417870	+	protein_coding	423
C338	chr1	230957477	230958395	918	4
C339	chr1	230988719	230988829	110	2	ENSG00000119280	C1orf198		chr1	230972865	231005335	-	protein_coding	110
C340	chr1	230988742	230988824	82	3	ENSG00000119280	C1orf198		chr1	230972865	231005335	-	protein_coding	82
C341	chr1	234911159	234911356	197	2
C342	chr1	236162432	236162839	407	9	ENSG00000116962	NID1		chr1	236139130	236228462	-	protein_coding	407
C343	chr1	236627757	236628194	437	2	ENSG00000186197	EDARADD		chr1	236511562	236648214	+	protein_coding	437
C344	chr1	236839062	236839442	380	1
C345	chr1	237665967	237666120	153	1	ENSG00000198626	RYR2		chr1	237205505	237997288	+	protein_coding	153
C346	chr1	240709304	240709506	202	1	ENSG00000180875	GREM2		chr1	240652873	240775449	-	protein_coding	202
C347	chr1	241019392	241020546	1154	58	ENSG00000182901	RGS7		chr1	240931554	241520530	-	protein_coding	1154
C348	chr1	241040544	241040916	372	2	ENSG00000182901	RGS7		chr1	240931554	241520530	-	protein_coding	372
C349	chr1	243484371	243486587	2216	148	ENSG00000054282	SDCCAG8		chr1	243419320	243663394	+	protein_coding	2216
C350	chr1	245776811	245777031	220	3	ENSG00000162849	KIF26B		chr1	245318287	245872733	+	protein_coding	220
C351	chr1	245816691	245817093	402	16	ENSG00000162849	KIF26B		chr1	245318287	245872733	+	protein_coding	402
C352	chr1	245878978	245879338	360	6
C353	chr1	245910810	245911317	507	15
C354	chr1	246043974	246044719	745	19	ENSG00000185420	SMYD3	yes	chr1	245912642	246670614	-	protein_coding	745
C355	chr1	246123341	246123825	484	4	ENSG00000185420	SMYD3	yes	chr1	245912642	246670614	-	protein_coding	484
C356	chr1	246388628	246389446	818	1	ENSG00000185420	SMYD3	yes	chr1	245912642	246670614	-	protein_coding	818
C357	chr1	246388632	246389637	1005	1	ENSG00000185420	SMYD3	yes	chr1	245912642	246670614	-	protein_coding	1005
C358	chr1	246590689	246591880	1191	10	ENSG00000185420	SMYD3	yes	chr1	245912642	246670614	-	protein_coding	1191
C359	chr1	246886241	246887140	899	6
C360	chr1	247234386	247234583	197	2	ENSG00000135747	ZNF670		chr1	247108849	247242113	-	protein_coding	197
C361	chr1	247535935	247536094	159	2
C362	chr1	248443104	248443380	276	2
C363	chr1	249211244	249212152	908	16	ENSG00000185220	PGBD2		chr1	249200395	249214145	+	protein_coding	908
C364	chr10	240689	240780	91	3	ENSG00000015171	ZMYND11		chr10	180405	300577	+	protein_coding	91
C365	chr10	863714	863990	276	3	ENSG00000107929	LARP4B		chr10	855484	977564	-	protein_coding	276
C366	chr10	1491999	1492335	336	30	ENSG00000185736	ADARB2		chr10	1228073	1779670	-	protein_coding	336
C367	chr10	2016740	2016948	208	7
C368	chr10	2906664	2906995	331	2
C369	chr10	3375060	3375306	246	10
C370	chr10	3873349	3874863	1514	86
C371	chr10	8104716	8104970	254	6	ENSG00000107485	GATA3	yes	chr10	8095567	8117161	+	protein_coding	254
C372	chr10	10038397	10039597	1200	114
C373	chr10	10094034	10094236	202	4
C374	chr10	10165096	10165490	394	6
C375	chr10	10302527	10304969	2442	4
C376	chr10	10613038	10613298	260	2
C377	chr10	10739836	10739993	157	5
C378	chr10	11157963	11158306	343	1	ENSG00000048740	CELF2		chr10	11047259	11378674	+	protein_coding	343
C379	chr10	11305989	11307959	1970	18	ENSG00000048740	CELF2		chr10	11047259	11378674	+	protein_coding	1970
C380	chr10	11404903	11405075	172	7
C381	chr10	11741541	11743855	2314	16
C382	chr10	12312470	12312821	351	25
C383	chr10	12599264	12599653	389	10	ENSG00000183049	CAMK1D		chr10	12391481	12877545	+	protein_coding	389
C384	chr10	13051274	13052760	1486	1	ENSG00000151468	CCDC3		chr10	12938627	13141652	-	protein_coding	1486
C385	chr10	13311646	13312478	832	3
C386	chr10	14601153	14601287	134	47	ENSG00000065809	FAM107B		chr10	14560556	14816896	-	protein_coding	134
C387	chr10	14874963	14875691	728	11	ENSG00000185267	CDNF		chr10	14861249	14880574	-	protein_coding	728
C388	chr10	15187378	15188131	753	24	ENSG00000152465	NMT2		chr10	15144583	15210692	-	protein_coding	753
C389	chr10	15248926	15249072	146	1
C390	chr10	15379591	15380530	939	10	ENSG00000148468	FAM171A1		chr10	15253642	15413061	-	protein_coding	939
C391	chr10	16073834	16076855	3021	63
C392	chr10	16930516	16931658	1142	5	ENSG00000107611	CUBN		chr10	16865963	17171830	-	protein_coding	1142
C393	chr10	18636435	18636586	151	1	ENSG00000165995	CACNB2		chr10	18429606	18830798	+	protein_coding	151
C394	chr10	18636937	18637087	150	1	ENSG00000165995	CACNB2		chr10	18429606	18830798	+	protein_coding	150
C395	chr10	19802124	19802206	82	8	ENSG00000204740	MALRD1		chr10	19492779	20079330	+	protein_coding	82
C396	chr10	20533075	20533117	42	8	ENSG00000120594	PLXDC2		chr10	20105168	20578785	+	protein_coding	42
C397	chr10	20533076	20533182	106	8	ENSG00000120594	PLXDC2		chr10	20105168	20578785	+	protein_coding	106
C398	chr10	22881159	22881877	718	3	ENSG00000150867	PIP4K2A		chr10	22823778	23003484	-	protein_coding	718
C399	chr10	24621682	24623814	2132	3	ENSG00000120549	KIAA1217		chr10	23983675	24836772	+	protein_coding	2132
C400	chr10	24842991	24843296	305	1
C401	chr10	25388583	25389279	696	2
C402	chr10	26116876	26119569	2693	37
C403	chr10	26909508	26911901	2393	1
C404	chr10	28358124	28358316	192	5	ENSG00000150054	MPP7		chr10	28339922	28623415	-	protein_coding	192
C405	chr10	28497194	28497432	238	2	ENSG00000150054	MPP7		chr10	28339922	28623415	-	protein_coding	238
C406	chr10	28636559	28636683	124	5
C407	chr10	29111749	29112818	1069	3
C408	chr10	29438334	29438947	613	2
C409	chr10	29820997	29821380	383	3	ENSG00000197321	SVIL		chr10	29746267	30025710	-	protein_coding	383
C410	chr10	29980171	29981408	1237	54	ENSG00000197321	SVIL		chr10	29746267	30025710	-	protein_coding	1237
C411	chr10	30002876	30003238	362	3	ENSG00000197321	SVIL		chr10	29746267	30025710	-	protein_coding	362
C412	chr10	30281445	30282026	581	3
C413	chr10	32678201	32679128	927	6
C414	chr10	33363323	33363592	269	19
C415	chr10	33468397	33468967	570	39	ENSG00000099250	NRP1		chr10	33466420	33625190	-	protein_coding	570
C416	chr10	33570901	33571238	337	10	ENSG00000099250	NRP1		chr10	33466420	33625190	-	protein_coding	337
C417	chr10	34160275	34160535	260	8
C418	chr10	34987587	34987857	270	5	ENSG00000148498	PARD3		chr10	34398488	35104253	-	protein_coding	270
C419	chr10	35831647	35831831	184	2	ENSG00000108100	CCNY		chr10	35535953	35860852	+	protein_coding	184
C420	chr10	36351554	36352413	859	2
C421	chr10	36843573	36843925	352	1
C422	chr10	36879045	36879268	223	5
C423	chr10	37721626	37721845	219	4
C424	chr10	37975773	37975942	169	4
C425	chr10	42359139	42378661	19522	1
C426	chr10	44036097	44036384	287	17
C427	chr10	44140394	44140557	163	1	ENSG00000169740	ZNF32		chr10	44139307	44144304	-	protein_coding	163
C428	chr10	44353523	44354546	1023	9
C429	chr10	45460886	45461672	786	6	ENSG00000107551	RASSF4		chr10	45454855	45491339	+	protein_coding	786
C430	chr10	46081666	46082773	1107	9	ENSG00000165406	MARCH8		chr10	45950035	46090354	-	protein_coding	1107
C431	chr10	48652787	48653122	335	3
C432	chr10	49403099	49403288	189	2	ENSG00000170324	FRMPD2		chr10	49364601	49482941	-	protein_coding	189
C433	chr10	49752844	49754129	1285	40	ENSG00000128805	ARHGAP22		chr10	49654077	49864310	-	protein_coding	1285
C434	chr10	49863380	49863674	294	10	ENSG00000128805	ARHGAP22		chr10	49654077	49864310	-	protein_coding	294
C435	chr10	50331187	50332537	1350	6
C436	chr10	51584482	51585440	958	48	ENSG00000138293	NCOA4		chr10	51565108	51590734	+	protein_coding	958
C437	chr10	54646670	54646821	151	2
C438	chr10	55031708	55032090	382	34
C439	chr10	56317952	56319187	1235	3	ENSG00000150275	PCDH15		chr10	55562531	57387702	-	protein_coding	1235
C440	chr10	57491800	57491931	131	33
C441	chr10	58580261	58580525	264	2
C442	chr10	58836130	58838097	1967	3
C443	chr10	60262935	60263738	803	4
C444	chr10	61387344	61387590	246	2
C445	chr10	61428074	61430230	2156	196	ENSG00000165449	SLC16A9		chr10	61410523	61495760	-	protein_coding	2156
C446	chr10	61961678	61966088	4410	182	ENSG00000151150	ANK3		chr10	61786056	62493248	-	protein_coding	4410
C447	chr10	62079968	62080101	133	8	ENSG00000151150	ANK3		chr10	61786056	62493248	-	protein_coding	133
C448	chr10	62442675	62442863	188	13	ENSG00000151150	ANK3		chr10	61786056	62493248	-	protein_coding	188
C449	chr10	62637545	62637879	334	1	ENSG00000072422	RHOBTB1		chr10	62629196	62761198	-	protein_coding	334
C450	chr10	64127894	64128221	327	3
C451	chr10	65845308	65845687	379	10
C452	chr10	70709706	70709922	216	2
C453	chr10	70834363	70834599	236	1
C454	chr10	71591891	71592319	428	2	ENSG00000197467	COL13A1		chr10	71561644	71724031	+	protein_coding	428
C455	chr10	71913200	71915305	2105	40	ENSG00000079332	SAR1A		chr10	71907045	71930279	-	protein_coding	2105
C456	chr10	72480111	72481430	1319	9	ENSG00000138316	ADAMTS14		chr10	72432559	72522197	+	protein_coding	1319
C457	chr10	73027520	73027975	455	45	ENSG00000107731	UNC5B		chr10	72972327	73062621	+	protein_coding	455
C458	chr10	73201499	73202403	904	2	ENSG00000107736	CDH23		chr10	73156691	73575702	+	protein_coding	904
C459	chr10	73333568	73333787	219	4	ENSG00000107736	CDH23		chr10	73156691	73575702	+	protein_coding	219
C460	chr10	73510825	73511497	672	39	ENSG00000107738	C10orf54		chr10	73507316	73533255	-	protein_coding	672
C460	chr10	73510825	73511497	672	39	ENSG00000107736	CDH23		chr10	73156691	73575702	+	protein_coding	672
C461	chr10	73846277	73848562	2285	17	ENSG00000107742	SPOCK2		chr10	73818793	73848790	-	protein_coding	2285
C462	chr10	74652253	74652443	190	19
C463	chr10	74853805	74855687	1882	102	ENSG00000122884	P4HA1		chr10	74766975	74856732	-	protein_coding	1882
C464	chr10	75523510	75523660	150	1	ENSG00000176986	SEC24C		chr10	75504120	75531919	+	protein_coding	150
C465	chr10	75653101	75653349	248	3
C466	chr10	75810399	75811740	1341	71	ENSG00000035403	VCL		chr10	75757872	75879918	+	protein_coding	1341
C467	chr10	76342326	76343538	1212	5	ENSG00000156110	ADK		chr10	75910960	76469061	+	protein_coding	1212
C468	chr10	76655849	76656357	508	4	ENSG00000156650	KAT6B		chr10	76585340	76792380	+	protein_coding	508
C469	chr10	76912649	76913334	685	16	ENSG00000156671	SAMD8		chr10	76859344	76941881	+	protein_coding	685
C470	chr10	76973059	76974109	1050	19	ENSG00000165637	VDAC2		chr10	76969912	76991206	+	protein_coding	1050
C471	chr10	77665139	77666204	1065	2	ENSG00000148655	C10orf11		chr10	77360998	78319925	+	protein_coding	1065
C472	chr10	77737380	77737555	175	1	ENSG00000148655	C10orf11		chr10	77360998	78319925	+	protein_coding	175
C473	chr10	77792771	77796331	3560	30	ENSG00000148655	C10orf11		chr10	77360998	78319925	+	protein_coding	3560
C474	chr10	79250210	79250548	338	3	ENSG00000156113	KCNMA1		chr10	78629359	79398353	-	protein_coding	338
C475	chr10	79731141	79731281	140	21
C476	chr10	80135560	80135750	190	1
C477	chr10	81365991	81366287	296	3
C478	chr10	81965021	81965386	365	5	ENSG00000122359	ANXA11		chr10	81910645	81965328	-	protein_coding	307
C479	chr10	82286823	82288445	1622	1	ENSG00000108219	TSPAN14		chr10	82213922	82292879	+	protein_coding	1622
C480	chr10	82312136	82312598	462	3	ENSG00000178217	SH2D4B		chr10	82297658	82406316	+	protein_coding	462
C481	chr10	82407041	82409164	2123	2
C482	chr10	82659731	82660366	635	25
C483	chr10	82726655	82726978	323	3
C484	chr10	82777229	82778848	1619	6
C485	chr10	84150380	84151970	1590	3	ENSG00000185737	NRG3		chr10	83635070	84746935	+	protein_coding	1590
C486	chr10	84157493	84157616	123	3	ENSG00000185737	NRG3		chr10	83635070	84746935	+	protein_coding	123
C487	chr10	84157497	84157617	120	3	ENSG00000185737	NRG3		chr10	83635070	84746935	+	protein_coding	120
C488	chr10	85933943	85935365	1422	4	ENSG00000188373	C10orf99		chr10	85933494	85945050	+	protein_coding	1422
C489	chr10	86841328	86842349	1021	78
C490	chr10	86945598	86946211	613	2
C491	chr10	87551674	87551900	226	10	ENSG00000182771	GRID1		chr10	87359312	88126250	-	protein_coding	226
C492	chr10	87763125	87763346	221	2	ENSG00000182771	GRID1		chr10	87359312	88126250	-	protein_coding	221
C493	chr10	87791772	87792093	321	50	ENSG00000182771	GRID1		chr10	87359312	88126250	-	protein_coding	321
C494	chr10	87984108	87984194	86	19	ENSG00000182771	GRID1		chr10	87359312	88126250	-	protein_coding	86
C495	chr10	88680979	88681123	144	1	ENSG00000107779	BMPR1A		chr10	88516407	88692595	+	protein_coding	144
C496	chr10	89169886	89172058	2172	28
C497	chr10	89414044	89414275	231	9
C498	chr10	89567793	89568119	326	2	ENSG00000138138	ATAD1		chr10	89511269	89601100	-	protein_coding	326
C499	chr10	89567796	89568106	310	2	ENSG00000138138	ATAD1		chr10	89511269	89601100	-	protein_coding	310
C500	chr10	89739810	89741029	1219	46
C501	chr10	90615029	90615138	109	121
C502	chr10	90839975	90841877	1902	1
C503	chr10	91560146	91564306	4160	16
C504	chr10	92087250	92087619	369	74
C505	chr10	93456532	93456917	385	3
C506	chr10	93998903	93999605	702	57	ENSG00000107864	CPEB3		chr10	93806449	94050844	-	protein_coding	702
C507	chr10	94918988	94919431	443	62
C508	chr10	95105913	95106489	576	98	ENSG00000138119	MYOF		chr10	95066186	95242074	-	protein_coding	576
C509	chr10	96167107	96167463	356	5	ENSG00000108239	TBC1D12		chr10	96162261	96295687	+	protein_coding	356
C510	chr10	96743336	96743528	192	3	ENSG00000138109	CYP2C9		chr10	96698415	96749147	+	protein_coding	192
C511	chr10	97053216	97055377	2161	13
C512	chr10	99222172	99222289	117	2	ENSG00000155229	MMS19		chr10	99218081	99258551	-	protein_coding	117
C513	chr10	100274815	100276225	1410	19	ENSG00000172987	HPSE2		chr10	100218875	100995619	-	protein_coding	1410
C514	chr10	100540748	100540951	203	1	ENSG00000172987	HPSE2		chr10	100218875	100995619	-	protein_coding	203
C515	chr10	101169865	101170232	367	1	ENSG00000120053	GOT1		chr10	101156627	101190381	-	protein_coding	367
C516	chr10	102023085	102024033	948	2	ENSG00000095485	CWF19L1		chr10	101992055	102027437	-	protein_coding	948
C517	chr10	102505172	102505476	304	2	ENSG00000075891	PAX2		chr10	102495360	102589698	+	protein_coding	304
C518	chr10	103131855	103132947	1092	2	ENSG00000166167	BTRC		chr10	103113820	103317078	+	protein_coding	1092
C519	chr10	103409374	103409617	243	29	ENSG00000107829	FBXW4		chr10	103370423	103455052	-	protein_coding	243
C520	chr10	104075315	104076543	1228	176	ENSG00000107862	GBF1		chr10	104005289	104142656	+	protein_coding	1228
C521	chr10	104222846	104223071	225	1	ENSG00000138111	TMEM180		chr10	104221149	104236802	+	protein_coding	225
C522	chr10	104415084	104415440	356	6	ENSG00000171206	TRIM8		chr10	104404253	104418164	+	protein_coding	356
C523	chr10	105118158	105118736	578	2
C524	chr10	105416731	105417802	1071	10	ENSG00000107957	SH3PXD2A		chr10	105348285	105615301	-	protein_coding	1071
C525	chr10	105966409	105967565	1156	14	ENSG00000197748	WDR96		chr10	105889646	105992120	-	protein_coding	1156
C526	chr10	106624602	106626206	1604	37	ENSG00000156395	SORCS3		chr10	106400859	107024993	+	protein_coding	1604
C527	chr10	106802217	106804126	1909	98	ENSG00000156395	SORCS3		chr10	106400859	107024993	+	protein_coding	1909
C528	chr10	106881647	106881925	278	1	ENSG00000156395	SORCS3		chr10	106400859	107024993	+	protein_coding	278
C529	chr10	107197051	107198262	1211	6
C530	chr10	110333155	110333750	595	2
C531	chr10	110492293	110492454	161	8
C532	chr10	110670286	110672247	1961	160
C533	chr10	110706072	110706816	744	10
C534	chr10	111276285	111276508	223	5
C535	chr10	111287036	111288492	1456	16
C536	chr10	111960121	111960360	239	1
C537	chr10	114491150	114492470	1320	5	ENSG00000151532	VTI1A		chr10	114206756	114578503	+	protein_coding	1320
C538	chr10	115174939	115175176	237	9
C539	chr10	115777853	115777997	144	43
C540	chr10	115843701	115843791	90	6
C541	chr10	115901280	115901388	108	2	ENSG00000165813	C10orf118		chr10	115880621	115933979	-	protein_coding	108
C542	chr10	116532062	116532408	346	9
C543	chr10	118811183	118811377	194	1	ENSG00000187164	KIAA1598		chr10	118643742	118886097	-	protein_coding	194
C544	chr10	119276881	119280268	3387	128
C545	chr10	119821747	119821992	245	6
C546	chr10	121718870	121718977	107	9
C547	chr10	122098416	122099612	1196	9
C548	chr10	122745619	122746330	711	1
C549	chr10	123307518	123307709	191	74	ENSG00000066468	FGFR2	yes	chr10	123237848	123357972	-	protein_coding	191
C550	chr10	123420426	123421007	581	16
C551	chr10	123424123	123425117	994	28
C552	chr10	123490888	123491684	796	52
C553	chr10	123721986	123723099	1113	28	ENSG00000107672	NSMCE4A		chr10	123716603	123734732	-	protein_coding	1113
C554	chr10	124193244	124194991	1747	4
C555	chr10	124336217	124336349	132	3	ENSG00000187908	DMBT1		chr10	124320181	124403252	+	protein_coding	132
C556	chr10	125036622	125038133	1511	6
C557	chr10	125490513	125493931	3418	57	ENSG00000121898	CPXM2		chr10	125465723	125699783	-	protein_coding	3418
C558	chr10	126440177	126440978	801	40	ENSG00000203791	METTL10		chr10	126436718	126480439	-	protein_coding	801
C558	chr10	126440177	126440978	801	40	ENSG00000258539	RP11-12J10.3		chr10	126305649	126480296	-	protein_coding	801
C559	chr10	126548219	126548621	402	52
C560	chr10	127579681	127579823	142	1	ENSG00000089876	DHX32		chr10	127524906	127585005	-	protein_coding	142
C561	chr10	128941434	128942603	1169	156	ENSG00000150760	DOCK1		chr10	128593978	129250781	+	protein_coding	1169
C561	chr10	128941434	128942603	1169	156	ENSG00000188916	FAM196A		chr10	128933694	128994422	-	protein_coding	1169
C562	chr10	130093510	130093735	225	11
C563	chr10	130230443	130231208	765	9
C564	chr10	130615226	130615372	146	60
C565	chr10	131630145	131630334	189	3
C566	chr10	134251634	134252031	397	13
C567	chr10	134267616	134267638	22	5
C568	chr10	134933410	134933636	226	21	ENSG00000197177	GPR123		chr10	134884433	134945179	+	protein_coding	226
C569	chr11	258445	259654	1209	11
C570	chr11	1006881	1007042	161	2	ENSG00000183020	AP2A2		chr11	924894	1012239	+	protein_coding	161
C571	chr11	1424039	1424113	74	2	ENSG00000174672	BRSK2		chr11	1411129	1483919	+	protein_coding	74
C572	chr11	1980957	1981166	209	13	ENSG00000214026	MRPL23		chr11	1968508	2005752	+	protein_coding	209
C573	chr11	2012012	2012197	185	2
C574	chr11	2051853	2053196	1343	6
C575	chr11	2442501	2442804	303	9	ENSG00000070985	TRPM5		chr11	2425745	2444275	-	protein_coding	303
C576	chr11	2583117	2585103	1986	2	ENSG00000053918	KCNQ1		chr11	2465914	2870339	+	protein_coding	1986
C577	chr11	3106370	3107094	724	9
C578	chr11	3182871	3183129	258	1	ENSG00000021762	OSBPL5		chr11	3108346	3187969	-	protein_coding	258
C579	chr11	3900127	3901252	1125	26	ENSG00000167323	STIM1		chr11	3875757	4114439	+	protein_coding	1125
C580	chr11	4611380	4612155	775	7
C581	chr11	4830633	4830805	172	3	ENSG00000167346	MMP26		chr11	4726157	5013659	+	protein_coding	172
C582	chr11	4830679	4830838	159	3	ENSG00000167346	MMP26		chr11	4726157	5013659	+	protein_coding	159
C583	chr11	4942786	4942940	154	4	ENSG00000167346	MMP26		chr11	4726157	5013659	+	protein_coding	154
C584	chr11	4958919	4959083	164	1	ENSG00000167346	MMP26		chr11	4726157	5013659	+	protein_coding	164
C585	chr11	5461243	5462218	975	10	ENSG00000167359	OR51I1		chr11	5461800	5462744	-	protein_coding	418
C585	chr11	5461243	5462218	975	10	ENSG00000196565	HBG2		chr11	5274420	5667019	-	protein_coding	975
C585	chr11	5461243	5462218	975	10	ENSG00000213931	HBE1		chr11	5289582	5526847	-	protein_coding	975
C586	chr11	6181266	6182150	884	6
C587	chr11	9425955	9426172	217	3	ENSG00000205339	IPO7		chr11	9406169	9469673	+	protein_coding	217
C588	chr11	9436253	9436811	558	22	ENSG00000205339	IPO7		chr11	9406169	9469673	+	protein_coding	558
C589	chr11	9482076	9482188	112	10	ENSG00000166478	ZNF143		chr11	9481866	9550071	+	protein_coding	112
C590	chr11	12169422	12170136	714	34	ENSG00000133816	MICAL2		chr11	12115543	12285334	+	protein_coding	714
C591	chr11	12406447	12406722	275	1	ENSG00000197702	PARVA		chr11	12398732	12552348	+	protein_coding	275
C592	chr11	12658862	12659058	196	45
C593	chr11	13170701	13171008	307	25
C594	chr11	14168925	14170364	1439	55
C595	chr11	16645292	16646376	1084	102	ENSG00000110693	SOX6		chr11	15987995	16761138	-	protein_coding	1084
C595	chr11	16645292	16646376	1084	102	ENSG00000110696	C11orf58		chr11	16634679	16778428	+	protein_coding	1084
C596	chr11	16792920	16793088	168	16
C597	chr11	17033457	17033582	125	6	ENSG00000166689	PLEKHA7		chr11	16799842	17035990	-	protein_coding	125
C598	chr11	17836153	17836353	200	1	ENSG00000129158	SERGEF		chr11	17809595	18034709	-	protein_coding	200
C599	chr11	18280822	18281766	944	8
C600	chr11	18403424	18404178	754	5
C601	chr11	18790634	18790900	266	6	ENSG00000110786	PTPN5		chr11	18749475	18814268	-	protein_coding	266
C602	chr11	18905678	18906166	488	19
C603	chr11	19136136	19138192	2056	55
C604	chr11	19461108	19461297	189	6	ENSG00000166833	NAV2		chr11	19372271	20143144	+	protein_coding	189
C605	chr11	19934965	19935737	772	4	ENSG00000166833	NAV2		chr11	19372271	20143144	+	protein_coding	772
C606	chr11	21521939	21522333	394	3	ENSG00000165973	NELL1		chr11	20691117	21597227	+	protein_coding	394
C607	chr11	22452357	22452816	459	2
C608	chr11	23193837	23195842	2005	39
C609	chr11	23496143	23496550	407	40
C610	chr11	24650163	24650399	236	13	ENSG00000187398	LUZP2		chr11	24518516	25104150	+	protein_coding	236
C611	chr11	26015367	26017840	2473	17
C612	chr11	26015689	26015968	279	6
C613	chr11	27640657	27640791	134	1
C614	chr11	30966696	30967078	382	45	ENSG00000170959	DCDC1		chr11	30851916	31391357	-	protein_coding	382
C615	chr11	31361846	31362619	773	8	ENSG00000170959	DCDC1		chr11	30851916	31391357	-	protein_coding	773
C616	chr11	32409906	32410963	1057	3	ENSG00000184937	WT1	yes	chr11	32409321	32457176	-	protein_coding	1057
C617	chr11	32540812	32541563	751	2
C618	chr11	34048820	34048915	95	3
C619	chr11	34048825	34048914	89	4
C620	chr11	34201873	34202080	207	1	ENSG00000166016	ABTB2		chr11	34172535	34379555	-	protein_coding	207
C621	chr11	35300034	35300374	340	67	ENSG00000110436	SLC1A2		chr11	35272753	35441610	-	protein_coding	340
C622	chr11	36875103	36875244	141	9
C623	chr11	37603033	37603942	909	1
C624	chr11	37674435	37674730	295	110
C625	chr11	38082804	38082887	83	2
C626	chr11	39130292	39131823	1531	27
C627	chr11	40786836	40787554	718	16	ENSG00000148948	LRRC4C		chr11	40135753	41481323	-	protein_coding	718
C628	chr11	40928983	40929620	637	7	ENSG00000148948	LRRC4C		chr11	40135753	41481323	-	protein_coding	637
C629	chr11	41302744	41303753	1009	2	ENSG00000148948	LRRC4C		chr11	40135753	41481323	-	protein_coding	1009
C630	chr11	42687039	42687225	186	2
C631	chr11	43042120	43042317	197	1
C632	chr11	46316274	46316505	231	4	ENSG00000157613	CREB3L1		chr11	46299212	46342972	+	protein_coding	231
C633	chr11	46322030	46322176	146	5	ENSG00000157613	CREB3L1		chr11	46299212	46342972	+	protein_coding	146
C634	chr11	46427278	46430608	3330	15	ENSG00000110497	AMBRA1		chr11	46417964	46615675	-	protein_coding	3330
C635	chr11	46428463	46428613	150	1	ENSG00000110497	AMBRA1		chr11	46417964	46615675	-	protein_coding	150
C636	chr11	46428678	46428828	150	1	ENSG00000110497	AMBRA1		chr11	46417964	46615675	-	protein_coding	150
C637	chr11	46814863	46815627	764	23	ENSG00000175216	CKAP5		chr11	46764598	46867847	-	protein_coding	764
C638	chr11	47175775	47176354	579	43	ENSG00000149179	C11orf49		chr11	46958240	47185936	+	protein_coding	579
C639	chr11	47190223	47191256	1033	58	ENSG00000149182	ARFGAP2		chr11	47185848	47198676	-	protein_coding	1033
C640	chr11	47362536	47362824	288	11	ENSG00000134571	MYBPC3		chr11	47352957	47374253	-	protein_coding	288
C641	chr11	51198259	51198377	118	27
C642	chr11	51322896	51325394	2498	7
C643	chr11	51579890	51589774	9884	21
C644	chr11	54833995	54834554	559	10
C645	chr11	57088472	57089832	1360	7	ENSG00000149115	TNKS1BP1		chr11	57067112	57092426	-	protein_coding	1360
C646	chr11	57518161	57520129	1968	67	ENSG00000233436	BTBD18		chr11	57510986	57519253	-	protein_coding	1092
C646	chr11	57518161	57520129	1968	67	ENSG00000254462	TMX2-CTNND1		chr11	57480077	57559058	+	protein_coding	1968
C646	chr11	57518161	57520129	1968	67	ENSG00000254732	RP11-691N7.6		chr11	57509635	57560715	+	protein_coding	1968
C647	chr11	57566050	57566714	664	2	ENSG00000198561	CTNND1		chr11	57520715	57587018	+	protein_coding	664
C648	chr11	57588624	57588795	171	30
C649	chr11	57634877	57635486	609	2
C650	chr11	58338471	58338760	289	9	ENSG00000110031	LPXN		chr11	58294344	58345693	-	protein_coding	289
C651	chr11	58389157	58389361	204	9	ENSG00000255073	ZFP91-CNTF		chr11	58346645	58392112	+	protein_coding	204
C652	chr11	58668833	58679785	10952	1	ENSG00000224130	AP001652.1		chr11	58672897	58676071	+	protein_coding	3174
C652	chr11	58668833	58679785	10952	1	ENSG00000156689	GLYATL2		chr11	58601542	58671688	-	protein_coding	2855
C652	chr11	58668833	58679785	10952	1	ENSG00000166840	GLYATL1		chr11	58672871	58811000	+	protein_coding	6914
C653	chr11	60085596	60086506	910	5
C654	chr11	60093458	60093711	253	18
C655	chr11	61697454	61698180	726	84
C656	chr11	62000496	62000998	502	1
C657	chr11	62434472	62435914	1442	25	ENSG00000214756	METTL12		chr11	62432781	62435968	+	protein_coding	1442
C657	chr11	62434472	62435914	1442	25	ENSG00000162194	C11orf48		chr11	62430287	62439727	-	protein_coding	1442
C658	chr11	62470885	62471059	174	8	ENSG00000234857	HNRNPUL2-BSCL2		chr11	62457747	62494856	-	protein_coding	174
C658	chr11	62470885	62471059	174	8	ENSG00000168000	BSCL2		chr11	62457747	62477317	-	protein_coding	174
C659	chr11	62548844	62549085	241	67	ENSG00000162227	TAF6L		chr11	62538775	62554814	+	protein_coding	241
C659	chr11	62548844	62549085	241	67	ENSG00000168569	TMEM223		chr11	62539101	62559493	-	protein_coding	241
C660	chr11	63749297	63749410	113	14	ENSG00000256100	AP000721.4		chr11	63742092	63755818	+	protein_coding	113
C661	chr11	63839654	63840208	554	1	ENSG00000133315	MACROD1		chr11	63766030	63933578	-	protein_coding	554
C662	chr11	64110728	64112950	2222	21	ENSG00000168071	CCDC88B		chr11	64107695	64125006	+	protein_coding	2222
C663	chr11	64587400	64587965	565	6
C664	chr11	64797032	64797229	197	3	ENSG00000273003	RP11-399J13.3		chr11	64781654	64808042	+	protein_coding	197
C664	chr11	64797032	64797229	197	3	ENSG00000110025	SNX15		chr11	64794880	64808044	+	protein_coding	197
C665	chr11	64812576	64812917	341	16	ENSG00000168060	NAALADL1		chr11	64812290	64826021	-	protein_coding	341
C666	chr11	65073505	65073808	303	3
C667	chr11	65344289	65344844	555	4	ENSG00000173442	EHBP1L1		chr11	65343509	65360121	+	protein_coding	555
C668	chr11	65592943	65593291	348	13	ENSG00000172757	CFL1		chr11	65590493	65629497	-	protein_coding	348
C669	chr11	65751499	65751937	438	3
C670	chr11	65964437	65965703	1266	113	ENSG00000175115	PACS1		chr11	65837834	66012218	+	protein_coding	1266
C671	chr11	66177110	66177334	224	3
C672	chr11	67126621	67126830	209	1
C673	chr11	67205909	67206310	401	3	ENSG00000172725	CORO1B		chr11	67205519	67211292	-	protein_coding	401
C674	chr11	67206004	67206171	167	1	ENSG00000172725	CORO1B		chr11	67205519	67211292	-	protein_coding	167
C675	chr11	68192853	68193078	225	7	ENSG00000162337	LRP5	yes	chr11	68080077	68216743	+	protein_coding	225
C676	chr11	68711994	68712728	734	2
C677	chr11	68712013	68712767	754	29
C678	chr11	69962218	69962384	166	3	ENSG00000131620	ANO1		chr11	69924408	70035634	+	protein_coding	166
C679	chr11	70890405	70893693	3288	36	ENSG00000162105	SHANK2		chr11	70313961	70963623	-	protein_coding	3288
C680	chr11	71346347	71346937	590	9
C681	chr11	71576589	71577902	1313	50	ENSG00000254469	RP11-849H4.2		chr11	71576555	71639700	-	protein_coding	1313
C682	chr11	71856188	71856359	171	16
C683	chr11	72592314	72593511	1197	62	ENSG00000137478	FCHSD2		chr11	72547790	72853306	-	protein_coding	1197
C684	chr11	73383231	73383463	232	2
C685	chr11	73705856	73706405	549	7
C686	chr11	73805891	73807582	1691	15	ENSG00000168014	C2CD3		chr11	73723763	73882255	-	protein_coding	1691
C687	chr11	74678972	74680359	1387	15	ENSG00000118363	SPCS2		chr11	74660292	74690076	+	protein_coding	1387
C688	chr11	74881590	74883318	1728	12	ENSG00000137491	SLCO2B1		chr11	74811608	74917594	+	protein_coding	1728
C689	chr11	75085830	75086290	460	30
C690	chr11	75280140	75280312	172	1	ENSG00000149257	SERPINH1		chr11	75273101	75283828	+	protein_coding	172
C691	chr11	75285926	75286186	260	12
C692	chr11	75796998	75797393	395	32	ENSG00000198382	UVRAG		chr11	75526212	75854239	+	protein_coding	395
C693	chr11	75907657	75908022	365	30	ENSG00000085741	WNT11		chr11	75897369	75921780	-	protein_coding	365
C694	chr11	77136920	77137046	126	4	ENSG00000149269	PAK1	yes	chr11	77032752	77185680	-	protein_coding	126
C695	chr11	77184068	77184289	221	11	ENSG00000149269	PAK1	yes	chr11	77032752	77185680	-	protein_coding	221
C696	chr11	77823349	77823556	207	2	ENSG00000159063	ALG8		chr11	77811982	77850706	-	protein_coding	207
C697	chr11	79235280	79235702	422	208
C698	chr11	79239579	79240277	698	14
C699	chr11	79304968	79305108	140	2
C700	chr11	80858392	80859162	770	1
C701	chr11	81598454	81602633	4179	67
C702	chr11	83220458	83221400	942	2	ENSG00000150672	DLG2		chr11	83166055	85338966	-	protein_coding	942
C703	chr11	85537311	85537469	158	1
C704	chr11	85579700	85581958	2258	11	ENSG00000150676	CCDC83		chr11	85566144	85631064	+	protein_coding	2258
C705	chr11	85736432	85738120	1688	32	ENSG00000073921	PICALM		chr11	85668727	85780924	-	protein_coding	1688
C706	chr11	88385298	88386210	912	5	ENSG00000168959	GRM5		chr11	88237744	88799113	-	protein_coding	912
C707	chr11	88852869	88853512	643	2
C708	chr11	89941038	89942139	1101	6	ENSG00000110172	CHORDC1		chr11	89934328	89956532	-	protein_coding	1101
C709	chr11	90431500	90432600	1100	25
C710	chr11	91821026	91821734	708	4
C711	chr11	95370580	95371753	1173	89
C712	chr11	95483443	95483589	146	10
C713	chr11	95483449	95483588	139	11
C714	chr11	95508036	95508120	84	10	ENSG00000077458	FAM76B		chr11	95502106	95523573	-	protein_coding	84
C715	chr11	96007963	96008693	730	11	ENSG00000184384	MAML2		chr11	95709762	96076344	-	protein_coding	730
C716	chr11	97607396	97609046	1650	17
C717	chr11	99757017	99757162	145	1	ENSG00000149972	CNTN5		chr11	98891683	100229616	+	protein_coding	145
C718	chr11	101007170	101008511	1341	13
C719	chr11	102095470	102096455	985	8	ENSG00000137693	YAP1	yes	chr11	101981192	102104154	+	protein_coding	985
C720	chr11	102265711	102265902	191	4
C721	chr11	102732858	102734447	1589	28
C722	chr11	102759203	102761007	1804	9
C723	chr11	104561654	104562355	701	2
C724	chr11	108122936	108123489	553	14	ENSG00000149311	ATM		chr11	108093211	108239829	+	protein_coding	553
C725	chr11	108270840	108270872	32	2	ENSG00000166323	C11orf65		chr11	108179246	108338258	-	protein_coding	32
C726	chr11	110199302	110199459	157	13
C727	chr11	110201984	110202470	486	20
C728	chr11	110459260	110460765	1505	123	ENSG00000137727	ARHGAP20		chr11	110447766	110583912	-	protein_coding	1505
C729	chr11	111038789	111039582	793	111
C730	chr11	111887610	111888696	1086	2	ENSG00000150764	DIXDC1		chr11	111797868	111893308	+	protein_coding	1086
C731	chr11	112224562	112225163	601	96
C732	chr11	112324398	112325104	706	16
C733	chr11	112398776	112399234	458	3
C734	chr11	112559008	112559173	165	20
C735	chr11	113947181	113947412	231	5	ENSG00000109906	ZBTB16		chr11	113930315	114121398	+	protein_coding	231
C736	chr11	116055644	116055747	103	2
C737	chr11	116095578	116095733	155	6
C738	chr11	117486214	117487236	1022	24	ENSG00000177103	DSCAML1		chr11	117298489	117688240	-	protein_coding	1022
C739	chr11	117486399	117486549	150	1	ENSG00000177103	DSCAML1		chr11	117298489	117688240	-	protein_coding	150
C740	chr11	117570069	117570533	464	4	ENSG00000177103	DSCAML1		chr11	117298489	117688240	-	protein_coding	464
C741	chr11	118187672	118188058	386	8
C742	chr11	119033974	119034181	207	46
C743	chr11	119035747	119036126	379	3
C744	chr11	119245714	119246512	798	56	ENSG00000036672	USP2		chr11	119225925	119252436	-	protein_coding	798
C745	chr11	119983417	119983560	143	5	ENSG00000137699	TRIM29		chr11	119981983	120056237	-	protein_coding	143
C746	chr11	120417161	120417532	371	26	ENSG00000149403	GRIK4		chr11	120382468	120859613	+	protein_coding	371
C747	chr11	120692142	120692306	164	4	ENSG00000149403	GRIK4		chr11	120382468	120859613	+	protein_coding	164
C748	chr11	120779451	120783492	4041	131	ENSG00000149403	GRIK4		chr11	120382468	120859613	+	protein_coding	4041
C749	chr11	121569075	121569303	228	2
C750	chr11	124615398	124615697	299	1	ENSG00000154146	NRGN		chr11	124609742	124617106	+	protein_coding	299
C751	chr11	125815019	125815137	118	6
C752	chr11	126019589	126019721	132	2
C753	chr11	126697078	126699182	2104	132	ENSG00000149571	KIRREL3		chr11	126293254	126873355	-	protein_coding	2104
C754	chr11	130305741	130306030	289	47
C755	chr11	132307977	132308210	233	2	ENSG00000183715	OPCML		chr11	132284871	133402414	-	protein_coding	233
C756	chr11	132866250	132866571	321	40	ENSG00000183715	OPCML		chr11	132284871	133402414	-	protein_coding	321
C757	chr11	133653020	133655178	2158	207
C758	chr11	133887184	133887403	219	2
C759	chr11	134138502	134138707	205	5
C760	chr12	965091	965442	351	42	ENSG00000060237	WNK1		chr12	861759	1020618	+	protein_coding	351
C761	chr12	1073617	1073883	266	1	ENSG00000002016	RAD52		chr12	1021243	1099219	-	protein_coding	266
C762	chr12	1405576	1405874	298	20	ENSG00000082805	ERC1	yes	chr12	1099675	1605099	+	protein_coding	298
C763	chr12	1807464	1807753	289	2	ENSG00000006831	ADIPOR2		chr12	1797740	1897844	+	protein_coding	289
C764	chr12	2222067	2222292	225	27	ENSG00000151067	CACNA1C		chr12	2079952	2802108	+	protein_coding	225
C765	chr12	2686155	2688981	2826	80	ENSG00000151067	CACNA1C		chr12	2079952	2802108	+	protein_coding	2826
C766	chr12	2706881	2707097	216	4	ENSG00000151067	CACNA1C		chr12	2079952	2802108	+	protein_coding	216
C767	chr12	2786143	2786700	557	36	ENSG00000151067	CACNA1C		chr12	2079952	2802108	+	protein_coding	557
C768	chr12	2947465	2948583	1118	172	ENSG00000111203	ITFG2		chr12	2921788	2968957	+	protein_coding	1118
C769	chr12	3044864	3045116	252	38	ENSG00000078246	TULP3		chr12	2986389	3050306	+	protein_coding	252
C770	chr12	4398880	4399616	736	11	ENSG00000118971	CCND2	yes	chr12	4382938	4414516	+	protein_coding	736
C771	chr12	5438947	5439674	727	67
C772	chr12	5905905	5905997	92	3	ENSG00000047617	ANO2		chr12	5641035	6055398	-	protein_coding	92
C773	chr12	5957965	5958823	858	159	ENSG00000047617	ANO2		chr12	5641035	6055398	-	protein_coding	858
C774	chr12	6239349	6239597	248	12
C775	chr12	6779838	6780777	939	20	ENSG00000126746	ZNF384		chr12	6775643	6798738	-	protein_coding	939
C776	chr12	7624542	7625665	1123	14	ENSG00000177575	CD163		chr12	7623409	7656489	-	protein_coding	1123
C776	chr12	7624542	7625665	1123	14	ENSG00000177675	CD163L1		chr12	7499281	7632493	-	protein_coding	1123
C777	chr12	7898102	7898762	660	36	ENSG00000198178	CLEC4C		chr12	7882011	7904201	-	protein_coding	660
C778	chr12	8048129	8048215	86	1
C779	chr12	8613551	8613954	403	2	ENSG00000205846	CLEC6A		chr12	8608522	8630926	+	protein_coding	403
C780	chr12	8901491	8901871	380	14	ENSG00000166532	RIMKLB		chr12	8834196	8935691	+	protein_coding	380
C781	chr12	9201008	9201963	955	18
C782	chr12	9324038	9324128	90	8	ENSG00000126838	PZP		chr12	9301436	9360966	-	protein_coding	90
C783	chr12	10917160	10917374	214	9
C784	chr12	11218614	11218898	284	1	ENSG00000111215	PRR4		chr12	10977559	11324212	-	protein_coding	284
C784	chr12	11218614	11218898	284	1	ENSG00000212127	TAS2R14		chr12	11090005	11324172	-	protein_coding	284
C785	chr12	12941945	12945548	3603	22	ENSG00000178878	APOLD1		chr12	12878851	12982909	+	protein_coding	3603
C786	chr12	13887371	13887731	360	9	ENSG00000273079	GRIN2B		chr12	13693165	14133053	-	protein_coding	360
C787	chr12	14375683	14375852	169	38
C788	chr12	14437810	14438967	1157	46
C789	chr12	14441463	14441839	376	1
C790	chr12	15428946	15429121	175	35	ENSG00000134533	RERG		chr12	15260717	15501609	-	protein_coding	175
C791	chr12	15501339	15502055	716	34	ENSG00000134533	RERG		chr12	15260717	15501609	-	protein_coding	270
C791	chr12	15501339	15502055	716	34	ENSG00000151490	PTPRO		chr12	15475331	15750333	+	protein_coding	716
C792	chr12	15501510	15501966	456	2	ENSG00000134533	RERG		chr12	15260717	15501609	-	protein_coding	99
C792	chr12	15501510	15501966	456	2	ENSG00000151490	PTPRO		chr12	15475331	15750333	+	protein_coding	456
C793	chr12	16767864	16771704	3840	24
C794	chr12	16822950	16823915	965	23
C795	chr12	16835163	16835728	565	20
C796	chr12	16867978	16868207	229	282
C797	chr12	19142044	19142756	712	9
C798	chr12	20227085	20227461	376	3
C799	chr12	20932993	20935093	2100	271
C800	chr12	22274470	22274577	107	2	ENSG00000111728	ST8SIA1		chr12	22216707	22589975	-	protein_coding	107
C801	chr12	24325061	24325349	288	21
C802	chr12	24949953	24950547	594	5
C803	chr12	26116592	26116998	406	7	ENSG00000123094	RASSF8		chr12	26111962	26232825	+	protein_coding	406
C804	chr12	26926516	26927869	1353	3	ENSG00000123104	ITPR2		chr12	26490342	26986131	-	protein_coding	1353
C805	chr12	27646680	27646894	214	3	ENSG00000165935	SMCO2		chr12	27619743	27655118	+	protein_coding	214
C806	chr12	27674727	27674976	249	37
C807	chr12	29460047	29461202	1155	4	ENSG00000064763	FAR2		chr12	29302036	29493913	+	protein_coding	1155
C808	chr12	30879736	30880439	703	5	ENSG00000110888	CAPRIN2		chr12	30862486	30907885	-	protein_coding	703
C809	chr12	31583321	31585430	2109	6	ENSG00000170456	DENND5B		chr12	31535157	31744031	-	protein_coding	2109
C810	chr12	33552694	33553027	333	1	ENSG00000110975	SYT10		chr12	33527173	33592754	-	protein_coding	333
C811	chr12	34366107	34366566	459	16
C812	chr12	38597543	38598920	1377	34
C813	chr12	39473394	39473607	213	62
C814	chr12	39596123	39596343	220	1
C815	chr12	40158792	40159353	561	10	ENSG00000180116	C12orf40		chr12	40019969	40302102	+	protein_coding	561
C815	chr12	40158792	40159353	561	10	ENSG00000151229	SLC2A13		chr12	40148823	40499891	-	protein_coding	561
C816	chr12	41173333	41173955	622	2	ENSG00000018236	CNTN1		chr12	41086244	41466220	+	protein_coding	622
C817	chr12	41256993	41257572	579	23	ENSG00000018236	CNTN1		chr12	41086244	41466220	+	protein_coding	579
C818	chr12	42141264	42141465	201	18
C819	chr12	42968290	42969848	1558	2	ENSG00000139174	PRICKLE1		chr12	42852140	42984157	-	protein_coding	1558
C820	chr12	43227187	43229870	2683	6
C821	chr12	43433620	43435767	2147	32
C822	chr12	44428280	44428689	409	21	ENSG00000139173	TMEM117		chr12	44229770	44783545	+	protein_coding	409
C823	chr12	44450440	44450738	298	1	ENSG00000139173	TMEM117		chr12	44229770	44783545	+	protein_coding	298
C824	chr12	49213672	49213756	84	4	ENSG00000167535	CACNB3		chr12	49207577	49222724	+	protein_coding	84
C825	chr12	49405711	49406229	518	7	ENSG00000181929	PRKAG1		chr12	49396057	49412980	-	protein_coding	518
C826	chr12	51755769	51756403	634	8	ENSG00000139629	GALNT6		chr12	51745031	51786651	-	protein_coding	634
C827	chr12	51796569	51797364	795	3	ENSG00000050438	SLC4A8		chr12	51785101	51902980	+	protein_coding	795
C828	chr12	51796838	51797039	201	5	ENSG00000050438	SLC4A8		chr12	51785101	51902980	+	protein_coding	201
C829	chr12	51828875	51829238	363	3	ENSG00000050438	SLC4A8		chr12	51785101	51902980	+	protein_coding	363
C830	chr12	52862922	52864718	1796	66	ENSG00000170465	KRT6C		chr12	52862300	52867569	-	protein_coding	1796
C831	chr12	52886167	52887279	1112	10	ENSG00000205420	KRT6A		chr12	52880958	52887041	-	protein_coding	874
C832	chr12	53697230	53697446	216	2	ENSG00000139637	C12orf10		chr12	53693470	53700961	+	protein_coding	216
C833	chr12	54199866	54206216	6350	11
C834	chr12	54204362	54204514	152	2
C835	chr12	56789500	56789928	428	29
C836	chr12	56849930	56850152	222	28	ENSG00000135517	MIP		chr12	56843286	56862950	-	protein_coding	222
C837	chr12	56956465	56956714	249	9	ENSG00000076067	RBMS2		chr12	56915713	56984745	+	protein_coding	249
C838	chr12	57437046	57437240	194	22	ENSG00000166866	MYO1A		chr12	57422301	57444982	-	protein_coding	194
C839	chr12	58202894	58203290	396	8	ENSG00000135407	AVIL		chr12	58191159	58212487	-	protein_coding	396
C840	chr12	58267199	58267740	541	1
C841	chr12	60827142	60827509	367	4
C842	chr12	63262548	63263269	721	32	ENSG00000111110	PPM1H		chr12	63037762	63328817	-	protein_coding	721
C843	chr12	63520670	63520875	205	6
C844	chr12	63758946	63759297	351	76
C845	chr12	64314813	64315395	582	2	ENSG00000196935	SRGAP1		chr12	64238073	64541613	+	protein_coding	582
C846	chr12	64450466	64453008	2542	85	ENSG00000196935	SRGAP1		chr12	64238073	64541613	+	protein_coding	2542
C847	chr12	64783553	64784056	503	59	ENSG00000185306	C12orf56		chr12	64660217	64784972	-	protein_coding	503
C848	chr12	64903057	64903781	724	48
C849	chr12	65431323	65433105	1782	17
C850	chr12	65839155	65840856	1701	15	ENSG00000174099	MSRB3		chr12	65672423	65882024	+	protein_coding	1701
C851	chr12	66762207	66762409	202	5	ENSG00000155974	GRIP1		chr12	66741211	67197966	-	protein_coding	202
C852	chr12	67311478	67312049	571	6
C853	chr12	67355485	67355631	146	2
C854	chr12	67958883	67959676	793	1
C855	chr12	68584184	68586236	2052	72
C856	chr12	69343486	69343701	215	2	ENSG00000135678	CPM		chr12	69235977	69365350	-	protein_coding	215
C857	chr12	69505419	69506127	708	13
C858	chr12	70020500	70020687	187	43
C859	chr12	70080018	70080494	476	1	ENSG00000127325	BEST3		chr12	70037140	70093256	-	protein_coding	476
C860	chr12	70091323	70091517	194	35	ENSG00000127325	BEST3		chr12	70037140	70093256	-	protein_coding	194
C861	chr12	71566373	71568050	1677	6	ENSG00000127324	TSPAN8		chr12	71518865	71835678	-	protein_coding	1677
C862	chr12	72002742	72002997	255	55
C863	chr12	72022179	72022354	175	65	ENSG00000133858	ZFC3H1		chr12	72003252	72061505	-	protein_coding	175
C864	chr12	72442159	72442759	600	10	ENSG00000139287	TPH2		chr12	72332626	72580398	+	protein_coding	600
C865	chr12	73897670	73898132	462	8
C866	chr12	74395052	74395634	582	23
C867	chr12	76227195	76227972	777	10
C868	chr12	76905518	76906224	706	2	ENSG00000091039	OSBPL8		chr12	76745577	76953589	-	protein_coding	706
C869	chr12	77223760	77224111	351	4	ENSG00000186908	ZDHHC17		chr12	77157368	77247476	+	protein_coding	351
C870	chr12	79128553	79130721	2168	37
C871	chr12	85514812	85514929	117	5	ENSG00000133640	LRRIQ1		chr12	85430092	85657002	+	protein_coding	117
C872	chr12	86351927	86352154	227	14
C873	chr12	86613118	86613457	339	2	ENSG00000182050	MGAT4C		chr12	86372516	87232681	-	protein_coding	339
C874	chr12	89625441	89625861	420	18
C875	chr12	89651049	89652581	1532	143
C876	chr12	90084133	90085159	1026	6	ENSG00000070961	ATP2B1		chr12	89981828	90103077	-	protein_coding	1026
C877	chr12	90364165	90366622	2457	2
C878	chr12	91403115	91404781	1666	25
C879	chr12	91471785	91472124	339	13
C880	chr12	94855013	94855119	106	1
C881	chr12	95322011	95322348	337	19	ENSG00000184752	NDUFA12		chr12	95290831	95397546	-	protein_coding	337
C882	chr12	95719610	95722176	2566	11
C883	chr12	97375818	97375983	165	5
C884	chr12	98948038	98948614	576	1
C885	chr12	99054676	99054979	303	2	ENSG00000120868	APAF1		chr12	99038919	99129204	+	protein_coding	303
C886	chr12	99073893	99074325	432	2	ENSG00000120868	APAF1		chr12	99038919	99129204	+	protein_coding	432
C887	chr12	99203950	99204046	96	1	ENSG00000185046	ANKS1B		chr12	99120235	100378432	-	protein_coding	96
C888	chr12	99344857	99344973	116	8	ENSG00000185046	ANKS1B		chr12	99120235	100378432	-	protein_coding	116
C889	chr12	100473850	100474068	218	6	ENSG00000111647	UHRF1BP1L		chr12	100422233	100536626	-	protein_coding	218
C890	chr12	101427821	101427971	150	1	ENSG00000151572	ANO4		chr12	101111304	101522419	+	protein_coding	150
C891	chr12	101991485	101993007	1522	149	ENSG00000196091	MYBPC1		chr12	101962131	102079796	+	protein_coding	1522
C892	chr12	104615120	104615247	127	3	ENSG00000198431	TXNRD1		chr12	104609557	104744061	+	protein_coding	127
C893	chr12	104745943	104746122	179	18
C894	chr12	106328057	106328261	204	14
C895	chr12	107737740	107738532	792	44	ENSG00000151136	BTBD11		chr12	107712190	108053419	+	protein_coding	792
C896	chr12	107788778	107789858	1080	2	ENSG00000151136	BTBD11		chr12	107712190	108053419	+	protein_coding	1080
C897	chr12	108507557	108507702	145	22
C898	chr12	108608837	108609618	781	40	ENSG00000075035	WSCD2		chr12	108523248	108644314	+	protein_coding	781
C899	chr12	108722581	108722711	130	4	ENSG00000174600	CMKLR1		chr12	108681821	108733118	-	protein_coding	130
C900	chr12	109822527	109822934	407	9	ENSG00000174527	MYO1H		chr12	109785708	109893328	+	protein_coding	407
C901	chr12	109967957	109968176	219	1	ENSG00000151148	UBE3B		chr12	109915207	109974507	+	protein_coding	219
C902	chr12	110392987	110393838	851	160	ENSG00000139436	GIT2		chr12	110367607	110434194	-	protein_coding	851
C902	chr12	110392987	110393838	851	160	ENSG00000139437	TCHP		chr12	110338069	110421646	+	protein_coding	851
C903	chr12	110661294	110662342	1048	1
C904	chr12	110997759	110997995	236	67	ENSG00000196850	PPTC7		chr12	110969120	111021125	-	protein_coding	236
C905	chr12	111582295	111582824	529	38	ENSG00000111249	CUX2		chr12	111471828	111788358	+	protein_coding	529
C906	chr12	111927181	111927432	251	52	ENSG00000204842	ATXN2		chr12	111890018	112037480	-	protein_coding	251
C907	chr12	114204356	114204463	107	7
C908	chr12	114380919	114381964	1045	80	ENSG00000122965	RBM19		chr12	114254543	114404176	-	protein_coding	1045
C909	chr12	114498312	114498458	146	6
C910	chr12	114498314	114498462	148	6
C911	chr12	114727177	114729075	1898	1
C912	chr12	114995342	114995842	500	3
C913	chr12	116112661	116112814	153	8
C914	chr12	116629298	116629588	290	1	ENSG00000123066	MED13L		chr12	116395711	116715143	-	protein_coding	290
C915	chr12	116951717	116953119	1402	26
C916	chr12	117163998	117165251	1253	82	ENSG00000111412	C12orf49		chr12	117153593	117175875	-	protein_coding	1253
C917	chr12	118084392	118084781	389	16	ENSG00000171435	KSR2	yes	chr12	117890817	118406788	-	protein_coding	389
C918	chr12	119082944	119084088	1144	2
C919	chr12	119237317	119239147	1830	20
C920	chr12	119654545	119656483	1938	21	ENSG00000152137	HSPB8		chr12	119616447	119658936	+	protein_coding	1938
C921	chr12	120122213	120124894	2681	43	ENSG00000122966	CIT		chr12	120123595	120315095	-	protein_coding	1299
C922	chr12	120673980	120674179	199	15	ENSG00000089159	PXN		chr12	120648250	120703574	-	protein_coding	199
C923	chr12	121845275	121845359	84	4	ENSG00000170633	RNF34		chr12	121837844	121868389	+	protein_coding	84
C924	chr12	122060028	122060596	568	71
C925	chr12	122106013	122106555	542	37	ENSG00000139714	MORN3		chr12	122089024	122110537	-	protein_coding	542
C926	chr12	122587805	122587921	116	38	ENSG00000175727	MLXIP		chr12	122516628	122631894	+	protein_coding	116
C927	chr12	123417435	123418584	1149	11	ENSG00000150967	ABCB9		chr12	123405498	123466196	-	protein_coding	1149
C928	chr12	123632903	123633116	213	1	ENSG00000090975	PITPNM2		chr12	123468027	123634562	-	protein_coding	213
C929	chr12	123735933	123736264	331	2	ENSG00000130921	C12orf65		chr12	123717463	123742506	+	protein_coding	331
C930	chr12	124776136	124778930	2794	45	ENSG00000178882	FAM101A		chr12	124457788	124800570	+	protein_coding	2794
C931	chr12	127275061	127276292	1231	4
C932	chr12	127282494	127282619	125	5
C933	chr12	127356084	127357927	1843	30
C934	chr12	127744316	127744512	196	7
C935	chr12	129253253	129253514	261	28
C936	chr12	129354145	129355659	1514	4	ENSG00000151948	GLT1D1		chr12	129337972	129469509	+	protein_coding	1514
C937	chr12	130750835	130751238	403	16
C938	chr12	131021936	131022023	87	8	ENSG00000060709	RIMBP2		chr12	130880682	131200826	-	protein_coding	87
C939	chr12	132276236	132277660	1424	2	ENSG00000061936	SFSWAP		chr12	132195626	132284282	+	protein_coding	1424
C940	chr12	133272236	133272603	367	2	ENSG00000176894	PXMP2		chr12	133264192	133297276	+	protein_coding	367
C940	chr12	133272236	133272603	367	2	ENSG00000256632	RP13-672B3.2		chr12	133264635	133291498	+	protein_coding	367
C941	chr12	133348353	133348625	272	6	ENSG00000090615	GOLGA3		chr12	133345495	133405444	-	protein_coding	272
C942	chr12	133811865	133812038	173	43	ENSG00000227059	ANHX		chr12	133794898	133812681	-	protein_coding	173
C943	chr13	19552506	19552628	122	37
C944	chr13	19586302	19586469	167	4
C945	chr13	21130343	21131170	827	5
C946	chr13	21514281	21517399	3118	8
C947	chr13	21548531	21551695	3164	31	ENSG00000150457	LATS2		chr13	21547171	21635686	-	protein_coding	3164
C948	chr13	21918984	21919115	131	1
C949	chr13	22265543	22266151	608	3	ENSG00000102678	FGF9		chr13	22245522	22278637	+	protein_coding	608
C950	chr13	22419437	22419573	136	2
C951	chr13	23504851	23506001	1150	82
C952	chr13	23584532	23584927	395	20
C953	chr13	24464590	24465700	1110	85	ENSG00000205863	C1QTNF9B		chr13	24465238	24476794	-	protein_coding	462
C954	chr13	24465344	24895989	430645	2	ENSG00000205863	C1QTNF9B		chr13	24465238	24476794	-	protein_coding	11450
C954	chr13	24465344	24895989	430645	2	ENSG00000205850	AL359736.1		chr13	24895264	24895566	-	protein_coding	302
C954	chr13	24465344	24895989	430645	2	ENSG00000240654	C1QTNF9		chr13	24881304	24896673	+	protein_coding	14685
C954	chr13	24465344	24895989	430645	2	ENSG00000273167	RP11-307N16.6		chr13	24553839	24895169	+	protein_coding	341330
C954	chr13	24465344	24895989	430645	2	ENSG00000182957	SPATA13		chr13	24553944	24881212	+	protein_coding	327268
C955	chr13	25182004	25182331	327	41
C956	chr13	25915268	25915639	371	1	ENSG00000139496	NUPL1		chr13	25875662	25923938	+	protein_coding	371
C957	chr13	26020435	26021509	1074	9	ENSG00000132932	ATP8A2		chr13	25946209	26599989	+	protein_coding	1074
C958	chr13	26729794	26729973	179	33	ENSG00000127870	RNF6		chr13	26706253	26796791	-	protein_coding	179
C959	chr13	26985627	26985805	178	10
C960	chr13	28600668	28602078	1410	37	ENSG00000122025	FLT3	yes	chr13	28577411	28674729	-	protein_coding	1410
C961	chr13	28735007	28736801	1794	152	ENSG00000152520	PAN3		chr13	28712643	28869475	+	protein_coding	1794
C962	chr13	30072915	30073121	206	2	ENSG00000132938	MTUS2		chr13	29598748	30077892	+	protein_coding	206
C963	chr13	31006221	31006681	460	8
C964	chr13	31041441	31043293	1852	13	ENSG00000189403	HMGB1		chr13	31032884	31191734	-	protein_coding	1852
C965	chr13	31371603	31373588	1985	31
C966	chr13	33398194	33398970	776	63
C967	chr13	35466025	35466334	309	9
C968	chr13	35765290	35766908	1618	6	ENSG00000172915	NBEA		chr13	35516424	36247159	+	protein_coding	1618
C969	chr13	36323103	36323276	173	1
C970	chr13	36759986	36760084	98	7	ENSG00000120669	SOHLH2		chr13	36742345	36871979	-	protein_coding	98
C970	chr13	36759986	36760084	98	7	ENSG00000250709	CCDC169-SOHLH2		chr13	36742931	36871979	-	protein_coding	98
C971	chr13	36759987	36760083	96	7	ENSG00000120669	SOHLH2		chr13	36742345	36871979	-	protein_coding	96
C971	chr13	36759987	36760083	96	7	ENSG00000250709	CCDC169-SOHLH2		chr13	36742931	36871979	-	protein_coding	96
C972	chr13	37498218	37498307	89	3
C973	chr13	38138848	38139174	326	2	ENSG00000133110	POSTN		chr13	38136720	38172981	-	protein_coding	326
C974	chr13	38158143	38158953	810	7	ENSG00000133110	POSTN		chr13	38136720	38172981	-	protein_coding	810
C975	chr13	39343869	39344605	736	2	ENSG00000150893	FREM2		chr13	39261266	39460074	+	protein_coding	736
C976	chr13	40173147	40173360	213	2	ENSG00000183722	LHFP		chr13	39917029	40177665	-	protein_coding	213
C977	chr13	40676144	40677427	1283	18
C978	chr13	40742360	40743139	779	94
C979	chr13	41054702	41055829	1127	85
C980	chr13	42089087	42089189	102	3
C981	chr13	42123912	42124126	214	5
C982	chr13	42189589	42192128	2539	1	ENSG00000102763	VWA8		chr13	42140973	42535256	-	protein_coding	2539
C983	chr13	42189590	42192437	2847	1	ENSG00000102763	VWA8		chr13	42140973	42535256	-	protein_coding	2847
C984	chr13	44307270	44308008	738	50	ENSG00000120658	ENOX1		chr13	43787654	44361044	-	protein_coding	738
C985	chr13	44653287	44653380	93	77
C986	chr13	47478296	47479257	961	69
C987	chr13	48747260	48748009	749	16
C988	chr13	49421716	49421901	185	3
C989	chr13	49563932	49564569	637	11	ENSG00000102531	FNDC3A		chr13	49550048	49783915	+	protein_coding	637
C990	chr13	50303715	50303895	180	9	ENSG00000102753	KPNA3		chr13	50273447	50367057	-	protein_coding	180
C991	chr13	51282501	51282788	287	5	ENSG00000176124	DLEU1		chr13	50656307	51297372	+	protein_coding	287
C992	chr13	51364308	51365562	1254	6	ENSG00000186047	DLEU7		chr13	51285144	51418075	-	protein_coding	1254
C993	chr13	52371745	52371966	221	2	ENSG00000102796	DHRS12		chr13	52342129	52378293	-	protein_coding	221
C994	chr13	52597042	52597645	603	33	ENSG00000253710	ALG11		chr13	52586534	52603800	+	protein_coding	603
C995	chr13	52622776	52626222	3446	77	ENSG00000197168	NEK5		chr13	52611093	52703214	-	protein_coding	3446
C996	chr13	52961587	52963012	1425	3	ENSG00000136114	THSD1		chr13	52951305	52980629	-	protein_coding	1425
C997	chr13	53197103	53197253	150	1	ENSG00000139675	HNRNPA1L2		chr13	53191605	53217919	+	protein_coding	150
C998	chr13	53199126	53199314	188	1	ENSG00000139675	HNRNPA1L2		chr13	53191605	53217919	+	protein_coding	188
C999	chr13	57107967	57108221	254	2
C1000	chr13	57829133	57830721	1588	16
C1001	chr13	58233381	58234919	1538	71	ENSG00000118946	PCDH17		chr13	58205944	58303445	+	protein_coding	1538
C1002	chr13	58729043	58730489	1446	20
C1003	chr13	59059340	59059764	424	34
C1004	chr13	59739534	59739916	382	2
C1005	chr13	60961095	60962227	1132	4
C1006	chr13	61894910	61895315	405	2
C1007	chr13	64161783	64161907	124	2
C1008	chr13	67490467	67490667	200	1	ENSG00000184226	PCDH9		chr13	66876967	67804468	-	protein_coding	200
C1009	chr13	68797692	68797738	46	10
C1010	chr13	70525042	70525232	190	2	ENSG00000150361	KLHL1		chr13	70274726	70682591	-	protein_coding	190
C1011	chr13	72119964	72121524	1560	5	ENSG00000165659	DACH1		chr13	72012098	72441330	-	protein_coding	1560
C1012	chr13	72387470	72387818	348	33	ENSG00000165659	DACH1		chr13	72012098	72441330	-	protein_coding	348
C1013	chr13	72414595	72415715	1120	53	ENSG00000165659	DACH1		chr13	72012098	72441330	-	protein_coding	1120
C1014	chr13	72439077	72439456	379	4	ENSG00000165659	DACH1		chr13	72012098	72441330	-	protein_coding	379
C1015	chr13	72760434	72760554	120	1
C1016	chr13	77018807	77021528	2721	170
C1017	chr13	77027618	77031596	3978	15
C1018	chr13	77028086	77028236	150	2
C1019	chr13	77883191	77883980	789	39	ENSG00000005810	MYCBP2		chr13	77618792	77901185	-	protein_coding	789
C1020	chr13	77912844	77913493	649	8
C1021	chr13	79694578	79695790	1212	93
C1022	chr13	81266553	81266775	222	1
C1023	chr13	84061035	84061703	668	2
C1024	chr13	85889969	85890663	694	333
C1025	chr13	85954023	85954148	125	4
C1026	chr13	87294383	87296358	1975	3
C1027	chr13	89422024	89422764	740	2
C1028	chr13	92167230	92167374	144	37	ENSG00000179399	GPC5		chr13	92050929	93519490	+	protein_coding	144
C1029	chr13	93018026	93018278	252	2	ENSG00000179399	GPC5		chr13	92050929	93519490	+	protein_coding	252
C1030	chr13	93434780	93435612	832	2	ENSG00000179399	GPC5		chr13	92050929	93519490	+	protein_coding	832
C1031	chr13	94248866	94249408	542	1	ENSG00000183098	GPC6		chr13	93879095	95059655	+	protein_coding	542
C1032	chr13	97607814	97608140	326	2
C1033	chr13	97768361	97769360	999	17
C1034	chr13	98712237	98713890	1653	42
C1035	chr13	98813219	98814851	1632	28	ENSG00000152767	FARP1		chr13	98794816	99102027	+	protein_coding	1632
C1036	chr13	99029990	99031461	1471	68	ENSG00000152767	FARP1		chr13	98794816	99102027	+	protein_coding	1471
C1037	chr13	99096977	99097184	207	7	ENSG00000152767	FARP1		chr13	98794816	99102027	+	protein_coding	207
C1038	chr13	99762775	99764008	1233	153
C1039	chr13	100121806	100122058	252	4
C1040	chr13	100231646	100232729	1083	22
C1041	chr13	100363491	100363589	98	2	ENSG00000125246	CLYBL		chr13	100258919	100549387	+	protein_coding	98
C1042	chr13	100585672	100587055	1383	7
C1043	chr13	101068438	101069083	645	82	ENSG00000175198	PCCA		chr13	100741269	101182686	+	protein_coding	645
C1044	chr13	101225785	101227795	2010	4	ENSG00000134864	GGACT		chr13	101183810	101241782	-	protein_coding	2010
C1045	chr13	101250167	101250444	277	16
C1046	chr13	102196874	102197007	133	27	ENSG00000198542	ITGBL1		chr13	102104966	102375456	+	protein_coding	133
C1047	chr13	102860023	102861495	1472	32	ENSG00000102466	FGF14		chr13	102372134	103054124	-	protein_coding	1472
C1048	chr13	104235939	104236311	372	5
C1049	chr13	106378259	106378853	594	1
C1050	chr13	107063344	107063920	576	9
C1051	chr13	107124381	107124493	112	2
C1052	chr13	107725557	107725735	178	3
C1053	chr13	108707551	108707937	386	17
C1054	chr13	109436717	109437057	340	1	ENSG00000041515	MYO16		chr13	109248500	109860355	+	protein_coding	340
C1055	chr13	110009677	110009814	137	54
C1056	chr13	110455384	110455503	119	2
C1057	chr13	111784664	111784710	46	1	ENSG00000102606	ARHGEF7		chr13	111766906	111958084	+	protein_coding	46
C1058	chr13	111970277	111971804	1527	117	ENSG00000153495	TEX29		chr13	111968531	111996596	+	protein_coding	1527
C1059	chr13	112104017	112104445	428	28
C1060	chr13	113408504	113409027	523	148	ENSG00000068650	ATP11A		chr13	113344643	113541482	+	protein_coding	523
C1061	chr13	114796982	114797641	659	5	ENSG00000185989	RASA3		chr13	114747194	114898086	-	protein_coding	659
C1062	chr13	114966774	114966947	173	2
C1063	chr13	115002557	115002928	371	147	ENSG00000130177	CDC16		chr13	115000362	115038198	+	protein_coding	371
C1064	chr14	20820036	20821187	1151	9	ENSG00000129484	PARP2		chr14	20811741	20826064	+	protein_coding	1151
C1065	chr14	20939599	20941133	1534	250	ENSG00000198805	PNP		chr14	20937113	20945253	+	protein_coding	1534
C1066	chr14	20948600	20949090	490	15
C1067	chr14	22218579	22218869	290	1
C1068	chr14	23717399	23717723	324	1	ENSG00000215277	C14orf164		chr14	23654525	23742686	+	protein_coding	324
C1069	chr14	23949369	23950693	1324	384	ENSG00000129460	NGDN		chr14	23938897	23979071	+	protein_coding	1324
C1070	chr14	24083583	24083799	216	5
C1071	chr14	24530933	24532145	1212	59	ENSG00000186648	LRRC16B		chr14	24521206	24538937	+	protein_coding	1212
C1072	chr14	24665126	24665428	302	11	ENSG00000100926	TM9SF1		chr14	24658349	24682679	-	protein_coding	302
C1072	chr14	24665126	24665428	302	11	ENSG00000254692	TM9SF1		chr14	24658363	24682679	-	protein_coding	302
C1073	chr14	24916148	24916298	150	20
C1074	chr14	25264844	25267188	2344	66
C1075	chr14	26095134	26095275	141	1
C1076	chr14	26131723	26132585	862	24
C1077	chr14	26388648	26389277	629	10
C1078	chr14	27138630	27139929	1299	10
C1079	chr14	27903280	27905712	2432	4
C1080	chr14	28960624	28960857	233	18
C1081	chr14	29788521	29789287	766	61
C1082	chr14	29958657	29961279	2622	3
C1083	chr14	30440354	30440533	179	5	ENSG00000184304	PRKD1		chr14	30045687	30661104	-	protein_coding	179
C1084	chr14	30842683	30844307	1624	51
C1085	chr14	31538137	31538530	393	1	ENSG00000100478	AP4S1		chr14	31494312	31562818	+	protein_coding	393
C1086	chr14	32211531	32212223	692	5	ENSG00000151413	NUBPL		chr14	31959162	32330430	+	protein_coding	692
C1087	chr14	32483152	34849920	2366768	5	ENSG00000258386	RP11-187E13.2		chr14	32476108	32487891	+	protein_coding	4739
C1087	chr14	32483152	34849920	2366768	5	ENSG00000100852	ARHGAP5		chr14	32545320	32628934	+	protein_coding	83614
C1087	chr14	32483152	34849920	2366768	5	ENSG00000151320	AKAP6		chr14	32798479	33300567	+	protein_coding	502088
C1087	chr14	32483152	34849920	2366768	5	ENSG00000129521	EGLN3		chr14	34393437	34931980	-	protein_coding	456483
C1087	chr14	32483152	34849920	2366768	5	ENSG00000151322	NPAS3		chr14	33404139	34273382	+	protein_coding	869243
C1088	chr14	32684147	32685239	1092	42
C1089	chr14	34342219	34342666	447	2
C1090	chr14	34568684	34568937	253	6	ENSG00000129521	EGLN3		chr14	34393437	34931980	-	protein_coding	253
C1091	chr14	35003907	35004742	835	130	ENSG00000129518	EAPP		chr14	34985135	35008916	-	protein_coding	835
C1092	chr14	35113488	35114047	559	16
C1093	chr14	35423402	35423789	387	5
C1094	chr14	36483670	36483897	227	67
C1095	chr14	37708020	37708409	389	45	ENSG00000151338	MIPOL1		chr14	37667118	38021566	+	protein_coding	389
C1096	chr14	38212627	38214092	1465	2	ENSG00000139865	TTC6		chr14	38065052	38510647	+	protein_coding	1465
C1097	chr14	38695272	38698702	3430	43
C1098	chr14	38695538	38695735	197	4
C1099	chr14	39707292	39707689	397	48	ENSG00000150526	MIA2		chr14	39699435	39722859	+	protein_coding	397
C1099	chr14	39707292	39707689	397	48	ENSG00000258941	RP11-407N17.3		chr14	39703106	39820397	+	protein_coding	397
C1100	chr14	39880725	39880989	264	1	ENSG00000165355	FBXO33		chr14	39866873	39901704	-	protein_coding	264
C1101	chr14	40131928	40132340	412	6
C1102	chr14	40473738	40474846	1108	5
C1103	chr14	40601610	40601969	359	15
C1104	chr14	41006214	41008278	2064	3
C1105	chr14	43130351	43130635	284	49
C1106	chr14	43650597	43651396	799	2
C1107	chr14	46205249	46206035	786	153
C1108	chr14	47514850	47515049	199	1	ENSG00000139915	MDGA2		chr14	47308826	48144157	-	protein_coding	199
C1108	chr14	47514850	47515049	199	1	ENSG00000272781	MDGA2		chr14	47311134	48143999	-	protein_coding	199
C1109	chr14	47555594	47555951	357	16	ENSG00000139915	MDGA2		chr14	47308826	48144157	-	protein_coding	357
C1109	chr14	47555594	47555951	357	16	ENSG00000272781	MDGA2		chr14	47311134	48143999	-	protein_coding	357
C1110	chr14	48236301	48236901	600	7
C1111	chr14	50396440	50396704	264	1
C1112	chr14	50756044	50757146	1102	8	ENSG00000087299	L2HGDH		chr14	50704281	50779266	-	protein_coding	1102
C1113	chr14	51325055	51325294	239	3	ENSG00000100504	PYGL		chr14	51324609	51411454	-	protein_coding	239
C1114	chr14	51727481	51729643	2162	45
C1115	chr14	51851016	51851161	145	1
C1116	chr14	51935788	51936222	434	50
C1117	chr14	52074245	52075853	1608	11	ENSG00000139926	FRMD6		chr14	51955818	52197445	+	protein_coding	1608
C1118	chr14	52405397	52405578	181	1	ENSG00000186469	GNG2		chr14	52292913	52446060	+	protein_coding	181
C1119	chr14	53526272	53526563	291	1	ENSG00000100523	DDHD1		chr14	53510686	53620000	-	protein_coding	291
C1120	chr14	53822499	53824011	1512	60
C1121	chr14	54348870	54348985	115	5
C1122	chr14	54865110	54865291	181	1	ENSG00000100526	CDKN3		chr14	54863567	54886936	+	protein_coding	181
C1123	chr14	55489381	55489574	193	1	ENSG00000198554	WDHD1		chr14	55405668	55493823	-	protein_coding	193
C1124	chr14	57840764	57842921	2157	10
C1125	chr14	58094018	58094239	221	7	ENSG00000151812	SLC35F4		chr14	58030640	58448912	-	protein_coding	221
C1126	chr14	58533836	58534707	871	33	ENSG00000139971	C14orf37		chr14	58466453	58764857	-	protein_coding	871
C1127	chr14	58569979	58570110	131	134	ENSG00000139971	C14orf37		chr14	58466453	58764857	-	protein_coding	131
C1128	chr14	59178406	59179219	813	8
C1129	chr14	60386047	60386381	334	1
C1130	chr14	61279735	61279820	85	12	ENSG00000020426	MNAT1		chr14	61201460	61436671	+	protein_coding	85
C1131	chr14	61731029	61731874	845	14	ENSG00000027075	PRKCH		chr14	61654277	62017694	+	protein_coding	845
C1132	chr14	63283785	63284003	218	110	ENSG00000140015	KCNH5		chr14	63173287	63568755	-	protein_coding	218
C1133	chr14	63354657	63354888	231	13	ENSG00000140015	KCNH5		chr14	63173287	63568755	-	protein_coding	231
C1134	chr14	63866725	63868599	1874	5	ENSG00000154001	PPP2R5E		chr14	63838075	64010092	-	protein_coding	1874
C1135	chr14	64290563	64290874	311	7
C1136	chr14	64328160	64328313	153	7	ENSG00000054654	SYNE2		chr14	64319683	64693165	+	protein_coding	153
C1137	chr14	65286739	65287137	398	16	ENSG00000070182	SPTB		chr14	65213002	65346601	-	protein_coding	398
C1138	chr14	65518034	65518392	358	18	ENSG00000257365	FNTB		chr14	65381203	65529368	+	protein_coding	358
C1138	chr14	65518034	65518392	358	18	ENSG00000125954	CHURC1-FNTB		chr14	65381203	65528521	+	protein_coding	358
C1138	chr14	65518034	65518392	358	18	ENSG00000125952	MAX		chr14	65472892	65569413	-	protein_coding	358
C1139	chr14	66040725	66041543	818	57	ENSG00000033170	FUT8		chr14	65877310	66210839	+	protein_coding	818
C1140	chr14	66471276	66471439	163	1
C1141	chr14	66471277	66471444	167	1
C1142	chr14	67191482	67191884	402	38	ENSG00000171723	GPHN		chr14	66974125	67648520	+	protein_coding	402
C1143	chr14	67645948	67646128	180	13	ENSG00000171723	GPHN		chr14	66974125	67648520	+	protein_coding	180
C1144	chr14	68104663	68104813	150	1	ENSG00000081181	ARG2		chr14	68086515	68118437	+	protein_coding	150
C1145	chr14	68815714	68816623	909	119	ENSG00000182185	RAD51B		chr14	68286496	69196935	+	protein_coding	909
C1146	chr14	68878521	68878797	276	3	ENSG00000182185	RAD51B		chr14	68286496	69196935	+	protein_coding	276
C1147	chr14	71120619	71120701	82	28	ENSG00000133985	TTC9		chr14	71108504	71142077	+	protein_coding	82
C1148	chr14	71955296	71955658	362	14	ENSG00000197555	SIPA1L1		chr14	71787166	72207946	+	protein_coding	362
C1149	chr14	72047778	72050837	3059	37	ENSG00000197555	SIPA1L1		chr14	71787166	72207946	+	protein_coding	3059
C1150	chr14	72466226	72469393	3167	126	ENSG00000182732	RGS6		chr14	72399156	73030654	+	protein_coding	3167
C1151	chr14	72671097	72671614	517	24	ENSG00000182732	RGS6		chr14	72399156	73030654	+	protein_coding	517
C1152	chr14	72724431	72725101	670	4	ENSG00000182732	RGS6		chr14	72399156	73030654	+	protein_coding	670
C1153	chr14	73304926	73305130	204	31	ENSG00000205683	DPF3		chr14	73086004	73360809	-	protein_coding	204
C1154	chr14	73744045	73744720	675	1	ENSG00000133961	NUMB		chr14	73741815	73930348	-	protein_coding	675
C1155	chr14	73927597	73927971	374	4	ENSG00000133961	NUMB		chr14	73741815	73930348	-	protein_coding	374
C1156	chr14	74571373	74572721	1348	1	ENSG00000205659	LIN52		chr14	74551499	74667936	+	protein_coding	1348
C1157	chr14	74571417	74572373	956	1	ENSG00000205659	LIN52		chr14	74551499	74667936	+	protein_coding	956
C1158	chr14	74991805	74991886	81	41	ENSG00000119681	LTBP2		chr14	74964873	75079306	-	protein_coding	81
C1159	chr14	75128381	75128536	155	2	ENSG00000119682	AREL1		chr14	75120140	75179818	-	protein_coding	155
C1160	chr14	75872051	75872809	758	7
C1161	chr14	75916065	75922846	6781	19	ENSG00000140044	JDP2		chr14	75894419	75940814	+	protein_coding	6781
C1162	chr14	76505872	76506847	975	8	ENSG00000119650	IFT43		chr14	76368479	76550928	+	protein_coding	975
C1163	chr14	77725617	77725775	158	2	ENSG00000165548	TMEM63C		chr14	77582911	77725838	+	protein_coding	158
C1164	chr14	79452408	79453321	913	114	ENSG00000021645	NRXN3		chr14	78708734	80330762	+	protein_coding	913
C1165	chr14	79682927	79683718	791	80	ENSG00000021645	NRXN3		chr14	78708734	80330762	+	protein_coding	791
C1166	chr14	80232701	80233041	340	10	ENSG00000021645	NRXN3		chr14	78708734	80330762	+	protein_coding	340
C1167	chr14	81930793	81931313	520	74
C1168	chr14	83904909	83905337	428	26
C1169	chr14	84482469	84485296	2827	62
C1170	chr14	85828532	85828914	382	9
C1171	chr14	85898687	85901861	3174	4
C1172	chr14	86430611	86430739	128	6
C1173	chr14	90573837	90574017	180	3	ENSG00000152315	KCNK13		chr14	90528109	90652201	+	protein_coding	180
C1174	chr14	90847950	90849302	1352	4
C1175	chr14	90990959	90991251	292	1
C1176	chr14	91611535	98121845	6510310	289	ENSG00000258875	CTD-2547L24.3		chr14	91709103	91717426	+	protein_coding	8323
C1176	chr14	91611535	98121845	6510310	289	ENSG00000268657	AL133373.1		chr14	92038788	92041383	-	protein_coding	2595
C1176	chr14	91611535	98121845	6510310	289	ENSG00000100604	CHGA		chr14	93389425	93401638	+	protein_coding	12213
C1176	chr14	91611535	98121845	6510310	289	ENSG00000153485	TMEM251		chr14	93651296	93653434	+	protein_coding	2138
C1176	chr14	91611535	98121845	6510310	289	ENSG00000170270	C14orf142		chr14	93669239	93673439	-	protein_coding	4200
C1176	chr14	91611535	98121845	6510310	289	ENSG00000187581	COX8C		chr14	93813537	93814702	+	protein_coding	1165
C1176	chr14	91611535	98121845	6510310	289	ENSG00000258987	RP11-131H24.4		chr14	94405901	94410475	+	protein_coding	4574
C1176	chr14	91611535	98121845	6510310	289	ENSG00000165949	IFI27		chr14	94571182	94583033	+	protein_coding	11851
C1176	chr14	91611535	98121845	6510310	289	ENSG00000119632	IFI27L2		chr14	94594116	94596590	-	protein_coding	2474
C1176	chr14	91611535	98121845	6510310	289	ENSG00000140093	SERPINA10		chr14	94749650	94759608	-	protein_coding	9958
C1176	chr14	91611535	98121845	6510310	289	ENSG00000100665	SERPINA4		chr14	95027428	95036250	+	protein_coding	8822
C1176	chr14	91611535	98121845	6510310	289	ENSG00000196136	SERPINA3		chr14	95078714	95090392	+	protein_coding	11678
C1176	chr14	91611535	98121845	6510310	289	ENSG00000133937	GSC		chr14	95234553	95236562	-	protein_coding	2009
C1176	chr14	91611535	98121845	6510310	289	ENSG00000258572	RP11-1070N10.3		chr14	95982473	95984248	+	protein_coding	1775
C1176	chr14	91611535	98121845	6510310	289	ENSG00000100721	TCL1A	yes	chr14	96176304	96180533	-	protein_coding	4229
C1176	chr14	91611535	98121845	6510310	289	ENSG00000258729	DKFZP434O1614		chr14	96741383	96743060	-	protein_coding	1677
C1176	chr14	91611535	98121845	6510310	289	ENSG00000119714	GPR68		chr14	91698876	91720269	-	protein_coding	21393
C1176	chr14	91611535	98121845	6510310	289	ENSG00000100796	SMEK1		chr14	91923955	91976898	-	protein_coding	52943
C1176	chr14	91611535	98121845	6510310	289	ENSG00000100815	TRIP11		chr14	92432335	92507240	-	protein_coding	74905
C1176	chr14	91611535	98121845	6510310	289	ENSG00000183648	NDUFB1		chr14	92582466	92588261	-	protein_coding	5795
C1176	chr14	91611535	98121845	6510310	289	ENSG00000165934	CPSF2		chr14	92588281	92630755	+	protein_coding	42474
C1176	chr14	91611535	98121845	6510310	289	ENSG00000066455	GOLGA5		chr14	93260576	93306308	+	protein_coding	45732
C1176	chr14	91611535	98121845	6510310	289	ENSG00000165943	MOAP1		chr14	93648541	93651273	-	protein_coding	2732
C1176	chr14	91611535	98121845	6510310	289	ENSG00000259066	RP11-371E8.4		chr14	93651318	93684932	+	protein_coding	33614
C1176	chr14	91611535	98121845	6510310	289	ENSG00000012963	UBR7		chr14	93673401	93695561	+	protein_coding	22160
C1176	chr14	91611535	98121845	6510310	289	ENSG00000140067	FAM181A		chr14	94385240	94395954	+	protein_coding	10714
C1176	chr14	91611535	98121845	6510310	289	ENSG00000100628	ASB2		chr14	94400499	94443137	-	protein_coding	42638
C1176	chr14	91611535	98121845	6510310	289	ENSG00000089737	DDX24		chr14	94517266	94547591	-	protein_coding	30325
C1176	chr14	91611535	98121845	6510310	289	ENSG00000165948	IFI27L1		chr14	94547628	94570192	+	protein_coding	22564
C1176	chr14	91611535	98121845	6510310	289	ENSG00000170099	SERPINA6		chr14	94770585	94789731	-	protein_coding	19146
C1176	chr14	91611535	98121845	6510310	289	ENSG00000197249	SERPINA1		chr14	94843084	94857030	-	protein_coding	13946
C1176	chr14	91611535	98121845	6510310	289	ENSG00000186910	SERPINA11		chr14	94908801	94919127	-	protein_coding	10326
C1176	chr14	91611535	98121845	6510310	289	ENSG00000170054	SERPINA9		chr14	94929054	94946026	-	protein_coding	16972
C1176	chr14	91611535	98121845	6510310	289	ENSG00000165953	SERPINA12		chr14	94953611	94984181	-	protein_coding	30570
C1176	chr14	91611535	98121845	6510310	289	ENSG00000188488	SERPINA5		chr14	95027779	95059457	+	protein_coding	31678
C1176	chr14	91611535	98121845	6510310	289	ENSG00000273259	RP11-986E7.7		chr14	95058395	95090983	+	protein_coding	32588
C1176	chr14	91611535	98121845	6510310	289	ENSG00000100697	DICER1		chr14	95552565	95624347	-	protein_coding	71782
C1176	chr14	91611535	98121845	6510310	289	ENSG00000176438	SYNE3		chr14	95883831	95942173	-	protein_coding	58342
C1176	chr14	91611535	98121845	6510310	289	ENSG00000182512	GLRX5		chr14	95999840	96011061	+	protein_coding	11221
C1176	chr14	91611535	98121845	6510310	289	ENSG00000213231	TCL1B	yes	chr14	96152754	96158980	+	protein_coding	6226
C1176	chr14	91611535	98121845	6510310	289	ENSG00000227051	C14orf132		chr14	96505661	96560417	+	protein_coding	54756
C1176	chr14	91611535	98121845	6510310	289	ENSG00000168398	BDKRB2		chr14	96671016	96710666	+	protein_coding	39650
C1176	chr14	91611535	98121845	6510310	289	ENSG00000258691	RP11-404P21.8		chr14	96671181	96730266	+	protein_coding	59085
C1176	chr14	91611535	98121845	6510310	289	ENSG00000066739	ATG2B		chr14	96747595	96830207	-	protein_coding	82612
C1176	chr14	91611535	98121845	6510310	289	ENSG00000100744	GSKIP		chr14	96829814	96853625	+	protein_coding	23811
C1176	chr14	91611535	98121845	6510310	289	ENSG00000133943	C14orf159		chr14	91526677	91691976	+	protein_coding	80441
C1176	chr14	91611535	98121845	6510310	289	ENSG00000015133	CCDC88C		chr14	91737667	91884188	-	protein_coding	146521
C1176	chr14	91611535	98121845	6510310	289	ENSG00000133962	CATSPERB		chr14	92047040	92247051	-	protein_coding	200011
C1176	chr14	91611535	98121845	6510310	289	ENSG00000140092	FBLN5		chr14	92335756	92414331	-	protein_coding	78575
C1176	chr14	91611535	98121845	6510310	289	ENSG00000066427	ATXN3		chr14	92524896	92572965	-	protein_coding	48069
C1176	chr14	91611535	98121845	6510310	289	ENSG00000140090	SLC24A4		chr14	92788925	92962596	+	protein_coding	173671
C1176	chr14	91611535	98121845	6510310	289	ENSG00000100599	RIN3		chr14	92980118	93155339	+	protein_coding	175221
C1176	chr14	91611535	98121845	6510310	289	ENSG00000100600	LGMN		chr14	93170152	93215047	-	protein_coding	44895
C1176	chr14	91611535	98121845	6510310	289	ENSG00000100605	ITPK1		chr14	93403259	93582665	-	protein_coding	179406
C1176	chr14	91611535	98121845	6510310	289	ENSG00000011114	BTBD7		chr14	93703896	93799438	-	protein_coding	95542
C1176	chr14	91611535	98121845	6510310	289	ENSG00000133958	UNC79		chr14	93799565	94174222	+	protein_coding	374657
C1176	chr14	91611535	98121845	6510310	289	ENSG00000175785	PRIMA1		chr14	94184644	94254827	-	protein_coding	70183
C1176	chr14	91611535	98121845	6510310	289	ENSG00000089723	OTUB2		chr14	94492675	94515276	+	protein_coding	22601
C1176	chr14	91611535	98121845	6510310	289	ENSG00000119698	PPP4R4		chr14	94612465	94746072	+	protein_coding	133607
C1176	chr14	91611535	98121845	6510310	289	ENSG00000165959	CLMN		chr14	95648277	95786243	-	protein_coding	137966
C1176	chr14	91611535	98121845	6510310	289	ENSG00000100739	BDKRB1		chr14	96722161	96735304	+	protein_coding	13143
C1176	chr14	91611535	98121845	6510310	289	ENSG00000140057	AK7		chr14	96858448	96955764	+	protein_coding	97316
C1176	chr14	91611535	98121845	6510310	289	ENSG00000090060	PAPOLA		chr14	96967770	97033448	+	protein_coding	65678
C1176	chr14	91611535	98121845	6510310	289	ENSG00000100749	VRK1		chr14	97263641	97398059	+	protein_coding	134418
C1176	chr14	91611535	98121845	6510310	289	ENSG00000165929	TC2N		chr14	92246095	92333880	-	protein_coding	87785
C1177	chr14	92639121	92639288	167	1
C1178	chr14	93373266	93374278	1012	17
C1179	chr14	93760288	93760396	108	6	ENSG00000011114	BTBD7		chr14	93703896	93799438	-	protein_coding	108
C1180	chr14	94033715	94033879	164	16	ENSG00000133958	UNC79		chr14	93799565	94174222	+	protein_coding	164
C1181	chr14	94583426	94584214	788	20
C1182	chr14	94759646	94761186	1540	33
C1183	chr14	94841992	94842235	243	6
C1184	chr14	94931478	94931765	287	1	ENSG00000170054	SERPINA9		chr14	94929054	94946026	-	protein_coding	287
C1185	chr14	95227289	95228069	780	14
C1186	chr14	95375179	95375391	212	7
C1187	chr14	95575012	95576002	990	3	ENSG00000100697	DICER1		chr14	95552565	95624347	-	protein_coding	990
C1188	chr14	95640043	95642535	2492	236
C1189	chr14	98863924	98865780	1856	140
C1190	chr14	99045393	99045643	250	78
C1191	chr14	99622501	99622980	479	5
C1192	chr14	100875559	100875765	206	7	ENSG00000176473	WDR25		chr14	100842755	100996640	+	protein_coding	206
C1193	chr14	101987022	101987207	185	7
C1194	chr14	102582042	102583166	1124	33	ENSG00000080824	HSP90AA1	yes	chr14	102547075	102606036	-	protein_coding	1124
C1195	chr14	102650021	102650229	208	1	ENSG00000140153	WDR20		chr14	102605840	102691184	+	protein_coding	208
C1196	chr14	103411452	103411851	399	5	ENSG00000198752	CDC42BPB		chr14	103398716	103523799	-	protein_coding	399
C1197	chr14	103823547	103824973	1426	32
C1198	chr14	103839196	103839603	407	2
C1199	chr14	104106524	104106715	191	15	ENSG00000126214	KLC1		chr14	104028233	104167888	+	protein_coding	191
C1199	chr14	104106524	104106715	191	15	ENSG00000256500	RP11-73M18.2		chr14	104029299	104152261	+	protein_coding	191
C1200	chr14	106281860	106282420	560	19
C1201	chr15	20456421	20457850	1429	3
C1202	chr15	26256123	26256395	272	2
C1203	chr15	26672295	26673210	915	1
C1204	chr15	28390675	28391438	763	3	ENSG00000128731	HERC2		chr15	28356186	28567298	-	protein_coding	763
C1205	chr15	29248130	29248467	337	1	ENSG00000034053	APBA2		chr15	29129629	29410518	+	protein_coding	337
C1206	chr15	30019841	30020193	352	1	ENSG00000104067	TJP1		chr15	29991571	30261068	-	protein_coding	352
C1207	chr15	31827939	31828760	821	14	ENSG00000169918	OTUD7A		chr15	31775329	32162992	-	protein_coding	821
C1208	chr15	31978365	31978576	211	25	ENSG00000169918	OTUD7A		chr15	31775329	32162992	-	protein_coding	211
C1209	chr15	33612348	33612931	583	5	ENSG00000198838	RYR3		chr15	33603163	34158303	+	protein_coding	583
C1210	chr15	35259368	35260563	1195	47	ENSG00000021776	AQR		chr15	35147732	35262040	-	protein_coding	1195
C1211	chr15	36646996	36647975	979	3
C1212	chr15	39272589	39274655	2066	2
C1213	chr15	39915775	39917182	1407	2	ENSG00000150667	FSIP1		chr15	39892232	40075031	-	protein_coding	1407
C1214	chr15	40321931	40323085	1154	72	ENSG00000128829	EIF2AK4		chr15	40226347	40327797	+	protein_coding	1154
C1215	chr15	41049882	41050338	456	2
C1216	chr15	41210159	41210539	380	6
C1217	chr15	41470558	41471288	730	1
C1218	chr15	42169509	42169814	305	1	ENSG00000137877	SPTBN5		chr15	42140345	42186275	-	protein_coding	305
C1219	chr15	43063112	43063708	596	1	ENSG00000128881	TTBK2		chr15	43030932	43213007	-	protein_coding	596
C1220	chr15	43317301	43317684	383	3	ENSG00000159459	UBR1		chr15	43235095	43398311	-	protein_coding	383
C1221	chr15	43809502	43809567	65	25	ENSG00000166963	MAP1A		chr15	43803156	43823818	+	protein_coding	65
C1222	chr15	45410898	45411490	592	80	ENSG00000140254	DUOXA1		chr15	45409569	45422136	-	protein_coding	592
C1223	chr15	47184645	47185317	672	1
C1224	chr15	48194709	48197802	3093	1
C1225	chr15	48264688	48265249	561	7
C1226	chr15	48879816	48880271	455	9	ENSG00000166147	FBN1		chr15	48700503	48938046	-	protein_coding	455
C1227	chr15	50209139	50209974	835	2	ENSG00000104043	ATP8B4		chr15	50150435	50475014	-	protein_coding	835
C1228	chr15	51430022	51430218	196	48
C1229	chr15	52317225	52318919	1694	1	ENSG00000069956	MAPK6		chr15	52244303	52358462	+	protein_coding	1694
C1230	chr15	52645962	52646605	643	1	ENSG00000197535	MYO5A		chr15	52599480	52821247	-	protein_coding	643
C1231	chr15	55894725	55894925	200	2
C1232	chr15	56632370	56633622	1252	136	ENSG00000151575	TEX9		chr15	56536207	56738195	+	protein_coding	1252
C1233	chr15	56732568	56732834	266	26	ENSG00000138587	MNS1		chr15	56713742	56757335	-	protein_coding	266
C1233	chr15	56732568	56732834	266	26	ENSG00000151575	TEX9		chr15	56536207	56738195	+	protein_coding	266
C1234	chr15	57885319	57885487	168	11	ENSG00000137878	GCOM1		chr15	57884106	58006943	+	protein_coding	168
C1234	chr15	57885319	57885487	168	11	ENSG00000263155	MYZAP		chr15	57884139	57977562	+	protein_coding	168
C1234	chr15	57885319	57885487	168	11	ENSG00000255529	POLR2M		chr15	57884231	58074960	+	protein_coding	168
C1235	chr15	57885385	57885484	99	15	ENSG00000137878	GCOM1		chr15	57884106	58006943	+	protein_coding	99
C1235	chr15	57885385	57885484	99	15	ENSG00000263155	MYZAP		chr15	57884139	57977562	+	protein_coding	99
C1235	chr15	57885385	57885484	99	15	ENSG00000255529	POLR2M		chr15	57884231	58074960	+	protein_coding	99
C1236	chr15	58021205	58021408	203	51	ENSG00000255529	POLR2M		chr15	57884231	58074960	+	protein_coding	203
C1237	chr15	59222498	59222713	215	1	ENSG00000137776	SLTM		chr15	59171244	59225852	-	protein_coding	215
C1237	chr15	59222498	59222713	215	1	ENSG00000157450	RNF111		chr15	59157374	59389618	+	protein_coding	215
C1238	chr15	60285468	60285757	289	18
C1239	chr15	62009200	62010316	1116	5
C1240	chr15	63005839	63006001	162	1	ENSG00000171914	TLN2		chr15	62682725	63136830	+	protein_coding	162
C1241	chr15	63184064	63184307	243	32
C1242	chr15	64045588	64046562	974	1	ENSG00000103657	HERC1		chr15	63900817	64126141	-	protein_coding	974
C1243	chr15	64174228	64174493	265	1
C1244	chr15	64351583	64352219	636	1	ENSG00000035664	DAPK2		chr15	64199235	64364232	-	protein_coding	636
C1245	chr15	64441480	64443846	2366	7
C1246	chr15	64585460	64586448	988	50	ENSG00000169118	CSNK1G1		chr15	64457716	64648442	-	protein_coding	988
C1246	chr15	64585460	64586448	988	50	ENSG00000259316	CTD-2116N17.1		chr15	64472547	64665980	-	protein_coding	988
C1247	chr15	64597657	64597821	164	2	ENSG00000169118	CSNK1G1		chr15	64457716	64648442	-	protein_coding	164
C1247	chr15	64597657	64597821	164	2	ENSG00000259316	CTD-2116N17.1		chr15	64472547	64665980	-	protein_coding	164
C1248	chr15	64799257	64799654	397	1	ENSG00000180357	ZNF609		chr15	64752941	64978264	+	protein_coding	397
C1249	chr15	64890529	64891237	708	4	ENSG00000180357	ZNF609		chr15	64752941	64978264	+	protein_coding	708
C1250	chr15	65833378	65835124	1746	3	ENSG00000074696	PTPLAD1		chr15	65822756	65870687	+	protein_coding	1746
C1251	chr15	66532555	66532867	312	37	ENSG00000157890	MEGF11		chr15	66187417	66546085	-	protein_coding	312
C1252	chr15	66894592	66894783	191	21	ENSG00000259471	RP11-321F6.1		chr15	66874528	66978132	+	protein_coding	191
C1253	chr15	69041186	69041513	327	2
C1254	chr15	69298753	69298971	218	2	ENSG00000255346	NOX5		chr15	69222864	69355083	+	protein_coding	218
C1255	chr15	69364651	69364854	203	4
C1256	chr15	69466380	69466787	407	6	ENSG00000138604	GLCE		chr15	69452923	69564556	+	protein_coding	407
C1257	chr15	69597200	69597766	566	17	ENSG00000137819	PAQR5		chr15	69591286	69700119	+	protein_coding	566
C1258	chr15	69643557	69643797	240	5	ENSG00000137819	PAQR5		chr15	69591286	69700119	+	protein_coding	240
C1259	chr15	69788994	69789287	293	8
C1260	chr15	70211292	70211436	144	3
C1261	chr15	70343358	70343699	341	19	ENSG00000140332	TLE3		chr15	70340129	70390515	-	protein_coding	341
C1262	chr15	70434123	70434271	148	2
C1263	chr15	70766821	70767684	863	30
C1264	chr15	70766859	70767497	638	30
C1265	chr15	70856400	70857827	1427	1
C1266	chr15	72102585	72102735	150	1
C1267	chr15	72335107	72335368	261	165	ENSG00000066933	MYO9A		chr15	72114632	72410918	-	protein_coding	261
C1268	chr15	72378331	72378508	177	64	ENSG00000066933	MYO9A		chr15	72114632	72410918	-	protein_coding	177
C1269	chr15	73674569	73675348	779	34
C1270	chr15	74816687	74817431	744	7
C1271	chr15	74816982	74817132	150	3
C1272	chr15	74817140	74817290	150	2
C1273	chr15	74865591	74865695	104	2	ENSG00000179361	ARID3B	yes	chr15	74833518	74890472	+	protein_coding	104
C1274	chr15	75207006	75207249	243	37
C1275	chr15	75874263	75874563	300	9
C1276	chr15	76401050	76401838	788	20	ENSG00000169758	C15orf27		chr15	76352178	76521462	+	protein_coding	788
C1277	chr15	76401060	76401533	473	20	ENSG00000169758	C15orf27		chr15	76352178	76521462	+	protein_coding	473
C1278	chr15	76413358	76414498	1140	44	ENSG00000169758	C15orf27		chr15	76352178	76521462	+	protein_coding	1140
C1279	chr15	76504094	76504469	375	1	ENSG00000169758	C15orf27		chr15	76352178	76521462	+	protein_coding	375
C1280	chr15	76598159	76598509	350	4	ENSG00000140374	ETFA		chr15	76507696	76603813	-	protein_coding	350
C1281	chr15	76844008	76844539	531	28	ENSG00000140386	SCAPER		chr15	76640526	77197785	-	protein_coding	531
C1282	chr15	77655212	77655431	219	8	ENSG00000173517	PEAK1		chr15	77400471	77712486	-	protein_coding	219
C1283	chr15	78396456	78396847	391	13	ENSG00000183476	SH2D7		chr15	78370150	78397251	+	protein_coding	391
C1284	chr15	79040883	79041473	590	3
C1285	chr15	80931970	80932272	302	2
C1286	chr15	81089849	81089991	142	1	ENSG00000103888	KIAA1199		chr15	81071684	81244117	+	protein_coding	142
C1287	chr15	81396773	81396884	111	11	ENSG00000156206	C15orf26		chr15	81299374	81441516	+	protein_coding	111
C1288	chr15	81667693	81669074	1381	70
C1289	chr15	81748629	81760529	11900	29
C1290	chr15	81755756	81756771	1015	10
C1291	chr15	81988877	81988993	116	7
C1292	chr15	83748083	83748519	436	3
C1293	chr15	83927910	83928563	653	57	ENSG00000169594	BNC1		chr15	83924655	83953466	-	protein_coding	653
C1294	chr15	85175061	85175997	936	7
C1295	chr15	86289660	86290253	593	18	ENSG00000170776	AKAP13		chr15	85923802	86292586	+	protein_coding	593
C1296	chr15	86309425	86309818	393	19	ENSG00000183655	KLHL25		chr15	86302554	86338261	-	protein_coding	393
C1297	chr15	86614425	86614584	159	4
C1298	chr15	88696985	88697073	88	1	ENSG00000140538	NTRK3	yes	chr15	88418230	88799999	-	protein_coding	88
C1299	chr15	88743048	88743163	115	1	ENSG00000140538	NTRK3	yes	chr15	88418230	88799999	-	protein_coding	115
C1300	chr15	89710255	89710382	127	3	ENSG00000140526	ABHD2		chr15	89630690	89745591	+	protein_coding	127
C1301	chr15	91465122	91465625	503	16	ENSG00000196547	MAN2A2		chr15	91445448	91465814	+	protein_coding	503
C1302	chr15	91483720	91484101	381	19	ENSG00000140553	UNC45A		chr15	91473410	91497323	+	protein_coding	381
C1303	chr15	91829713	91830243	530	19	ENSG00000185518	SV2B		chr15	91643180	91844539	+	protein_coding	530
C1304	chr15	92043742	92044171	429	8
C1305	chr15	92905660	92906031	371	8
C1306	chr15	94342273	94342368	95	1
C1307	chr15	97410184	97410303	119	12
C1308	chr15	97499653	97500151	498	16
C1309	chr15	97942657	97942803	146	1
C1310	chr15	99134787	99135193	406	5
C1311	chr15	99138965	99139243	278	38
C1312	chr15	99293257	99293665	408	31	ENSG00000140443	IGF1R	yes	chr15	99192200	99507759	+	protein_coding	408
C1313	chr15	100086990	100087237	247	32	ENSG00000068305	MEF2A		chr15	100017370	100256671	+	protein_coding	247
C1314	chr15	100148512	100148673	161	3	ENSG00000068305	MEF2A		chr15	100017370	100256671	+	protein_coding	161
C1315	chr15	100877752	100877915	163	1	ENSG00000140470	ADAMTS17		chr15	100511794	100882210	-	protein_coding	163
C1316	chr15	101085813	101085925	112	23
C1317	chr15	101172084	101172648	564	25	ENSG00000183475	ASB7		chr15	101142739	101191910	+	protein_coding	564
C1318	chr16	112079	112277	198	59	ENSG00000007384	RHBDF1		chr16	108058	126354	-	protein_coding	198
C1319	chr16	112382	113930	1548	34	ENSG00000007384	RHBDF1		chr16	108058	126354	-	protein_coding	1548
C1320	chr16	219799	220131	332	13
C1321	chr16	489517	490778	1261	64	ENSG00000090565	RAB11FIP3		chr16	475619	573011	+	protein_coding	1261
C1322	chr16	522848	523202	354	3	ENSG00000090565	RAB11FIP3		chr16	475619	573011	+	protein_coding	354
C1323	chr16	1092327	1092508	181	2
C1324	chr16	1215648	1216597	949	15	ENSG00000196557	CACNA1H		chr16	1203241	1271771	+	protein_coding	949
C1325	chr16	2120055	2133454	13399	1	ENSG00000103197	TSC2		chr16	2097466	2138716	+	protein_coding	13399
C1326	chr16	2216472	2216596	124	1	ENSG00000131653	TRAF7		chr16	2205699	2228130	+	protein_coding	124
C1327	chr16	2767799	2768166	367	5	ENSG00000172382	PRSS27		chr16	2762419	2770552	-	protein_coding	367
C1328	chr16	2842191	2843136	945	25
C1329	chr16	3668557	3668916	359	25	ENSG00000213918	DNASE1		chr16	3661729	3730144	+	protein_coding	359
C1330	chr16	3835843	3836220	377	2	ENSG00000005339	CREBBP		chr16	3775055	3930727	-	protein_coding	377
C1331	chr16	4480095	4480606	511	47	ENSG00000103423	DNAJA3		chr16	4475806	4506776	+	protein_coding	511
C1332	chr16	4490450	4491202	752	8	ENSG00000103423	DNAJA3		chr16	4475806	4506776	+	protein_coding	752
C1333	chr16	4678319	4679075	756	6	ENSG00000102858	MGRN1		chr16	4666494	4740975	+	protein_coding	756
C1334	chr16	4847114	4847528	414	10	ENSG00000067836	ROGDI		chr16	4846969	4852951	-	protein_coding	414
C1335	chr16	5597010	5598422	1412	1
C1336	chr16	5879435	5879684	249	5
C1337	chr16	5903289	5903703	414	20
C1338	chr16	6596812	6598976	2164	8	ENSG00000078328	RBFOX1		chr16	6069095	7763340	+	protein_coding	2164
C1339	chr16	7720408	7721019	611	8	ENSG00000078328	RBFOX1		chr16	6069095	7763340	+	protein_coding	611
C1340	chr16	8018985	8019148	163	12
C1341	chr16	8043777	8044213	436	13
C1342	chr16	8376776	8377064	288	1
C1343	chr16	8452762	8453942	1180	46
C1344	chr16	8689648	8689735	87	1
C1345	chr16	8711551	8711803	252	4
C1346	chr16	9818065	9818697	632	73
C1347	chr16	10694511	10694718	207	6
C1348	chr16	11585621	11585830	209	1	ENSG00000188897	CTD-3088G3.8		chr16	11453702	11617444	-	protein_coding	209
C1349	chr16	11628554	11628912	358	11
C1350	chr16	11656408	11657323	915	91	ENSG00000189067	LITAF		chr16	11641853	11730237	-	protein_coding	915
C1351	chr16	11842645	11842890	245	1
C1352	chr16	11928768	11929120	352	137	ENSG00000171490	RSL1D1		chr16	11929056	11945442	-	protein_coding	64
C1353	chr16	11991826	11994760	2934	3	ENSG00000103342	GSPT1		chr16	11961985	12009939	-	protein_coding	2934
C1354	chr16	12604614	12604870	256	86	ENSG00000048471	SNX29		chr16	12070594	12668146	+	protein_coding	256
C1355	chr16	12980291	12980422	131	17
C1356	chr16	13814606	13814743	137	4
C1357	chr16	14239848	14240416	568	16	ENSG00000186260	MKL2		chr16	14165178	14360630	+	protein_coding	568
C1358	chr16	14379214	14379421	207	27
C1359	chr16	14465283	14466363	1080	51
C1360	chr16	14693391	14694033	642	3	ENSG00000140694	PARN		chr16	14529558	14726585	-	protein_coding	642
C1361	chr16	14695734	14695850	116	551	ENSG00000140694	PARN		chr16	14529558	14726585	-	protein_coding	116
C1362	chr16	15079646	15080022	376	6	ENSG00000179889	PDXDC1		chr16	15068448	15233196	+	protein_coding	376
C1363	chr16	15194372	15194602	230	10	ENSG00000179889	PDXDC1		chr16	15068448	15233196	+	protein_coding	230
C1364	chr16	15749067	15751009	1942	38	ENSG00000072864	NDE1		chr16	15737124	15820210	+	protein_coding	1942
C1365	chr16	15821370	15821669	299	8	ENSG00000133392	MYH11		chr16	15797029	15950890	-	protein_coding	299
C1366	chr16	16044571	16044682	111	8	ENSG00000103222	ABCC1		chr16	16043434	16236931	+	protein_coding	111
C1367	chr16	16084565	16085851	1286	63	ENSG00000103222	ABCC1		chr16	16043434	16236931	+	protein_coding	1286
C1368	chr16	16201662	16201876	214	65	ENSG00000103222	ABCC1		chr16	16043434	16236931	+	protein_coding	214
C1369	chr16	16685947	16686314	367	1
C1370	chr16	17107793	17107949	156	10
C1371	chr16	17300734	17300889	155	145	ENSG00000103489	XYLT1		chr16	17195626	17564738	-	protein_coding	155
C1372	chr16	17531549	17531761	212	33	ENSG00000103489	XYLT1		chr16	17195626	17564738	-	protein_coding	212
C1373	chr16	17588372	17588741	369	4
C1374	chr16	19063357	19064153	796	152	ENSG00000170537	TMC7		chr16	18995256	19075264	+	protein_coding	796
C1375	chr16	19120647	19121199	552	34
C1376	chr16	19197519	19198084	565	100	ENSG00000103528	SYT17		chr16	19179293	19279652	+	protein_coding	565
C1377	chr16	19483619	19483778	159	26	ENSG00000103534	TMC5		chr16	19421818	19510435	+	protein_coding	159
C1378	chr16	19684249	19684827	578	112	ENSG00000103544	C16orf62		chr16	19566562	19718115	+	protein_coding	578
C1379	chr16	19909090	19910048	958	8
C1380	chr16	20176832	20177259	427	2
C1381	chr16	20397812	20398258	446	10	ENSG00000169340	PDILT		chr16	20370492	20416059	-	protein_coding	446
C1382	chr16	20698667	20698875	208	13	ENSG00000005187	ACSM3		chr16	20621565	20808903	+	protein_coding	208
C1382	chr16	20698667	20698875	208	13	ENSG00000166743	ACSM1		chr16	20634559	20710212	-	protein_coding	208
C1383	chr16	21132035	21132651	616	7	ENSG00000158486	DNAH3		chr16	20944433	21170762	-	protein_coding	616
C1384	chr16	21344380	21352825	8445	17
C1385	chr16	21710479	21710767	288	32	ENSG00000155719	OTOA		chr16	21689835	21772050	+	protein_coding	288
C1386	chr16	21730328	21730497	169	4	ENSG00000155719	OTOA		chr16	21689835	21772050	+	protein_coding	169
C1387	chr16	22164824	22167060	2236	133	ENSG00000175267	VWA3A		chr16	22103859	22168287	+	protein_coding	2236
C1388	chr16	22432545	22432761	216	3	ENSG00000140743	CDR2		chr16	22357257	22448486	-	protein_coding	216
C1389	chr16	23050590	23050864	274	32
C1390	chr16	23085616	23086161	545	7	ENSG00000103404	USP31		chr16	23072727	23160591	-	protein_coding	545
C1391	chr16	23323959	23324201	242	7	ENSG00000168447	SCNN1B		chr16	23289552	23392620	+	protein_coding	242
C1392	chr16	23523017	23523739	722	13	ENSG00000103365	GGA2		chr16	23474863	23533316	-	protein_coding	722
C1393	chr16	23731299	23732076	777	2
C1394	chr16	23979689	23979926	237	7	ENSG00000166501	PRKCB		chr16	23847322	24231932	+	protein_coding	237
C1395	chr16	24458161	24458497	336	2
C1396	chr16	24551812	24553269	1457	2	ENSG00000122257	RBBP6		chr16	24549014	24584184	+	protein_coding	1457
C1397	chr16	24599414	24599667	253	3
C1398	chr16	24818490	24818748	258	16	ENSG00000090905	TNRC6A		chr16	24741016	24838953	+	protein_coding	258
C1399	chr16	27487452	27489019	1567	447	ENSG00000077235	GTF3C1		chr16	27470876	27561234	-	protein_coding	1567
C1400	chr16	27922828	27923658	830	6	ENSG00000169181	GSG1L		chr16	27798850	28074830	-	protein_coding	830
C1401	chr16	29243581	29245103	1522	83
C1402	chr16	29775929	29776092	163	11
C1403	chr16	29956252	29956601	349	11	ENSG00000149932	TMEM219		chr16	29952206	29984373	+	protein_coding	349
C1404	chr16	30125850	30126783	933	151	ENSG00000102882	MAPK3	yes	chr16	30125426	30134827	-	protein_coding	933
C1405	chr16	30502251	30503397	1146	24	ENSG00000005844	ITGAL		chr16	30483979	30534506	+	protein_coding	1146
C1406	chr16	30710656	30710909	253	2	ENSG00000080603	SRCAP		chr16	30709530	30755602	+	protein_coding	253
C1407	chr16	31031817	31032686	869	22
C1408	chr16	33528344	33528495	151	425
C1409	chr16	33613410	33613654	244	4
C1410	chr16	33958866	33959536	670	2
C1411	chr16	34861944	34862374	430	21
C1412	chr16	34914411	34915572	1161	4
C1413	chr16	35151814	35151897	83	5
C1414	chr16	35222979	35223238	259	1
C1415	chr16	46642461	46643566	1105	4	ENSG00000171241	SHCBP1		chr16	46614466	46655538	-	protein_coding	1105
C1416	chr16	47281741	47281938	197	10	ENSG00000129636	ITFG1		chr16	47188298	47498060	-	protein_coding	197
C1417	chr16	47907331	47907644	313	2
C1418	chr16	48717128	48717312	184	2
C1419	chr16	49223200	49223256	56	1
C1420	chr16	49465096	49465390	294	2
C1421	chr16	49827292	49828332	1040	3	ENSG00000102935	ZNF423		chr16	49521435	49891830	-	protein_coding	1040
C1422	chr16	50135778	50137898	2120	27	ENSG00000155393	HEATR3		chr16	50099852	50140298	+	protein_coding	2120
C1423	chr16	50956838	50956959	121	5
C1424	chr16	52165032	52165329	297	2
C1425	chr16	52224577	52225377	800	3
C1426	chr16	53152219	53152569	350	17	ENSG00000177200	CHD9		chr16	53088945	53363062	+	protein_coding	350
C1427	chr16	53761408	53765589	4181	45	ENSG00000140718	FTO		chr16	53737875	54155853	+	protein_coding	4181
C1428	chr16	54211616	54211819	203	8
C1429	chr16	54321603	54321869	266	1
C1430	chr16	54349650	54349780	130	6
C1431	chr16	54672181	54674633	2452	282
C1432	chr16	55154339	55155991	1652	1
C1433	chr16	57562238	57562711	473	20	ENSG00000135736	CCDC102A		chr16	57546090	57570511	-	protein_coding	473
C1434	chr16	58325060	58325674	614	24	ENSG00000103023	PRSS54		chr16	58313901	58328951	-	protein_coding	614
C1435	chr16	58760594	58760878	284	5	ENSG00000125166	GOT2		chr16	58741035	58768261	-	protein_coding	284
C1436	chr16	60651839	60652290	451	5
C1437	chr16	61207118	61207458	340	11
C1438	chr16	61899465	61899661	196	2	ENSG00000150394	CDH8		chr16	61681146	62070939	-	protein_coding	196
C1439	chr16	62113701	62115791	2090	1
C1440	chr16	63116409	63116789	380	3
C1441	chr16	65757034	65758008	974	1
C1442	chr16	67310258	67310534	276	10
C1443	chr16	67314746	67315533	787	8	ENSG00000196155	PLEKHG4		chr16	67311413	67323402	+	protein_coding	787
C1444	chr16	67388034	67389586	1552	32	ENSG00000159708	LRRC36		chr16	67360701	67419106	+	protein_coding	1552
C1445	chr16	67431034	67431180	146	3	ENSG00000159714	ZDHHC1		chr16	67428322	67450736	-	protein_coding	146
C1446	chr16	68272035	68272705	670	3
C1447	chr16	69242751	69243042	291	39	ENSG00000168807	SNTB2		chr16	69221032	69342955	+	protein_coding	291
C1447	chr16	69242751	69243042	291	39	ENSG00000141076	CIRH1A		chr16	69165194	69265033	+	protein_coding	291
C1448	chr16	69499733	69500781	1048	5	ENSG00000103018	CYB5B		chr16	69458428	69500169	+	protein_coding	436
C1449	chr16	69517367	69517459	92	8
C1450	chr16	70475790	70476611	821	10
C1451	chr16	70672006	70672771	765	1	ENSG00000157368	IL34		chr16	70613798	70694585	+	protein_coding	765
C1452	chr16	70684358	70684793	435	16	ENSG00000157368	IL34		chr16	70613798	70694585	+	protein_coding	435
C1453	chr16	70886551	70889774	3223	12	ENSG00000157423	HYDIN		chr16	70841281	71264625	-	protein_coding	3223
C1454	chr16	71422910	71423095	185	6	ENSG00000172137	CALB2		chr16	71392616	71424341	+	protein_coding	185
C1455	chr16	72222163	72222375	212	2
C1456	chr16	72712341	72713344	1003	1
C1457	chr16	72763080	72763256	176	6
C1458	chr16	73318642	73319205	563	6
C1459	chr16	74546115	74546491	376	39	ENSG00000090863	GLG1		chr16	74485856	74641012	-	protein_coding	376
C1460	chr16	74766146	74766873	727	9	ENSG00000103089	FA2H		chr16	74746853	74808729	-	protein_coding	727
C1461	chr16	75117809	75118118	309	7	ENSG00000186187	ZNRF1		chr16	75032928	75144892	+	protein_coding	309
C1462	chr16	75698981	75699770	789	15	ENSG00000166848	TERF2IP		chr16	75681684	75795770	+	protein_coding	789
C1463	chr16	76442240	76442365	125	1	ENSG00000152910	CNTNAP4		chr16	76311176	76593135	+	protein_coding	125
C1464	chr16	76484823	76485205	382	62	ENSG00000152910	CNTNAP4		chr16	76311176	76593135	+	protein_coding	382
C1465	chr16	77360126	77360447	321	5	ENSG00000140873	ADAMTS18		chr16	77281710	77469011	-	protein_coding	321
C1466	chr16	77753896	77754368	472	129
C1467	chr16	77844362	77845537	1175	29	ENSG00000171724	VAT1L		chr16	77822427	78014004	+	protein_coding	1175
C1468	chr16	77923048	77924265	1217	3	ENSG00000171724	VAT1L		chr16	77822427	78014004	+	protein_coding	1217
C1469	chr16	78022446	78023166	720	29
C1470	chr16	78851516	78852952	1436	55	ENSG00000186153	WWOX		chr16	78133310	79246564	+	protein_coding	1436
C1471	chr16	78993721	78995296	1575	39	ENSG00000186153	WWOX		chr16	78133310	79246564	+	protein_coding	1575
C1472	chr16	79364010	79365810	1800	205
C1473	chr16	79860798	79861620	822	3
C1474	chr16	80175389	80176508	1119	13
C1475	chr16	80196488	80196747	259	15
C1476	chr16	81213127	81213387	260	2
C1477	chr16	81592296	81592623	327	4	ENSG00000153815	CMIP		chr16	81478775	81745367	+	protein_coding	327
C1478	chr16	81874411	81874806	395	14	ENSG00000197943	PLCG2	yes	chr16	81772702	81991899	+	protein_coding	395
C1479	chr16	81898648	81898830	182	9	ENSG00000197943	PLCG2	yes	chr16	81772702	81991899	+	protein_coding	182
C1480	chr16	82480931	82481211	280	1
C1481	chr16	82538246	82539651	1405	3
C1482	chr16	82554512	82554934	422	4
C1483	chr16	83868796	83869149	353	7
C1484	chr16	83968955	83969571	616	3	ENSG00000260300	RP11-505K9.4		chr16	83941738	83985058	+	protein_coding	616
C1485	chr16	84590655	84590873	218	63
C1486	chr16	84597447	84597733	286	9
C1487	chr16	84708404	84709126	722	12
C1488	chr16	85070342	85070583	241	6	ENSG00000135709	KIAA0513		chr16	85061375	85127836	+	protein_coding	241
C1489	chr16	85586269	85587143	874	6
C1490	chr16	86100495	86101942	1447	6
C1491	chr16	86109774	86109976	202	1
C1492	chr16	86230229	86230999	770	4
C1493	chr16	86283305	86284753	1448	63
C1494	chr16	86935772	86936159	387	3
C1495	chr16	87081379	87082174	795	147
C1496	chr16	87259462	87260179	717	22	ENSG00000260456	C16orf95		chr16	87117168	87351022	-	protein_coding	717
C1497	chr16	87440179	87441071	892	55	ENSG00000140948	ZCCHC14		chr16	87439852	87525651	-	protein_coding	892
C1498	chr16	87440418	87441094	676	1	ENSG00000140948	ZCCHC14		chr16	87439852	87525651	-	protein_coding	676
C1499	chr16	87463961	87464705	744	59	ENSG00000140948	ZCCHC14		chr16	87439852	87525651	-	protein_coding	744
C1500	chr16	87928478	87928883	405	1	ENSG00000174990	CA5A		chr16	87921625	87970135	-	protein_coding	405
C1501	chr16	88320689	88321030	341	60
C1502	chr16	89431592	89431702	110	6	ENSG00000167522	ANKRD11		chr16	89334038	89556969	-	protein_coding	110
C1503	chr16	89498935	89499307	372	9	ENSG00000167522	ANKRD11		chr16	89334038	89556969	-	protein_coding	372
C1504	chr16	89822710	89825391	2681	146	ENSG00000187741	FANCA		chr16	89803957	89883065	-	protein_coding	2681
C1505	chr16	89887327	89887717	390	83	ENSG00000204991	SPIRE2		chr16	89884587	89937727	+	protein_coding	390
C1506	chr16	89894281	89894392	111	20	ENSG00000204991	SPIRE2		chr16	89884587	89937727	+	protein_coding	111
C1507	chr16	89899404	89899539	135	8	ENSG00000204991	SPIRE2		chr16	89884587	89937727	+	protein_coding	135
C1508	chr16	90131352	90131611	259	69	ENSG00000126856	PRDM7		chr16	90122974	90158480	-	protein_coding	259
C1509	chr17	1110760	1111264	504	1	ENSG00000159842	ABR		chr17	906758	1132315	-	protein_coding	504
C1510	chr17	1906056	1906474	418	1	ENSG00000185924	RTN4RL1		chr17	1837971	1928639	-	protein_coding	418
C1511	chr17	2641799	2642093	294	7
C1512	chr17	2849142	2849372	230	32	ENSG00000132359	RAP1GAP2		chr17	2680350	2941033	+	protein_coding	230
C1513	chr17	2864872	2865133	261	3	ENSG00000132359	RAP1GAP2		chr17	2680350	2941033	+	protein_coding	261
C1514	chr17	2922611	2922968	357	44	ENSG00000132359	RAP1GAP2		chr17	2680350	2941033	+	protein_coding	357
C1515	chr17	4925073	4925167	94	59	ENSG00000129250	KIF1C		chr17	4901243	4931696	+	protein_coding	94
C1516	chr17	5193535	5194984	1449	159	ENSG00000029725	RABEP1		chr17	5185558	5289129	+	protein_coding	1449
C1517	chr17	6214966	6215335	369	2
C1518	chr17	6691891	6692236	345	6	ENSG00000177294	FBXO39		chr17	6679542	6700420	+	protein_coding	345
C1519	chr17	6951643	6951780	137	2
C1520	chr17	7204198	7205308	1110	25
C1521	chr17	7204744	7204894	150	2
C1522	chr17	8161154	8162489	1335	12	ENSG00000178921	PFAS		chr17	8150936	8173809	+	protein_coding	1335
C1523	chr17	8362547	8363377	830	4	ENSG00000166579	NDEL1		chr17	8316449	8393729	+	protein_coding	830
C1524	chr17	9011702	9012765	1063	48	ENSG00000065320	NTN1		chr17	8924859	9147317	+	protein_coding	1063
C1525	chr17	9825036	9825200	164	149	ENSG00000007237	GAS7		chr17	9813926	10101868	-	protein_coding	164
C1526	chr17	10629019	10630145	1126	7	ENSG00000187824	TMEM220		chr17	10602332	10633633	-	protein_coding	1126
C1527	chr17	10741851	10742486	635	7
C1528	chr17	11062844	11063210	366	3
C1529	chr17	11099962	11100680	718	14
C1530	chr17	11645929	11646435	506	5	ENSG00000007174	DNAH9		chr17	11501748	11873065	+	protein_coding	506
C1531	chr17	12582770	12583027	257	3	ENSG00000141052	MYOCD		chr17	12569207	12672266	+	protein_coding	257
C1532	chr17	14953342	14954128	786	6
C1533	chr17	16314241	16315942	1701	37
C1534	chr17	16323296	16323513	217	14	ENSG00000187688	TRPV2		chr17	16318856	16340317	+	protein_coding	217
C1535	chr17	17349689	17349894	205	16
C1536	chr17	17487981	17488140	159	4	ENSG00000133027	PEMT		chr17	17408877	17495022	-	protein_coding	159
C1537	chr17	19217812	19217901	89	1	ENSG00000072134	EPN2		chr17	19118928	19240028	+	protein_coding	89
C1538	chr17	19355558	19355925	367	4
C1539	chr17	19482646	19482860	214	2
C1540	chr17	20550043	20550167	124	3
C1541	chr17	21309093	21309428	335	166	ENSG00000184185	KCNJ12		chr17	21279509	21323179	+	protein_coding	335
C1542	chr17	21534631	21534813	182	122
C1543	chr17	21733549	21734774	1225	93
C1544	chr17	26572231	26572991	760	30
C1545	chr17	26679695	26679933	238	12	ENSG00000004142	POLDIP2		chr17	26673659	26684545	-	protein_coding	238
C1546	chr17	27357899	27358266	367	10	ENSG00000179761	PIPOX		chr17	27277531	27384234	+	protein_coding	367
C1547	chr17	27648323	27648748	425	7
C1548	chr17	27801203	27801657	454	13	ENSG00000160551	TAOK1		chr17	27717482	27878922	+	protein_coding	454
C1549	chr17	27863443	27863804	361	311	ENSG00000160551	TAOK1		chr17	27717482	27878922	+	protein_coding	361
C1550	chr17	28509322	28510259	937	39	ENSG00000126653	NSRP1		chr17	28442539	28513493	+	protein_coding	937
C1551	chr17	29884454	29885037	583	8
C1552	chr17	30802709	30803211	502	31	ENSG00000108671	PSMD11		chr17	30771279	30810336	+	protein_coding	502
C1553	chr17	30944946	30945195	249	5	ENSG00000176658	MYO1D		chr17	30819540	31204195	-	protein_coding	249
C1554	chr17	31245619	31245812	193	1
C1555	chr17	31423140	31423409	269	3	ENSG00000108684	ASIC2		chr17	31340105	32501983	-	protein_coding	269
C1556	chr17	31863862	31864037	175	21	ENSG00000108684	ASIC2		chr17	31340105	32501983	-	protein_coding	175
C1557	chr17	31982232	31982481	249	3	ENSG00000108684	ASIC2		chr17	31340105	32501983	-	protein_coding	249
C1558	chr17	32717698	32717886	188	4
C1559	chr17	33080338	33080412	74	1
C1560	chr17	33405519	33405820	301	20	ENSG00000092871	RFFL		chr17	33333009	33416338	-	protein_coding	301
C1560	chr17	33405519	33405820	301	20	ENSG00000267618	RAD51L3-RFFL		chr17	33338368	33448512	-	protein_coding	301
C1561	chr17	33868851	33868964	113	11
C1562	chr17	35638230	35638521	291	22	ENSG00000132142	ACACA		chr17	35441923	35766909	-	protein_coding	291
C1563	chr17	35747119	35748882	1763	54	ENSG00000167230	C17orf78		chr17	35732928	35749662	+	protein_coding	1763
C1563	chr17	35747119	35748882	1763	54	ENSG00000132142	ACACA		chr17	35441923	35766909	-	protein_coding	1763
C1564	chr17	36107003	36107766	763	10
C1565	chr17	36107081	36107383	302	6
C1566	chr17	36513546	36514956	1410	3	ENSG00000174111	SOCS7		chr17	36508111	36556019	+	protein_coding	1410
C1567	chr17	37059730	37060081	351	4	ENSG00000002834	LASP1		chr17	37026112	37078023	+	protein_coding	351
C1568	chr17	37774032	37774824	792	3
C1569	chr17	38202284	38202350	66	9	ENSG00000008838	MED24		chr17	38175350	38217468	-	protein_coding	66
C1570	chr17	38898053	38898210	157	5
C1571	chr17	39112522	39112835	313	8
C1572	chr17	39460369	39460529	160	9
C1573	chr17	39490644	39491020	376	7
C1574	chr17	40537256	40537977	721	9	ENSG00000168610	STAT3	yes	chr17	40465342	40540586	-	protein_coding	721
C1575	chr17	41035350	41036257	907	93
C1576	chr17	41321985	41322077	92	19
C1577	chr17	41337470	41338026	556	19	ENSG00000188554	NBR1		chr17	41322498	41363708	+	protein_coding	556
C1578	chr17	41382054	41399799	17745	2
C1579	chr17	41642209	41642240	31	1	ENSG00000175832	ETV4	yes	chr17	41605212	41656988	-	protein_coding	31
C1580	chr17	41642211	41642320	109	6	ENSG00000175832	ETV4	yes	chr17	41605212	41656988	-	protein_coding	109
C1581	chr17	41861450	41862406	956	2	ENSG00000231256	C17orf105		chr17	41857803	41864980	+	protein_coding	956
C1582	chr17	42071177	42071372	195	6	ENSG00000131096	PYY		chr17	42030106	42081837	-	protein_coding	195
C1583	chr17	42177640	42177932	292	4	ENSG00000108840	HDAC5		chr17	42154114	42201070	-	protein_coding	292
C1584	chr17	42186447	42186622	175	1	ENSG00000108840	HDAC5		chr17	42154114	42201070	-	protein_coding	175
C1585	chr17	42721749	42722111	362	9
C1586	chr17	42804261	42804471	210	1	ENSG00000161692	DBF4B		chr17	42785976	42829632	+	protein_coding	210
C1587	chr17	42811433	42811568	135	5	ENSG00000161692	DBF4B		chr17	42785976	42829632	+	protein_coding	135
C1588	chr17	43360040	43360703	663	155
C1589	chr17	43787473	43788585	1112	225	ENSG00000120088	CRHR1		chr17	43699267	43913194	+	protein_coding	1112
C1590	chr17	44224907	44226707	1800	6	ENSG00000120071	KANSL1		chr17	44107282	44302733	-	protein_coding	1800
C1591	chr17	44901614	44902282	668	7	ENSG00000108379	WNT3		chr17	44839872	44910520	-	protein_coding	668
C1592	chr17	45192397	45192764	367	27
C1593	chr17	45394926	45395899	973	13	ENSG00000259207	ITGB3		chr17	45331212	45421658	+	protein_coding	973
C1593	chr17	45394926	45395899	973	13	ENSG00000259753	ITGB3		chr17	45331263	45421658	+	protein_coding	973
C1594	chr17	45679563	45679709	146	3	ENSG00000141279	NPEPPS		chr17	45600308	45700642	+	protein_coding	146
C1595	chr17	45809734	45809838	104	13
C1596	chr17	46001964	46002584	620	39	ENSG00000167182	SP2		chr17	45973516	46006323	+	protein_coding	620
C1597	chr17	46311735	46312448	713	15	ENSG00000141293	SKAP1		chr17	46210802	46507637	-	protein_coding	713
C1598	chr17	46908349	46908681	332	5	ENSG00000136436	CALCOCO2		chr17	46908350	46943884	+	protein_coding	331
C1599	chr17	47308131	47308448	317	4
C1600	chr17	47591254	47591986	732	2	ENSG00000064300	NGFR		chr17	47572655	47592379	+	protein_coding	732
C1601	chr17	48455816	48458002	2186	399	ENSG00000154920	EME1		chr17	48450581	48458844	+	protein_coding	2186
C1601	chr17	48455816	48458002	2186	399	ENSG00000108829	LRRC59		chr17	48452420	48474914	-	protein_coding	2186
C1602	chr17	48627978	48628437	459	9	ENSG00000006282	SPATA20		chr17	48620419	48633213	+	protein_coding	459
C1603	chr17	49462837	49463315	478	3
C1604	chr17	49669860	49671582	1722	33
C1605	chr17	52245964	52246060	96	1
C1606	chr17	52310311	52311887	1576	3
C1607	chr17	52693500	52693748	248	17
C1608	chr17	53228219	53230284	2065	57	ENSG00000166263	STXBP4		chr17	53046088	53241646	+	protein_coding	2065
C1609	chr17	53406003	53406314	311	8
C1610	chr17	55034267	55034446	179	2	ENSG00000121058	COIL		chr17	55015548	55038415	-	protein_coding	179
C1611	chr17	55059268	55060426	1158	15	ENSG00000121064	SCPEP1		chr17	55055466	55084129	+	protein_coding	1158
C1612	chr17	55082576	55083655	1079	3	ENSG00000121064	SCPEP1		chr17	55055466	55084129	+	protein_coding	1079
C1613	chr17	55589089	55589793	704	12	ENSG00000153944	MSI2	yes	chr17	55333212	55762046	+	protein_coding	704
C1614	chr17	55753240	55753470	230	23	ENSG00000153944	MSI2	yes	chr17	55333212	55762046	+	protein_coding	230
C1615	chr17	55935424	55936259	835	28
C1616	chr17	55935661	55936072	411	4
C1617	chr17	56434563	56436253	1690	12	ENSG00000108375	RNF43		chr17	56429861	56494956	-	protein_coding	1690
C1618	chr17	56764006	56765807	1801	1	ENSG00000121101	TEX14		chr17	56634039	56769416	-	protein_coding	1801
C1619	chr17	57881568	57882301	733	5	ENSG00000062716	VMP1		chr17	57784553	57919616	+	protein_coding	733
C1620	chr17	58048391	58048534	143	24	ENSG00000267318	RP11-178C3.1		chr17	58018269	58050462	+	protein_coding	143
C1621	chr17	58141140	58143413	2273	3	ENSG00000068097	HEATR6		chr17	58120555	58156292	-	protein_coding	2273
C1622	chr17	58687936	58687995	59	1	ENSG00000170836	PPM1D	yes	chr17	58677544	58741849	+	protein_coding	59
C1623	chr17	59468931	59470983	2052	87	ENSG00000141376	BCAS3		chr17	58754814	59470199	+	protein_coding	1268
C1624	chr17	60187599	60187816	217	2
C1625	chr17	61322180	61323055	875	177	ENSG00000170921	TANC2		chr17	61086917	61505060	+	protein_coding	875
C1626	chr17	61453803	61453927	124	6	ENSG00000170921	TANC2		chr17	61086917	61505060	+	protein_coding	124
C1627	chr17	61937693	61937892	199	2
C1628	chr17	62493671	62494073	402	3
C1629	chr17	64166037	64167553	1516	1	ENSG00000154240	CEP112		chr17	63631656	64188202	-	protein_coding	1516
C1630	chr17	64245235	64245622	387	1	ENSG00000091583	APOH		chr17	64208151	64252643	-	protein_coding	387
C1631	chr17	64783104	64783706	602	5	ENSG00000154229	PRKCA		chr17	64298754	64806861	+	protein_coding	602
C1632	chr17	64805887	64806257	370	12	ENSG00000154229	PRKCA		chr17	64298754	64806861	+	protein_coding	370
C1633	chr17	65334951	65335258	307	1	ENSG00000197170	PSMD12		chr17	65334032	65362743	-	protein_coding	307
C1634	chr17	65376256	65378803	2547	6	ENSG00000154217	PITPNC1		chr17	65373575	65693372	+	protein_coding	2547
C1635	chr17	65391197	65391752	555	9	ENSG00000154217	PITPNC1		chr17	65373575	65693372	+	protein_coding	555
C1636	chr17	65393110	65393318	208	5	ENSG00000154217	PITPNC1		chr17	65373575	65693372	+	protein_coding	208
C1637	chr17	66384628	66385897	1269	92	ENSG00000141337	ARSG		chr17	66255323	66418872	+	protein_coding	1269
C1638	chr17	66598244	66598506	262	5
C1639	chr17	66788108	66788993	885	5
C1640	chr17	67183280	67184041	761	28	ENSG00000154263	ABCA10		chr17	67143355	67240987	-	protein_coding	761
C1641	chr17	67555897	67556274	377	9
C1642	chr17	68618483	68618710	227	3
C1643	chr17	69019620	69020448	828	49
C1644	chr17	70884103	70884988	885	26	ENSG00000133195	SLC39A11		chr17	70642088	71088851	-	protein_coding	885
C1645	chr17	71425316	71425711	395	19	ENSG00000069188	SDK2		chr17	71330523	71640228	-	protein_coding	395
C1646	chr17	71539760	71539908	148	1	ENSG00000069188	SDK2		chr17	71330523	71640228	-	protein_coding	148
C1647	chr17	71738085	71738341	256	15
C1648	chr17	72198285	72198496	211	11
C1649	chr17	72411763	72413413	1650	179
C1650	chr17	72830420	72830810	390	1	ENSG00000109066	TMEM104		chr17	72772622	72835918	+	protein_coding	390
C1651	chr17	73141967	73142151	184	7	ENSG00000189159	HN1		chr17	73131343	73164376	-	protein_coding	184
C1652	chr17	73272823	73275312	2489	15	ENSG00000125454	SLC25A19		chr17	73269073	73285591	-	protein_coding	2489
C1653	chr17	73383695	73384386	691	77	ENSG00000177885	GRB2		chr17	73314157	73401790	-	protein_coding	691
C1654	chr17	73586082	73586593	511	6	ENSG00000266714	MYO15B		chr17	73584139	73622929	+	protein_coding	511
C1655	chr17	73878348	73880269	1921	72	ENSG00000141569	TRIM65		chr17	73876416	73893084	-	protein_coding	1921
C1656	chr17	74236855	74237287	432	17
C1657	chr17	74385205	74386170	965	2	ENSG00000175931	UBE2O		chr17	74385532	74449288	-	protein_coding	638
C1658	chr17	74534388	74534790	402	2	ENSG00000161544	CYGB		chr17	74523438	74547257	-	protein_coding	402
C1658	chr17	74534388	74534790	402	2	ENSG00000214140	PRCD		chr17	74523668	74549660	+	protein_coding	402
C1659	chr17	74635949	74636075	126	3	ENSG00000070526	ST6GALNAC1		chr17	74620843	74639920	-	protein_coding	126
C1660	chr17	74635979	74636076	97	3	ENSG00000070526	ST6GALNAC1		chr17	74620843	74639920	-	protein_coding	97
C1661	chr17	74650780	74651508	728	2
C1662	chr17	74651071	74651221	150	1
C1663	chr17	75011971	75012135	164	5
C1664	chr17	75362296	75362567	271	8	ENSG00000184640	SEPT9		chr17	75276651	75496678	+	protein_coding	271
C1665	chr17	75396327	75397587	1260	4	ENSG00000184640	SEPT9		chr17	75276651	75496678	+	protein_coding	1260
C1666	chr17	76091290	76091379	89	76	ENSG00000078687	TNRC6C		chr17	76000249	76104916	+	protein_coding	89
C1667	chr17	76148042	76148077	35	1	ENSG00000187997	C17orf99		chr17	76142434	76162258	+	protein_coding	35
C1668	chr17	76171420	76172182	762	7	ENSG00000167900	TK1		chr17	76170160	76183314	-	protein_coding	762
C1669	chr17	76346865	76347109	244	11
C1670	chr17	76468417	76468903	486	6	ENSG00000187775	DNAH17		chr17	76419778	76573476	-	protein_coding	486
C1671	chr17	77838547	77838736	189	12
C1672	chr17	78093126	78093371	245	7	ENSG00000171298	GAA		chr17	78075355	78093678	+	protein_coding	245
C1673	chr17	78134808	78135220	412	11
C1674	chr17	78313727	78313983	256	1	ENSG00000173821	RNF213		chr17	78234665	78372586	+	protein_coding	256
C1675	chr17	79902427	79902969	542	27	ENSG00000185105	MYADML2		chr17	79897521	79905109	-	protein_coding	542
C1676	chr17	79960268	79960434	166	58	ENSG00000169696	ASPSCR1		chr17	79934683	79975282	+	protein_coding	166
C1677	chr17	80284199	80284595	396	4	ENSG00000141574	SECTM1		chr17	80278900	80291950	-	protein_coding	396
C1678	chr17	80284379	80284517	138	1	ENSG00000141574	SECTM1		chr17	80278900	80291950	-	protein_coding	138
C1679	chr17	80295733	80296564	831	3
C1680	chr17	80643901	80644065	164	46	ENSG00000141542	RAB40B		chr17	80612849	80656604	-	protein_coding	164
C1681	chr17	81003700	81003955	255	8	ENSG00000175711	B3GNTL1		chr17	80900031	81009686	-	protein_coding	255
C1682	chr17	81127405	81127508	103	4
C1683	chr18	107143	107299	156	1
C1684	chr18	528186	528400	214	14
C1685	chr18	697629	697938	309	1	ENSG00000132199	ENOSF1		chr18	670324	712676	-	protein_coding	309
C1686	chr18	2900812	2901395	583	4	ENSG00000132205	EMILIN2		chr18	2847028	2915991	+	protein_coding	583
C1687	chr18	3163998	3164226	228	1	ENSG00000101605	MYOM1		chr18	3066805	3220106	-	protein_coding	228
C1688	chr18	3711884	3712861	977	17	ENSG00000170579	DLGAP1		chr18	3496030	4455335	-	protein_coding	977
C1689	chr18	5238073	5238467	394	6
C1690	chr18	6430732	6431087	355	8
C1691	chr18	7311054	7312445	1391	2
C1692	chr18	8077708	8078981	1273	4	ENSG00000173482	PTPRM		chr18	7566780	8406859	+	protein_coding	1273
C1693	chr18	9995739	9995936	197	7
C1694	chr18	10271271	10271596	325	5
C1695	chr18	11121758	11122733	975	209	ENSG00000154864	PIEZO2		chr18	10666480	11148587	-	protein_coding	975
C1696	chr18	12510294	12511065	771	4	ENSG00000134278	SPIRE1		chr18	12446511	12658133	-	protein_coding	771
C1697	chr18	12514977	12515181	204	1	ENSG00000134278	SPIRE1		chr18	12446511	12658133	-	protein_coding	204
C1698	chr18	18879923	18880690	767	26	ENSG00000141449	GREB1L		chr18	18822203	19105378	+	protein_coding	767
C1699	chr18	19683027	19683391	364	4
C1700	chr18	20157227	20158540	1313	21
C1701	chr18	20727635	20727814	179	7	ENSG00000134508	CABLES1		chr18	20714528	20840431	+	protein_coding	179
C1702	chr18	22176354	22177923	1569	215
C1703	chr18	22628594	22628754	160	20
C1704	chr18	22672480	22673179	699	28	ENSG00000198795	ZNF521		chr18	22641890	22932154	-	protein_coding	699
C1705	chr18	24410710	24410952	242	1
C1706	chr18	25925727	25925944	217	2
C1707	chr18	27593983	27594590	607	1
C1708	chr18	27760474	27760723	249	1
C1709	chr18	28261708	28261887	179	1
C1710	chr18	29509402	29509536	134	2	ENSG00000153339	TRAPPC8		chr18	29409136	29533099	-	protein_coding	134
C1711	chr18	29509403	29509530	127	2	ENSG00000153339	TRAPPC8		chr18	29409136	29533099	-	protein_coding	127
C1712	chr18	29509406	29509535	129	3	ENSG00000153339	TRAPPC8		chr18	29409136	29533099	-	protein_coding	129
C1713	chr18	29599138	29599748	610	118	ENSG00000101695	RNF125		chr18	29598335	29653176	+	protein_coding	610
C1714	chr18	29696568	29696806	238	11	ENSG00000134758	RNF138		chr18	29671818	29711524	+	protein_coding	238
C1715	chr18	29758309	29759896	1587	43	ENSG00000141441	GAREM		chr18	29704840	30050447	-	protein_coding	1587
C1716	chr18	30198095	30202008	3913	95
C1717	chr18	33603319	33603716	397	1	ENSG00000141425	RPRD1A		chr18	33564350	33647539	-	protein_coding	397
C1718	chr18	33965365	33966605	1240	58	ENSG00000134775	FHOD3		chr18	33877677	34360018	+	protein_coding	1240
C1719	chr18	34569852	34569976	124	9	ENSG00000150477	KIAA1328		chr18	34409069	34812135	+	protein_coding	124
C1720	chr18	34572490	34572672	182	23	ENSG00000150477	KIAA1328		chr18	34409069	34812135	+	protein_coding	182
C1721	chr18	35021962	35022118	156	27	ENSG00000101489	CELF4		chr18	34823010	35146000	-	protein_coding	156
C1722	chr18	35102900	35103152	252	13	ENSG00000101489	CELF4		chr18	34823010	35146000	-	protein_coding	252
C1723	chr18	36573153	36573942	789	175
C1724	chr18	38135436	38135701	265	9
C1725	chr18	38345490	38347182	1692	90
C1726	chr18	40262565	40262804	239	30
C1727	chr18	40740524	40740612	88	54
C1728	chr18	42229995	42231195	1200	16
C1729	chr18	45339635	45339759	124	28
C1730	chr18	46012309	46013238	929	248
C1731	chr18	46045732	46050153	4421	21
C1732	chr18	46056364	46056731	367	3
C1733	chr18	46154936	46155205	269	3	ENSG00000134030	CTIF		chr18	46065417	46389588	+	protein_coding	269
C1734	chr18	46186719	46187119	400	3	ENSG00000134030	CTIF		chr18	46065417	46389588	+	protein_coding	400
C1735	chr18	46713365	46713717	352	15	ENSG00000141627	DYM		chr18	46570039	46987717	-	protein_coding	352
C1736	chr18	48051172	48051463	291	4
C1737	chr18	48666070	48666683	613	8
C1738	chr18	49608344	49608702	358	22
C1739	chr18	50787895	50788159	264	2	ENSG00000187323	DCC		chr18	49866542	51057784	+	protein_coding	264
C1740	chr18	50988768	50992083	3315	239	ENSG00000187323	DCC		chr18	49866542	51057784	+	protein_coding	3315
C1741	chr18	51339616	51340947	1331	10
C1742	chr18	54471708	54471740	32	7	ENSG00000091157	WDR7		chr18	54318574	54698828	+	protein_coding	32
C1743	chr18	54471709	54471825	116	7	ENSG00000091157	WDR7		chr18	54318574	54698828	+	protein_coding	116
C1744	chr18	55338321	55338670	349	3	ENSG00000081923	ATP8B1		chr18	55313658	55470333	-	protein_coding	349
C1745	chr18	56000031	56000937	906	1	ENSG00000049759	NEDD4L		chr18	55711599	56068772	+	protein_coding	906
C1746	chr18	56292654	56293082	428	7	ENSG00000198796	ALPK2		chr18	56148479	56296189	-	protein_coding	428
C1747	chr18	56324539	56324799	260	5
C1748	chr18	56414663	56417772	3109	1	ENSG00000172175	MALT1		chr18	56338618	56417371	+	protein_coding	2708
C1749	chr18	57636042	57636389	347	18
C1750	chr18	57946902	57948243	1341	5
C1751	chr18	58088925	58089134	209	108
C1752	chr18	58559708	58560057	349	2
C1753	chr18	58659336	58659683	347	17
C1754	chr18	59004836	59005114	278	3	ENSG00000101542	CDH20		chr18	59000815	59223006	+	protein_coding	278
C1755	chr18	59378722	59378935	213	7
C1756	chr18	59887320	59888419	1099	2	ENSG00000134444	KIAA1468		chr18	59854491	59974355	+	protein_coding	1099
C1757	chr18	63583435	63584475	1040	23
C1758	chr18	63663259	63664335	1076	29
C1759	chr18	63668660	63669061	401	10
C1760	chr18	64132957	64135534	2577	9
C1761	chr18	65821300	65821876	576	5
C1762	chr18	65975931	65976937	1006	16
C1763	chr18	66913626	66916447	2821	17
C1764	chr18	66947077	66947295	218	1
C1765	chr18	68362959	68363156	197	8
C1766	chr18	68951392	68952408	1016	43
C1767	chr18	68951785	68953721	1936	11
C1768	chr18	69031545	69033402	1857	173
C1769	chr18	69549567	69550757	1190	1
C1770	chr18	71454632	71454816	184	5
C1771	chr18	71736638	71736782	144	46
C1772	chr18	72079389	72080225	836	6
C1773	chr18	72164894	72165193	299	19	ENSG00000133313	CNDP2		chr18	72163051	72188366	+	protein_coding	299
C1774	chr18	72219874	72221197	1323	94	ENSG00000150656	CNDP1		chr18	72201675	72254448	+	protein_coding	1323
C1775	chr18	72765969	72766102	133	31	ENSG00000215421	ZNF407		chr18	72265106	72777627	+	protein_coding	133
C1776	chr18	72974200	72974773	573	4	ENSG00000179981	TSHZ1		chr18	72922710	73001905	+	protein_coding	573
C1777	chr18	74008138	74008381	243	75
C1778	chr18	74079597	74080128	531	4	ENSG00000101493	ZNF516		chr18	74069644	74207146	-	protein_coding	531
C1779	chr18	74203788	74204110	322	4	ENSG00000101493	ZNF516		chr18	74069644	74207146	-	protein_coding	322
C1780	chr18	74402852	74403629	777	8
C1781	chr18	76448393	76448616	223	2
C1782	chr18	77344169	77344404	235	2
C1783	chr18	77612856	77613003	147	1
C1784	chr18	77906329	77906490	161	2	ENSG00000267270	AC139100.2		chr18	77905807	77936315	+	protein_coding	161
C1785	chr18	77991376	77992057	681	8	ENSG00000178184	PARD6G		chr18	77915115	78005429	-	protein_coding	681
C1786	chr19	1120321	1120883	562	77	ENSG00000064932	SBNO2		chr19	1107636	1174282	-	protein_coding	562
C1787	chr19	1184507	1185068	561	8
C1788	chr19	1927184	1927459	275	4
C1789	chr19	2134890	2135267	377	3	ENSG00000065000	AP3D1		chr19	2100988	2164464	-	protein_coding	377
C1790	chr19	3385331	3386974	1643	11	ENSG00000141905	NFIC		chr19	3359561	3469215	+	protein_coding	1643
C1791	chr19	3459092	3471459	12367	28	ENSG00000141905	NFIC		chr19	3359561	3469215	+	protein_coding	10123
C1792	chr19	3552818	3553141	323	16	ENSG00000161091	MFSD12		chr19	3538259	3574288	-	protein_coding	323
C1793	chr19	3566507	3568705	2198	1	ENSG00000161091	MFSD12		chr19	3538259	3574288	-	protein_coding	2198
C1794	chr19	3892780	3893283	503	88	ENSG00000167654	ATCAY		chr19	3879862	3928077	+	protein_coding	503
C1795	chr19	4069203	4069464	261	1
C1796	chr19	4281951	4284136	2185	5	ENSG00000105251	SHD		chr19	4278598	4290721	+	protein_coding	2185
C1797	chr19	5544856	5545006	150	2
C1798	chr19	5766721	5767514	793	27	ENSG00000174898	CATSPERD		chr19	5720688	5778745	+	protein_coding	793
C1799	chr19	5874627	5875100	473	33	ENSG00000130383	FUT5		chr19	5865837	5903798	-	protein_coding	473
C1799	chr19	5874627	5875100	473	33	ENSG00000267740	AC024592.12		chr19	5866182	5903798	-	protein_coding	473
C1800	chr19	8000510	8001046	536	123	ENSG00000104980	TIMM44		chr19	7991603	8008805	-	protein_coding	536
C1801	chr19	8032959	8033326	367	2	ENSG00000066044	ELAVL1		chr19	8023463	8070543	-	protein_coding	367
C1802	chr19	8315751	8316649	898	15	ENSG00000090661	CERS4		chr19	8271620	8327305	+	protein_coding	898
C1803	chr19	9122305	9122745	440	68
C1804	chr19	9570354	9570668	314	4
C1805	chr19	10635348	10635740	392	1
C1806	chr19	11507225	11507582	357	6	ENSG00000205517	RGL3		chr19	11495017	11530018	-	protein_coding	357
C1807	chr19	12848927	12849354	427	33	ENSG00000198356	ASNA1		chr19	12847953	12859137	+	protein_coding	427
C1808	chr19	13102535	13102739	204	2
C1809	chr19	13108225	13108381	156	4	ENSG00000008441	NFIX		chr19	13106422	13209610	+	protein_coding	156
C1810	chr19	14364535	14364859	324	1
C1811	chr19	14806334	14806558	224	3	ENSG00000160961	ZNF333		chr19	14800613	14844558	+	protein_coding	224
C1812	chr19	15145693	15145916	223	1
C1813	chr19	15258744	15258861	117	2
C1814	chr19	16119903	16120412	509	2
C1815	chr19	16952309	16952823	514	2	ENSG00000127511	SIN3B		chr19	16940211	16991164	+	protein_coding	514
C1816	chr19	17031098	17031291	193	7	ENSG00000160111	CPAMD8		chr19	17003758	17137625	-	protein_coding	193
C1817	chr19	18736149	18736423	274	16
C1818	chr19	18739382	18740007	625	6
C1819	chr19	19694860	19695469	609	11	ENSG00000105717	PBX4		chr19	19672522	19729725	-	protein_coding	609
C1820	chr19	19992078	19992383	305	66	ENSG00000256771	ZNF253		chr19	19976695	20005483	+	protein_coding	305
C1821	chr19	20133802	20135331	1529	224	ENSG00000197124	ZNF682		chr19	20107867	20150315	-	protein_coding	1529
C1822	chr19	22824197	22824347	150	1	ENSG00000229676	ZNF492		chr19	22817126	22850472	+	protein_coding	150
C1823	chr19	22834997	22835078	81	7	ENSG00000229676	ZNF492		chr19	22817126	22850472	+	protein_coding	81
C1824	chr19	22888437	22890617	2180	127
C1825	chr19	22945161	22947387	2226	5	ENSG00000213973	ZNF99		chr19	22939007	22966909	-	protein_coding	2226
C1826	chr19	23473437	23474780	1343	9
C1827	chr19	24375123	24375348	225	2
C1828	chr19	24385075	24385982	907	64
C1829	chr19	24507704	24507856	152	2
C1830	chr19	28147864	28148138	274	87
C1831	chr19	29463057	29463249	192	4
C1832	chr19	30306627	30306987	360	6	ENSG00000105173	CCNE1	yes	chr19	30302805	30315215	+	protein_coding	360
C1833	chr19	30567696	30567981	285	1
C1834	chr19	30966394	30966601	207	16	ENSG00000198597	ZNF536		chr19	30719197	31204445	+	protein_coding	207
C1835	chr19	31147242	31148422	1180	15	ENSG00000198597	ZNF536		chr19	30719197	31204445	+	protein_coding	1180
C1836	chr19	31834850	31835059	209	46	ENSG00000121297	TSHZ3		chr19	31765851	31840453	-	protein_coding	209
C1837	chr19	32399635	32400418	783	5
C1838	chr19	32651187	32652182	995	9
C1839	chr19	32958814	32959152	338	29	ENSG00000178904	DPY19L3		chr19	32896449	32976801	+	protein_coding	338
C1840	chr19	33787645	33787754	109	21
C1841	chr19	33788573	33788802	229	53
C1842	chr19	33991782	33991988	206	2	ENSG00000124299	PEPD		chr19	33877856	34012700	-	protein_coding	206
C1843	chr19	34323233	34323965	732	4
C1844	chr19	34835622	34835811	189	2	ENSG00000166398	KIAA0355		chr19	34745442	34846491	+	protein_coding	189
C1845	chr19	34928080	34928319	239	18	ENSG00000126261	UBA2		chr19	34919257	34960853	+	protein_coding	239
C1846	chr19	35741913	35742519	606	7	ENSG00000105699	LSR		chr19	35739233	35758867	+	protein_coding	606
C1847	chr19	37462531	37462715	184	7	ENSG00000198453	ZNF568		chr19	37407231	37489602	+	protein_coding	184
C1848	chr19	37493476	37493667	191	5
C1849	chr19	38529843	38531531	1688	44	ENSG00000105738	SIPA1L3		chr19	38397868	38699012	+	protein_coding	1688
C1850	chr19	38702007	38702234	227	2	ENSG00000011332	DPF1		chr19	38701646	38720354	-	protein_coding	227
C1851	chr19	38872307	38872516	209	29	ENSG00000099341	PSMD8		chr19	38865176	38874464	+	protein_coding	209
C1852	chr19	39120217	39120489	272	18	ENSG00000178982	EIF3K		chr19	39109735	39127595	+	protein_coding	272
C1853	chr19	39370788	39373056	2268	29	ENSG00000068903	SIRT2		chr19	39369197	39390502	-	protein_coding	2268
C1854	chr19	39370803	39371199	396	29	ENSG00000068903	SIRT2		chr19	39369197	39390502	-	protein_coding	396
C1855	chr19	39448760	39450709	1949	20	ENSG00000269190	FBXO17		chr19	39432044	39466550	-	protein_coding	1949
C1856	chr19	40472247	40472521	274	11
C1857	chr19	40482019	40482903	884	10	ENSG00000013275	PSMC4		chr19	40476912	40487348	+	protein_coding	884
C1858	chr19	40842378	40844533	2155	91	ENSG00000160392	C19orf47		chr19	40825443	40854434	-	protein_coding	2155
C1859	chr19	42226470	42227255	785	2	ENSG00000105388	CEACAM5		chr19	42212504	42233718	+	protein_coding	785
C1859	chr19	42226470	42227255	785	2	ENSG00000267881	CEA		chr19	42212531	42265190	+	protein_coding	785
C1860	chr19	42271478	42271651	173	2	ENSG00000086548	CEACAM6		chr19	42254885	42276113	+	protein_coding	173
C1861	chr19	42327782	42329411	1629	18
C1862	chr19	42882177	42882462	285	18	ENSG00000105429	MEGF8		chr19	42829761	42882921	+	protein_coding	285
C1863	chr19	42916566	42917344	778	5	ENSG00000079435	LIPE		chr19	42905659	42931578	-	protein_coding	778
C1864	chr19	42937804	42937977	173	1	ENSG00000189377	CXCL17		chr19	42932440	42947200	-	protein_coding	173
C1865	chr19	44239811	44240189	378	2	ENSG00000105771	SMG9		chr19	44235301	44259142	-	protein_coding	378
C1866	chr19	44660417	44660680	263	1	ENSG00000263002	ZNF234		chr19	44645710	44663156	+	protein_coding	263
C1867	chr19	45079265	45079563	298	3
C1868	chr19	45568231	45568780	549	3	ENSG00000104859	CLASRP		chr19	45542298	45574214	+	protein_coding	549
C1869	chr19	45636802	45636999	197	2	ENSG00000007047	MARK4		chr19	45582546	45808541	+	protein_coding	197
C1869	chr19	45636802	45636999	197	2	ENSG00000104866	PPP1R37		chr19	45594654	45651335	+	protein_coding	197
C1870	chr19	45914931	45915250	319	1253	ENSG00000012061	ERCC1		chr19	45910591	45982086	-	protein_coding	319
C1871	chr19	47192522	47192673	151	65	ENSG00000105287	PRKD2		chr19	47177532	47220384	-	protein_coding	151
[truncated: 2,603 more rows]

## Sheet: Genes on DOX eccDNA
Table S2. Information of genes on eccDNA. ("DOX" group)
eccDNA_ID	Chr	Start	End	Length(bp)	Copy_number	Overlap_gene_id	Gene_name	Oncogene	Gene_chr	Gene_start	Gene_end	Gene_strand	Biotype	Overlap_bp
D1	chr1	920855	922222	1367	55
D2	chr1	1052817	1053400	583	6
D3	chr1	1433422	1433680	258	157
D4	chr1	1516565	1516864	299	4
D5	chr1	1732267	1732619	352	43	ENSG00000078369	GNB1	yes	chr1	1716729	1822495	-	protein_coding	352
D6	chr1	1753149	1754641	1492	15	ENSG00000078369	GNB1	yes	chr1	1716729	1822495	-	protein_coding	1492
D7	chr1	2301507	2301944	437	29	ENSG00000116151	MORN1		chr1	2252692	2323146	-	protein_coding	437
D8	chr1	2394325	2394523	198	2	ENSG00000149527	PLCH2		chr1	2357419	2436969	+	protein_coding	198
D9	chr1	2479912	2480405	493	24
D10	chr1	2957151	2959053	1902	134
D11	chr1	3017685	3018683	998	1	ENSG00000142611	PRDM16		chr1	2985732	3355185	+	protein_coding	998
D12	chr1	3801317	3801829	512	132	ENSG00000169598	DFFB		chr1	3773845	3801993	+	protein_coding	512
D13	chr1	4622587	4622996	409	85
D14	chr1	4850487	4851338	851	9	ENSG00000196581	AJAP1		chr1	4714792	4852594	+	protein_coding	851
D15	chr1	5586694	5586867	173	7
D16	chr1	5984527	5985308	781	8	ENSG00000131697	NPHP4		chr1	5922871	6052533	-	protein_coding	781
D17	chr1	6201763	6202435	672	2	ENSG00000116254	CHD5		chr1	6161853	6240183	-	protein_coding	672
D18	chr1	6204695	6204928	233	4	ENSG00000116254	CHD5		chr1	6161853	6240183	-	protein_coding	233
D19	chr1	6584149	6586359	2210	7	ENSG00000162408	NOL9		chr1	6581407	6614595	-	protein_coding	2210
D20	chr1	6737873	6738281	408	6	ENSG00000007923	DNAJC11		chr1	6694228	6761984	-	protein_coding	408
D21	chr1	7396662	7397057	395	5	ENSG00000171735	CAMTA1		chr1	6845384	7829766	+	protein_coding	395
D22	chr1	7771181	7771734	553	6	ENSG00000171735	CAMTA1		chr1	6845384	7829766	+	protein_coding	553
D23	chr1	7775407	7777367	1960	5	ENSG00000171735	CAMTA1		chr1	6845384	7829766	+	protein_coding	1960
D24	chr1	7819851	7820068	217	4	ENSG00000171735	CAMTA1		chr1	6845384	7829766	+	protein_coding	217
D25	chr1	7910939	7912558	1619	35	ENSG00000049247	UTS2		chr1	7903143	7913572	-	protein_coding	1619
D26	chr1	7915034	7915653	619	20
D27	chr1	7992878	7993227	349	10	ENSG00000049249	TNFRSF9		chr1	7979907	8000926	-	protein_coding	349
D28	chr1	8259057	8259599	542	1
D29	chr1	8259546	8261249	1703	11
D30	chr1	8414856	8415223	367	56	ENSG00000142599	RERE		chr1	8412457	8877702	-	protein_coding	367
D31	chr1	9034966	9035736	770	2	ENSG00000131686	CA6		chr1	9005926	9035151	+	protein_coding	185
D32	chr1	9357976	9358932	956	23	ENSG00000171621	SPSB1		chr1	9352939	9429591	+	protein_coding	956
D33	chr1	9408978	9409383	405	2	ENSG00000171621	SPSB1		chr1	9352939	9429591	+	protein_coding	405
D34	chr1	9472603	9472975	372	30
D35	chr1	9933602	9933732	130	3	ENSG00000178585	CTNNBIP1		chr1	9908334	9970394	-	protein_coding	130
D36	chr1	9953228	9953915	687	7	ENSG00000178585	CTNNBIP1		chr1	9908334	9970394	-	protein_coding	687
D37	chr1	10357278	10357705	427	1	ENSG00000054523	KIF1B		chr1	10270863	10441661	+	protein_coding	427
D38	chr1	10473702	10474048	346	3	ENSG00000142657	PGD		chr1	10458649	10480201	+	protein_coding	346
D39	chr1	10821407	10821990	583	10	ENSG00000130940	CASZ1		chr1	10696661	10856707	-	protein_coding	583
D40	chr1	11263690	11264422	732	174	ENSG00000198793	MTOR	yes	chr1	11166592	11322564	-	protein_coding	732
D41	chr1	11317942	11318152	210	11	ENSG00000198793	MTOR	yes	chr1	11166592	11322564	-	protein_coding	210
D42	chr1	11527854	11528012	158	6
D43	chr1	11607123	11607526	403	10
D44	chr1	11736536	11738953	2417	10	ENSG00000116670	MAD2L2	yes	chr1	11734537	11751707	-	protein_coding	2417
D45	chr1	11742270	11742758	488	30	ENSG00000116670	MAD2L2	yes	chr1	11734537	11751707	-	protein_coding	488
D46	chr1	12116497	12118042	1545	25
D47	chr1	12454055	12454394	339	4	ENSG00000048707	VPS13D		chr1	12290124	12572099	+	protein_coding	339
D48	chr1	14027373	14027723	350	1	ENSG00000116731	PRDM2		chr1	14026693	14151574	+	protein_coding	350
D49	chr1	15550979	15551340	361	35
D50	chr1	15812707	15814309	1602	17	ENSG00000215704	CELA2B		chr1	15792404	15817895	+	protein_coding	1602
D51	chr1	15858823	15860483	1660	6	ENSG00000116138	DNAJC16		chr1	15853308	15918874	+	protein_coding	1660
D52	chr1	15888648	15889756	1108	2	ENSG00000116138	DNAJC16		chr1	15853308	15918874	+	protein_coding	1108
D53	chr1	15944995	15946203	1208	77	ENSG00000197312	DDI2		chr1	15943995	15995539	+	protein_coding	1208
D54	chr1	16111920	16112102	182	24	ENSG00000162458	FBLIM1		chr1	16083102	16113089	+	protein_coding	182
D55	chr1	16146293	16147121	828	4
D56	chr1	16159792	16161851	2059	89
D57	chr1	16243283	16244219	936	4	ENSG00000065526	SPEN		chr1	16174359	16266955	+	protein_coding	936
D58	chr1	16594012	16594721	709	1	ENSG00000037637	FBXO42		chr1	16573334	16678949	-	protein_coding	709
D59	chr1	16713821	16715482	1661	3	ENSG00000055070	SZRD1		chr1	16679070	16724640	+	protein_coding	1661
D59	chr1	16713821	16715482	1661	3	ENSG00000187144	SPATA21		chr1	16713612	16763919	-	protein_coding	1661
D60	chr1	16714475	16714625	150	1	ENSG00000055070	SZRD1		chr1	16679070	16724640	+	protein_coding	150
D60	chr1	16714475	16714625	150	1	ENSG00000187144	SPATA21		chr1	16713612	16763919	-	protein_coding	150
D61	chr1	16729667	16730700	1033	47	ENSG00000187144	SPATA21		chr1	16713612	16763919	-	protein_coding	1033
D62	chr1	16919264	16921244	1980	53	ENSG00000219481	NBPF1		chr1	16888814	16940057	-	protein_coding	1980
D63	chr1	16919265	16921630	2365	53	ENSG00000219481	NBPF1		chr1	16888814	16940057	-	protein_coding	2365
D64	chr1	16957831	16961217	3386	194
D65	chr1	16976127	16976985	858	20
D66	chr1	17000940	17002903	1963	42
D67	chr1	17053619	17054860	1241	55
D68	chr1	17235902	17236291	389	1	ENSG00000058453	CROCC		chr1	17066768	17299474	+	protein_coding	389
D69	chr1	17296925	17297296	371	48	ENSG00000058453	CROCC		chr1	17066768	17299474	+	protein_coding	371
D70	chr1	17566730	17567351	621	1	ENSG00000142623	PADI1		chr1	17531621	17572500	+	protein_coding	621
D71	chr1	17680453	17680817	364	60	ENSG00000159339	PADI4		chr1	17634690	17690499	+	protein_coding	364
D72	chr1	17746553	17746938	385	3	ENSG00000179051	RCC2		chr1	17733256	17766220	-	protein_coding	385
D73	chr1	17882841	17883888	1047	3	ENSG00000074964	ARHGEF10L		chr1	17866330	18024369	+	protein_coding	1047
D74	chr1	18087852	18088472	620	40	ENSG00000117148	ACTL8		chr1	18081808	18153558	+	protein_coding	620
D75	chr1	18148118	18148379	261	13	ENSG00000117148	ACTL8		chr1	18081808	18153558	+	protein_coding	261
D76	chr1	18149697	18150386	689	88	ENSG00000117148	ACTL8		chr1	18081808	18153558	+	protein_coding	689
D77	chr1	18219784	18220953	1169	65
D78	chr1	18446682	18447859	1177	99	ENSG00000117154	IGSF21		chr1	18434240	18704977	+	protein_coding	1177
D79	chr1	18645395	18645767	372	18	ENSG00000117154	IGSF21		chr1	18434240	18704977	+	protein_coding	372
D80	chr1	18728374	18728748	374	5
D81	chr1	18818013	18818788	775	4
D82	chr1	18839283	18839733	450	4
D83	chr1	19291613	19291882	269	2
D84	chr1	19521027	19522234	1207	12	ENSG00000127481	UBR4		chr1	19401000	19536770	-	protein_coding	1207
D85	chr1	19759111	19759798	687	53	ENSG00000077549	CAPZB		chr1	19665267	19812066	-	protein_coding	687
D86	chr1	19885839	19886196	357	3
D87	chr1	20054056	20054304	248	3	ENSG00000162542	TMCO4		chr1	20008706	20126438	-	protein_coding	248
D88	chr1	20115839	20116773	934	4	ENSG00000162542	TMCO4		chr1	20008706	20126438	-	protein_coding	934
D89	chr1	20302262	20303360	1098	2	ENSG00000188257	PLA2G2A		chr1	20301925	20306932	-	protein_coding	1098
D90	chr1	20385637	20386323	686	62	ENSG00000127472	PLA2G5		chr1	20354672	20417683	+	protein_coding	686
D91	chr1	20601292	20602545	1253	62
D92	chr1	20765770	20766923	1153	32
D93	chr1	20767224	20767639	415	19
D94	chr1	21105794	21107177	1383	29	ENSG00000127483	HP1BP3		chr1	21069154	21113816	-	protein_coding	1383
D95	chr1	21386377	21386930	553	4	ENSG00000075151	EIF4G3		chr1	21132963	21503377	-	protein_coding	553
D96	chr1	21610612	21610947	335	73	ENSG00000117298	ECE1		chr1	21543740	21671997	-	protein_coding	335
D97	chr1	21874308	21875102	794	1	ENSG00000162551	ALPL		chr1	21835858	21904905	+	protein_coding	794
D98	chr1	22600519	22600893	374	14
D99	chr1	22616234	22616627	393	2
D100	chr1	22646252	22648431	2179	10
D101	chr1	22906186	22906589	403	1	ENSG00000070886	EPHA8		chr1	22890057	22930087	+	protein_coding	403
D102	chr1	23140686	23140880	194	8	ENSG00000133216	EPHB2		chr1	23037332	23241818	+	protein_coding	194
D103	chr1	23198925	23199284	359	3	ENSG00000133216	EPHB2		chr1	23037332	23241818	+	protein_coding	359
D104	chr1	23629159	23630660	1501	12	ENSG00000125944	HNRNPR		chr1	23630264	23670829	-	protein_coding	396
D105	chr1	23657320	23658256	936	14	ENSG00000125944	HNRNPR		chr1	23630264	23670829	-	protein_coding	936
D106	chr1	23923531	23923830	299	68	ENSG00000197880	MDS2		chr1	23907985	23967058	+	protein_coding	299
D107	chr1	24151193	24151886	693	17	ENSG00000117305	HMGCL		chr1	24128375	24165110	-	protein_coding	693
D108	chr1	24226952	24227705	753	10	ENSG00000188822	CNR2		chr1	24197016	24285549	-	protein_coding	753
D109	chr1	24284094	24284813	719	128	ENSG00000188822	CNR2		chr1	24197016	24285549	-	protein_coding	719
D110	chr1	24689257	24691798	2541	12	ENSG00000158055	GRHL3		chr1	24645812	24690972	+	protein_coding	1715
D110	chr1	24689257	24691798	2541	12	ENSG00000001460	STPG1		chr1	24683489	24743424	-	protein_coding	2541
D111	chr1	24714186	24714319	133	3	ENSG00000001460	STPG1		chr1	24683489	24743424	-	protein_coding	133
D112	chr1	24898365	24899510	1145	27	ENSG00000184454	NCMAP		chr1	24882602	24935819	+	protein_coding	1145
D113	chr1	24919402	24920915	1513	3	ENSG00000184454	NCMAP		chr1	24882602	24935819	+	protein_coding	1513
D114	chr1	25107211	25108613	1402	1	ENSG00000169504	CLIC4		chr1	25071848	25170815	+	protein_coding	1402
D115	chr1	25180310	25181447	1137	44
D116	chr1	25277107	25277432	325	2	ENSG00000020633	RUNX3		chr1	25226002	25291612	-	protein_coding	325
D117	chr1	25684143	25684725	582	18	ENSG00000183726	TMEM50A		chr1	25664408	25688852	+	protein_coding	582
D118	chr1	25712700	25713132	432	5	ENSG00000188672	RHCE		chr1	25688740	25756683	-	protein_coding	432
D119	chr1	26376077	26376522	445	7
D120	chr1	26548902	26549143	241	2
D121	chr1	26584575	26584933	358	93	ENSG00000130695	CEP85		chr1	26560691	26605299	+	protein_coding	358
D122	chr1	26608207	26608359	152	1	ENSG00000158062	UBXN11		chr1	26607819	26644854	-	protein_coding	152
D123	chr1	26743657	26744775	1118	57	ENSG00000131914	LIN28A		chr1	26737269	26756213	+	protein_coding	1118
D124	chr1	26746667	26746905	238	2	ENSG00000131914	LIN28A		chr1	26737269	26756213	+	protein_coding	238
D125	chr1	26930338	26930772	434	22
D126	chr1	27026019	27026164	145	2	ENSG00000117713	ARID1A		chr1	27022524	27108595	+	protein_coding	145
D127	chr1	27188337	27188722	385	3
D128	chr1	27198158	27199436	1278	19
D129	chr1	27329144	27329470	326	4
D130	chr1	27338450	27340054	1604	37	ENSG00000158246	FAM46B		chr1	27331511	27339327	-	protein_coding	877
D131	chr1	27477993	27478191	198	16	ENSG00000090020	SLC9A1		chr1	27425306	27493472	-	protein_coding	198
D132	chr1	27666777	27667548	771	1
D133	chr1	27787562	27788088	526	7	ENSG00000158195	WASF2		chr1	27730730	27816669	-	protein_coding	526
D134	chr1	27837854	27838890	1036	10
D135	chr1	28000496	28001259	763	56
D136	chr1	28057827	28058080	253	19	ENSG00000009780	FAM76A		chr1	28052490	28089633	+	protein_coding	253
D137	chr1	28196132	28196480	348	6
D138	chr1	28217657	28219968	2311	1	ENSG00000117748	RPA2		chr1	28218035	28241257	-	protein_coding	1933
D139	chr1	28412688	28413038	350	9	ENSG00000158161	EYA3		chr1	28296855	28415207	-	protein_coding	350
D140	chr1	28896604	28896800	196	1	ENSG00000180098	TRNAU1AP		chr1	28879597	28905051	+	protein_coding	196
D141	chr1	29057958	29058137	179	4
D142	chr1	29157888	29158653	765	9	ENSG00000116329	OPRD1		chr1	29138654	29190208	+	protein_coding	765
D143	chr1	29513930	29514363	433	69
D144	chr1	29534125	29534714	589	2	ENSG00000116353	MECR		chr1	29519385	29557454	-	protein_coding	589
D145	chr1	30349508	30350276	768	21
D146	chr1	30701445	30702674	1229	14
D147	chr1	31017775	31018408	633	6
D148	chr1	31136880	31136975	95	1
D149	chr1	31474214	31475947	1733	40	ENSG00000134644	PUM1		chr1	31404353	31538838	-	protein_coding	1733
D150	chr1	32494551	32496981	2430	4	ENSG00000121774	KHDRBS1		chr1	32479430	32526451	+	protein_coding	2430
D151	chr1	32516234	32516421	187	3	ENSG00000121774	KHDRBS1		chr1	32479430	32526451	+	protein_coding	187
D152	chr1	32641021	32642046	1025	10	ENSG00000025800	KPNA6		chr1	32573639	32642169	+	protein_coding	1025
D153	chr1	32644108	32644522	414	5
D154	chr1	32788982	32789315	333	8	ENSG00000116478	HDAC1	yes	chr1	32757687	32799236	+	protein_coding	333
D155	chr1	32843583	32843971	388	58	ENSG00000160058	BSDC1		chr1	32830704	32860332	-	protein_coding	388
D156	chr1	33318679	33319091	412	27	ENSG00000116497	S100PBP		chr1	33282368	33324476	+	protein_coding	412
D157	chr1	33556590	33557347	757	6	ENSG00000142920	ADC		chr1	33546705	33586131	+	protein_coding	757
D158	chr1	33556754	33556904	150	1	ENSG00000142920	ADC		chr1	33546705	33586131	+	protein_coding	150
D159	chr1	33988092	33988977	885	4	ENSG00000121904	CSMD2		chr1	33979609	34631443	-	protein_coding	885
D160	chr1	34233320	34233705	385	15	ENSG00000121904	CSMD2		chr1	33979609	34631443	-	protein_coding	385
D161	chr1	34797051	34797272	221	6
D162	chr1	35320736	35321116	380	10	ENSG00000163866	SMIM12		chr1	35178338	35325417	-	protein_coding	380
D163	chr1	35605339	35605568	229	5
D164	chr1	35667333	35668367	1034	5
D165	chr1	35842320	35843034	714	4	ENSG00000146463	ZMYM4		chr1	35734568	35887659	+	protein_coding	714
D166	chr1	37130522	37130874	352	3
D167	chr1	37515111	37515611	500	34
D168	chr1	38005771	38006522	751	64	ENSG00000163877	SNIP1		chr1	38000050	38019903	-	protein_coding	751
D169	chr1	38032565	38033010	445	2	ENSG00000134697	GNL2		chr1	38032417	38061536	-	protein_coding	445
D170	chr1	38498168	38498539	371	26
D171	chr1	38867330	38867600	270	3
D172	chr1	39027470	39028659	1189	7
D173	chr1	39045706	39048707	3001	140
D174	chr1	39594067	39594291	224	3	ENSG00000127603	MACF1		chr1	39546988	39952849	+	protein_coding	224
D175	chr1	39758916	39760969	2053	5	ENSG00000127603	MACF1		chr1	39546988	39952849	+	protein_coding	2053
D176	chr1	39882703	39883625	922	18	ENSG00000127603	MACF1		chr1	39546988	39952849	+	protein_coding	922
D177	chr1	39883106	39883256	150	2	ENSG00000127603	MACF1		chr1	39546988	39952849	+	protein_coding	150
D178	chr1	40107034	40107418	384	11
D179	chr1	40108738	40109498	760	1
D180	chr1	40133370	40133692	322	3	ENSG00000116981	NT5C1A		chr1	40124793	40137710	-	protein_coding	322
D181	chr1	40180003	40180128	125	4	ENSG00000084072	PPIE		chr1	40157854	40229586	+	protein_coding	125
D182	chr1	40220867	40221332	465	8	ENSG00000084072	PPIE		chr1	40157854	40229586	+	protein_coding	465
D183	chr1	40374871	40375232	361	59
D184	chr1	40845878	40848034	2156	73	ENSG00000084070	SMAP2		chr1	40810522	40888998	+	protein_coding	2156
D185	chr1	41125953	41126760	807	2	ENSG00000117016	RIMS3		chr1	41086351	41131329	-	protein_coding	807
D186	chr1	41154888	41155223	335	244
D187	chr1	41431205	41433478	2273	45
D188	chr1	41479453	41479658	205	1
D189	chr1	41595825	41596521	696	5	ENSG00000010803	SCMH1		chr1	41492872	41707826	-	protein_coding	696
D190	chr1	41751494	41752440	946	1
D191	chr1	42645231	42645664	433	7	ENSG00000198815	FOXJ3		chr1	42642210	42801548	-	protein_coding	433
D192	chr1	42898952	42899375	423	25	ENSG00000066185	ZMYND12		chr1	42896000	42921938	-	protein_coding	423
D193	chr1	43269489	43269757	268	63
D194	chr1	43308013	43308664	651	3	ENSG00000164010	ERMAP		chr1	43282795	43310660	+	protein_coding	651
D195	chr1	43691544	43691812	268	26	ENSG00000117395	EBNA1BP2		chr1	43629846	43736607	-	protein_coding	268
D195	chr1	43691544	43691812	268	26	ENSG00000243710	WDR65		chr1	43637820	43720029	+	protein_coding	268
D196	chr1	44489065	44489381	316	2	ENSG00000196517	SLC6A9		chr1	44457172	44497139	-	protein_coding	316
D197	chr1	44773882	44774272	390	1	ENSG00000117419	ERI3		chr1	44686742	44820932	-	protein_coding	390
D198	chr1	44820548	44820745	197	4	ENSG00000117419	ERI3		chr1	44686742	44820932	-	protein_coding	197
D199	chr1	44821565	44821844	279	2
D200	chr1	45037705	45037862	157	7	ENSG00000187147	RNF220		chr1	44870866	45117396	+	protein_coding	157
D201	chr1	45303046	45303348	302	3	ENSG00000117425	PTCH2		chr1	45285516	45308735	-	protein_coding	302
D202	chr1	45684127	45684811	684	4	ENSG00000162415	ZSWIM5		chr1	45482071	45771881	-	protein_coding	684
D203	chr1	45764266	45767861	3595	34	ENSG00000162415	ZSWIM5		chr1	45482071	45771881	-	protein_coding	3595
D204	chr1	46097590	46098031	441	8	ENSG00000159592	GPBP1L1		chr1	46092976	46153785	-	protein_coding	441
D205	chr1	46401978	46403292	1314	6	ENSG00000086015	MAST2		chr1	46252659	46501796	+	protein_coding	1314
D206	chr1	46550937	46551889	952	2	ENSG00000117461	PIK3R3		chr1	46505812	46642160	-	protein_coding	952
D207	chr1	46623324	46623925	601	1	ENSG00000117461	PIK3R3		chr1	46505812	46642160	-	protein_coding	601
D208	chr1	46677637	46677807	170	3	ENSG00000171357	LURAP1		chr1	46669006	46686933	+	protein_coding	170
D208	chr1	46677637	46677807	170	3	ENSG00000085998	POMGNT1		chr1	46654354	46685977	-	protein_coding	170
D209	chr1	47065002	47065380	378	1	ENSG00000079277	MKNK1		chr1	47023090	47082515	-	protein_coding	378
D210	chr1	47152204	47152999	795	3	ENSG00000159658	EFCAB14		chr1	47124366	47184824	-	protein_coding	795
D211	chr1	47329360	47329519	159	1
D212	chr1	47528605	47530742	2137	7
D213	chr1	47883525	47884019	494	9	ENSG00000186790	FOXE3		chr1	47881744	47883723	+	protein_coding	198
D214	chr1	48211947	48212273	326	2
D215	chr1	48337684	48339748	2064	37	ENSG00000269113	TRABD2B		chr1	48226200	48462567	-	protein_coding	2064
D216	chr1	48349295	48349483	188	4	ENSG00000269113	TRABD2B		chr1	48226200	48462567	-	protein_coding	188
D217	chr1	48673418	48674013	595	8
D218	chr1	48732075	48732630	555	1
D219	chr1	48879407	48879754	347	1	ENSG00000132122	SPATA6		chr1	48761044	48937845	-	protein_coding	347
D220	chr1	48959254	48959875	621	20
D221	chr1	49844338	49844718	380	5	ENSG00000186094	AGBL4		chr1	48998527	50489585	-	protein_coding	380
D222	chr1	50047406	50047791	385	1	ENSG00000186094	AGBL4		chr1	48998527	50489585	-	protein_coding	385
D223	chr1	50200070	50200835	765	20	ENSG00000186094	AGBL4		chr1	48998527	50489585	-	protein_coding	765
D224	chr1	50560894	50561191	297	1	ENSG00000162374	ELAVL4		chr1	50513686	50669458	+	protein_coding	297
D225	chr1	50811802	50812152	350	1
D226	chr1	51028395	51028725	330	2	ENSG00000185104	FAF1		chr1	50905150	51425935	-	protein_coding	330
D227	chr1	51442402	51442616	214	2
D228	chr1	51593662	51594281	619	47	ENSG00000204006	C1orf185		chr1	51567906	51613752	+	protein_coding	619
D229	chr1	51676636	51676799	163	4
D230	chr1	51777598	51778263	665	2	ENSG00000085831	TTC39A		chr1	51752930	51810788	-	protein_coding	665
D231	chr1	51805583	51806161	578	1	ENSG00000085831	TTC39A		chr1	51752930	51810788	-	protein_coding	578
D232	chr1	51999363	52004340	4977	13
D233	chr1	52056514	52056981	467	52	ENSG00000117859	OSBPL9		chr1	52042851	52254889	+	protein_coding	467
D234	chr1	52452109	52452901	792	3	ENSG00000169213	RAB3B		chr1	52373628	52456436	-	protein_coding	792
D235	chr1	53529016	53529291	275	14	ENSG00000174348	PODN		chr1	53527854	53551174	+	protein_coding	275
D236	chr1	53625899	53626156	257	4
D237	chr1	53675540	53676269	729	13	ENSG00000157184	CPT2		chr1	53662101	53679869	+	protein_coding	729
D238	chr1	53741089	53742086	997	3	ENSG00000157193	LRP8		chr1	53711217	53793742	-	protein_coding	997
D239	chr1	53741103	53742003	900	3	ENSG00000157193	LRP8		chr1	53711217	53793742	-	protein_coding	900
D240	chr1	53822834	53823211	377	23
D241	chr1	53947972	53948334	362	3
D242	chr1	53969432	53970012	580	1
D243	chr1	53980876	53981093	217	68	ENSG00000174332	GLIS1		chr1	53971910	54199877	-	protein_coding	217
D244	chr1	54202013	54202461	448	16
D245	chr1	54421298	54422295	997	227	ENSG00000116212	LRRC42		chr1	54411750	54433841	+	protein_coding	997
D246	chr1	54616229	54616646	417	2	ENSG00000157211	CDCP2		chr1	54598747	54619443	-	protein_coding	417
D246	chr1	54616229	54616646	417	2	ENSG00000256407	RP11-446E24.4		chr1	54606897	54665746	-	protein_coding	417
D247	chr1	54631938	54632905	967	13	ENSG00000256407	RP11-446E24.4		chr1	54606897	54665746	-	protein_coding	967
D248	chr1	54764309	54764457	148	1	ENSG00000157216	SSBP3		chr1	54691105	54879152	-	protein_coding	148
D249	chr1	55046464	55047174	710	1	ENSG00000162390	ACOT11		chr1	55007930	55104865	+	protein_coding	710
D250	chr1	55194173	55194920	747	15	ENSG00000243725	TTC4		chr1	55181495	55208330	+	protein_coding	747
D250	chr1	55194173	55194920	747	15	ENSG00000271723	MROH7-TTC4		chr1	55107459	55207981	+	protein_coding	747
D251	chr1	55511018	55512060	1042	2	ENSG00000169174	PCSK9		chr1	55505221	55530525	+	protein_coding	1042
D252	chr1	55569439	55571289	1850	4	ENSG00000162402	USP24		chr1	55532032	55680786	-	protein_coding	1850
D253	chr1	55605965	55607720	1755	5	ENSG00000162402	USP24		chr1	55532032	55680786	-	protein_coding	1755
D254	chr1	55708005	55708437	432	12
D255	chr1	55766899	55767285	386	8
D256	chr1	55831097	55832277	1180	3
D257	chr1	55911329	55916495	5166	18
D258	chr1	56130323	56131455	1132	193
D259	chr1	56601545	56603248	1703	3
D260	chr1	56753684	56753791	107	8
D261	chr1	57044925	57045367	442	2	ENSG00000162407	PPAP2B		chr1	56960419	57110974	-	protein_coding	442
D262	chr1	58099760	58100131	371	8	ENSG00000173406	DAB1		chr1	57460451	59012406	-	protein_coding	371
D263	chr1	58282612	58282989	377	3	ENSG00000173406	DAB1		chr1	57460451	59012406	-	protein_coding	377
D264	chr1	58352595	58353762	1167	3	ENSG00000173406	DAB1		chr1	57460451	59012406	-	protein_coding	1167
D265	chr1	59044372	59045257	885	221
D266	chr1	59143267	59146577	3310	2	ENSG00000162601	MYSM1		chr1	59120411	59165764	-	protein_coding	3310
D267	chr1	59221355	59222805	1450	33
D268	chr1	59279266	59279666	400	3
D269	chr1	59422130	59423130	1000	21
D270	chr1	59833363	59834182	819	10	ENSG00000172456	FGGY		chr1	59762310	60233347	+	protein_coding	819
D271	chr1	60435524	60435980	456	1
D272	chr1	61685392	61685615	223	30	ENSG00000162599	NFIA		chr1	61330931	61928465	+	protein_coding	223
D273	chr1	61736944	61737268	324	1	ENSG00000162599	NFIA		chr1	61330931	61928465	+	protein_coding	324
D274	chr1	61820029	61820781	752	25	ENSG00000162599	NFIA		chr1	61330931	61928465	+	protein_coding	752
D275	chr1	61870530	61871895	1365	4	ENSG00000162599	NFIA		chr1	61330931	61928465	+	protein_coding	1365
D276	chr1	61915873	61916073	200	14	ENSG00000162599	NFIA		chr1	61330931	61928465	+	protein_coding	200
D277	chr1	62286943	62288009	1066	4	ENSG00000132849	INADL		chr1	62208149	62629592	+	protein_coding	1066
D278	chr1	62314818	62315582	764	108	ENSG00000132849	INADL		chr1	62208149	62629592	+	protein_coding	764
D279	chr1	62375611	62376761	1150	55	ENSG00000132849	INADL		chr1	62208149	62629592	+	protein_coding	1150
D280	chr1	62422263	62423205	942	86	ENSG00000132849	INADL		chr1	62208149	62629592	+	protein_coding	942
D281	chr1	62738171	62739419	1248	147	ENSG00000132854	KANK4		chr1	62702651	62785085	-	protein_coding	1248
D282	chr1	63397978	63399113	1135	6
D283	chr1	63445599	63446361	762	3
D284	chr1	63604369	63605934	1565	3
D285	chr1	63606441	63608046	1605	6
D286	chr1	63907266	63908299	1033	119	ENSG00000142856	ITGB3BP		chr1	63906441	64059392	-	protein_coding	1033
D287	chr1	64308860	64309672	812	1	ENSG00000185483	ROR1		chr1	64239693	64647181	+	protein_coding	812
D288	chr1	65020026	65020095	69	1	ENSG00000158966	CACHD1		chr1	64936428	65158741	+	protein_coding	69
D289	chr1	65181994	65182572	578	139
D290	chr1	65348690	65349699	1009	4	ENSG00000162434	JAK1	yes	chr1	65298912	65432187	-	protein_coding	1009
D291	chr1	65504470	65504643	173	2
D292	chr1	65615888	65616880	992	2	ENSG00000162433	AK4		chr1	65613232	65697828	+	protein_coding	992
D293	chr1	65615892	65616876	984	3	ENSG00000162433	AK4		chr1	65613232	65697828	+	protein_coding	984
D294	chr1	65779964	65780347	383	2	ENSG00000116675	DNAJC6		chr1	65713902	65881552	+	protein_coding	383
D295	chr1	66816254	66816491	237	8	ENSG00000184588	PDE4B		chr1	66258197	66840259	+	protein_coding	237
D296	chr1	67080237	67387975	307738	36	ENSG00000172410	INSL5		chr1	67263424	67266939	-	protein_coding	3515
D296	chr1	67080237	67387975	307738	36	ENSG00000248458	AL139147.1		chr1	67131547	67142710	-	protein_coding	11163
D296	chr1	67080237	67387975	307738	36	ENSG00000152760	TCTEX1D1		chr1	67218142	67244470	+	protein_coding	26328
D296	chr1	67080237	67387975	307738	36	ENSG00000152763	WDR78		chr1	67278568	67390570	-	protein_coding	109407
D296	chr1	67080237	67387975	307738	36	ENSG00000118473	SGIP1		chr1	66999066	67213982	+	protein_coding	133745
D297	chr1	67178519	67179098	579	8	ENSG00000118473	SGIP1		chr1	66999066	67213982	+	protein_coding	579
D298	chr1	67330485	67331425	940	9	ENSG00000152763	WDR78		chr1	67278568	67390570	-	protein_coding	940
D299	chr1	67563770	67565864	2094	20	ENSG00000203963	C1orf141		chr1	67557848	67697536	-	protein_coding	2094
D300	chr1	67583597	67585510	1913	57	ENSG00000203963	C1orf141		chr1	67557848	67697536	-	protein_coding	1913
D301	chr1	67965604	67965809	205	31
D302	chr1	68041057	68041244	187	31
D303	chr1	68085840	68086279	439	9
D304	chr1	68129712	68129942	230	2
D305	chr1	68613347	68614831	1484	29	ENSG00000116729	WLS		chr1	68564142	68698803	-	protein_coding	1484
D306	chr1	68618693	68619463	770	7	ENSG00000116729	WLS		chr1	68564142	68698803	-	protein_coding	770
D307	chr1	68618835	68619175	340	1	ENSG00000116729	WLS		chr1	68564142	68698803	-	protein_coding	340
D308	chr1	68742346	68742619	273	1
D309	chr1	69845099	69846172	1073	14
D310	chr1	69845621	69845771	150	2
D311	chr1	70623576	70624201	625	4	ENSG00000066557	LRRC40		chr1	70610488	70671303	-	protein_coding	625
D312	chr1	70686551	70688039	1488	5	ENSG00000116754	SRSF11		chr1	70671365	70718735	+	protein_coding	1488
D313	chr1	71473150	71475871	2721	47	ENSG00000050628	PTGER3		chr1	71318036	71513491	-	protein_coding	2721
D314	chr1	72324089	72324780	691	2	ENSG00000172260	NEGR1		chr1	71861623	72748417	-	protein_coding	691
D315	chr1	72576909	72577270	361	3	ENSG00000172260	NEGR1		chr1	71861623	72748417	-	protein_coding	361
D316	chr1	72625154	72625927	773	17	ENSG00000172260	NEGR1		chr1	71861623	72748417	-	protein_coding	773
D317	chr1	72741952	72742331	379	3	ENSG00000172260	NEGR1		chr1	71861623	72748417	-	protein_coding	379
D318	chr1	72824607	72825935	1328	48
D319	chr1	72899067	72901307	2240	113
D320	chr1	73115618	73116744	1126	95
D321	chr1	73488104	73489744	1640	22
D322	chr1	74279026	74279281	255	1
D323	chr1	74480773	74481101	328	47
D324	chr1	75140443	75141558	1115	87
D325	chr1	75388992	75389755	763	1
D326	chr1	75502457	75503062	605	5
D327	chr1	76461884	76463468	1584	264
D328	chr1	76488210	76488589	379	1
D329	chr1	77235735	77238124	2389	20
D330	chr1	77866695	77866981	286	3	ENSG00000154027	AK5		chr1	77747736	78025651	+	protein_coding	286
D331	chr1	77989275	77991060	1785	34	ENSG00000154027	AK5		chr1	77747736	78025651	+	protein_coding	1785
D332	chr1	78351060	78352904	1844	10
D333	chr1	78645063	78645418	355	25
D334	chr1	78648533	78649420	887	21
D335	chr1	78953369	78954169	800	1	ENSG00000122420	PTGFR		chr1	78769568	79005434	+	protein_coding	800
D336	chr1	79752826	79754650	1824	16
D337	chr1	79764241	79765045	804	2
D338	chr1	80811595	80813939	2344	3
D339	chr1	81348424	81348910	486	2
D340	chr1	81461073	81461290	217	29
D341	chr1	82164789	82165167	378	92	ENSG00000117114	LPHN2		chr1	81771845	82458120	+	protein_coding	378
D342	chr1	82173859	82174585	726	9	ENSG00000117114	LPHN2		chr1	81771845	82458120	+	protein_coding	726
D343	chr1	84007181	84007819	638	1
D344	chr1	84665105	84665250	145	1	ENSG00000142875	PRKACB		chr1	84543745	84704181	+	protein_coding	145
D345	chr1	84921784	84922354	570	25
D346	chr1	85162546	85163232	686	15
D347	chr1	85191429	85191761	332	2
D348	chr1	85214517	85215384	867	66
D349	chr1	85430784	85431100	316	10	ENSG00000153898	MCOLN2		chr1	85391268	85462796	-	protein_coding	316
D350	chr1	85448395	85449931	1536	1	ENSG00000153898	MCOLN2		chr1	85391268	85462796	-	protein_coding	1536
D351	chr1	85484008	85485560	1552	5	ENSG00000055732	MCOLN3		chr1	85483765	85514182	-	protein_coding	1552
D351	chr1	85484008	85485560	1552	5	ENSG00000162643	WDR63		chr1	85464830	85598821	+	protein_coding	1552
D352	chr1	85947207	85947776	569	6	ENSG00000153904	DDAH1		chr1	85784164	86043933	-	protein_coding	569
D353	chr1	86280869	86281049	180	20	ENSG00000171502	COL24A1		chr1	86194916	86622626	-	protein_coding	180
D354	chr1	86365391	86365946	555	8	ENSG00000171502	COL24A1		chr1	86194916	86622626	-	protein_coding	555
D355	chr1	86878579	86879421	842	13
D356	chr1	87294967	87295304	337	1
D357	chr1	87572185	87573132	947	91	ENSG00000153936	HS2ST1		chr1	87380331	87602334	+	protein_coding	947
D357	chr1	87572185	87573132	947	91	ENSG00000267561	RP5-1052I5.2		chr1	87458692	87634884	+	protein_coding	947
D358	chr1	88416150	88416781	631	11
D359	chr1	89260129	89260322	193	15	ENSG00000065243	PKN2		chr1	89149905	89301938	+	protein_coding	193
D360	chr1	89457332	89458062	730	3	ENSG00000137944	CCBL2		chr1	89401456	89458636	-	protein_coding	730
D360	chr1	89457332	89458062	730	3	ENSG00000213516	RBMXL1		chr1	89445139	89458643	-	protein_coding	730
D361	chr1	90234990	90235382	392	6	ENSG00000171488	LRRC8C		chr1	90098631	90235462	+	protein_coding	392
D361	chr1	90234990	90235382	392	6	ENSG00000271949	RP11-302M6.4		chr1	90098699	90398809	+	protein_coding	392
D362	chr1	90577035	90577449	414	36
D363	chr1	90593136	90594738	1602	28
D364	chr1	90596984	90598318	1334	2
D365	chr1	90846156	90846517	361	6
D366	chr1	90898641	90900228	1587	18
D367	chr1	91290377	91291560	1183	4
D368	chr1	91402398	91404979	2581	5	ENSG00000122482	ZNF644		chr1	91380859	91487829	-	protein_coding	2581
D369	chr1	91683272	91683728	456	1
D370	chr1	91945036	91945207	171	11
D371	chr1	92003671	92004627	956	45
D372	chr1	92116374	92116696	322	22
D373	chr1	92238655	92239393	738	8	ENSG00000069702	TGFBR3		chr1	92145902	92371892	-	protein_coding	738
D374	chr1	92481769	92484274	2505	12
D375	chr1	92764337	92765754	1417	2	ENSG00000174842	GLMN		chr1	92711959	92764544	-	protein_coding	207
D375	chr1	92764337	92765754	1417	2	ENSG00000122484	RPAP2		chr1	92764522	92867613	+	protein_coding	1232
D376	chr1	92796179	92796355	176	2	ENSG00000122484	RPAP2		chr1	92764522	92867613	+	protein_coding	176
D377	chr1	92915196	92915821	625	14
D378	chr1	92991226	92992304	1078	22	ENSG00000067208	EVI5		chr1	92974253	93257961	-	protein_coding	1078
D379	chr1	92991504	92992033	529	1	ENSG00000067208	EVI5		chr1	92974253	93257961	-	protein_coding	529
D380	chr1	93171020	93172017	997	3	ENSG00000067208	EVI5		chr1	92974253	93257961	-	protein_coding	997
D381	chr1	93349272	93349969	697	306	ENSG00000154511	FAM69A		chr1	93307724	93427057	-	protein_coding	697
D382	chr1	93812232	93812682	450	27	ENSG00000117505	DR1		chr1	93811445	93835055	+	protein_coding	450
D383	chr1	94030770	94031308	538	1	ENSG00000137936	BCAR3		chr1	94027347	94312706	-	protein_coding	538
D384	chr1	94033383	94035257	1874	14	ENSG00000137936	BCAR3		chr1	94027347	94312706	-	protein_coding	1874
D385	chr1	94438847	94439214	367	2
D386	chr1	95263989	95265044	1055	9
D387	chr1	95371001	95371556	555	1	ENSG00000117519	CNN3		chr1	95362507	95392834	-	protein_coding	555
D388	chr1	95764154	95765114	960	7
D389	chr1	96774926	96776692	1766	9
D390	chr1	97407677	97409381	1704	5
D391	chr1	97498168	97499980	1812	17
D392	chr1	97767519	97767701	182	1	ENSG00000188641	DPYD		chr1	97543299	98386605	-	protein_coding	182
D393	chr1	98460453	98463867	3414	2
D394	chr1	98507306	98509822	2516	3
D395	chr1	98598241	98598568	327	1
D396	chr1	98780663	98781242	579	43
D397	chr1	98846455	98846843	388	18
D398	chr1	99182430	99184662	2232	10	ENSG00000162627	SNX7		chr1	99127236	99226056	+	protein_coding	2232
D399	chr1	99734773	99735137	364	7	ENSG00000117600	LPPR4		chr1	99729509	99775146	+	protein_coding	364
D400	chr1	100208356	100208558	202	4	ENSG00000156869	FRRS1		chr1	100174259	100232187	-	protein_coding	202
D401	chr1	100211049	100211957	908	10	ENSG00000156869	FRRS1		chr1	100174259	100232187	-	protein_coding	908
D402	chr1	100281973	100282327	354	3
D403	chr1	100360024	100362137	2113	2	ENSG00000162688	AGL		chr1	100315640	100389579	+	protein_coding	2113
D404	chr1	100598198	100598531	333	2	ENSG00000156876	SASS6		chr1	100549119	100598511	-	protein_coding	313
D405	chr1	100897383	100898679	1296	1	ENSG00000079335	CDC14A		chr1	100810584	100985833	+	protein_coding	1296
D406	chr1	101086721	101087092	371	14
D407	chr1	101264444	101264825	381	8
D408	chr1	101462480	101463204	724	14	ENSG00000117543	DPH5		chr1	101455179	101491644	-	protein_coding	724
D409	chr1	101673797	101673955	158	1
D410	chr1	101860770	101861966	1196	35
D411	chr1	101860823	101861604	781	34
D412	chr1	102393631	102394471	840	2	ENSG00000118733	OLFM3		chr1	102268130	102462586	-	protein_coding	840
D413	chr1	103006057	103006392	335	6
D414	chr1	104807004	104807931	927	7
D415	chr1	104856531	104858665	2134	77
D416	chr1	105292228	105293653	1425	6
D417	chr1	105459410	105459663	253	2
D418	chr1	105517070	105517617	547	3
D419	chr1	105583320	105583475	155	14
D420	chr1	105995564	105995952	388	3
D421	chr1	106079398	106080398	1000	38
D422	chr1	106249480	106250168	688	4
D423	chr1	106599221	106599274	53	3
D424	chr1	107081231	107081773	542	105
D425	chr1	107566813	107567424	611	40
D426	chr1	107615421	107618722	3301	9
D427	chr1	107835544	107835915	371	4	ENSG00000162631	NTNG1		chr1	107682629	108026080	+	protein_coding	371
D428	chr1	107952679	107953029	350	15	ENSG00000162631	NTNG1		chr1	107682629	108026080	+	protein_coding	350
D429	chr1	107996563	107997250	687	1	ENSG00000162631	NTNG1		chr1	107682629	108026080	+	protein_coding	687
D430	chr1	108158637	108159726	1089	1	ENSG00000134215	VAV3		chr1	108113782	108507766	-	protein_coding	1089
D431	chr1	108912426	108912796	370	64
D432	chr1	109135734	109136352	618	47	ENSG00000162636	FAM102B		chr1	109102711	109187522	+	protein_coding	618
D433	chr1	109932820	109934993	2173	83	ENSG00000134243	SORT1		chr1	109852192	109940573	-	protein_coding	2173
D434	chr1	109932824	109934593	1769	83	ENSG00000134243	SORT1		chr1	109852192	109940573	-	protein_coding	1769
D435	chr1	110214196	110214553	357	104	ENSG00000213366	GSTM2		chr1	110210644	110252171	+	protein_coding	357
D436	chr1	110529596	110530204	608	29	ENSG00000168710	AHCYL1		chr1	110527308	110566357	+	protein_coding	608
D437	chr1	110534033	110534420	387	6	ENSG00000168710	AHCYL1		chr1	110527308	110566357	+	protein_coding	387
D438	chr1	110621953	110625631	3678	143
D439	chr1	111069723	111071451	1728	2
D440	chr1	111113110	111114103	993	2
D441	chr1	111131068	111131523	455	3
D442	chr1	111320070	111320426	356	6
D443	chr1	111580763	111581066	303	3
D444	chr1	111687987	111689011	1024	10	ENSG00000134255	CEPT1		chr1	111682249	111727724	+	protein_coding	1024
D445	chr1	112032746	112035150	2404	95	ENSG00000121933	ADORA3		chr1	112025970	112106584	-	protein_coding	2404
D446	chr1	112245014	112245589	575	53	ENSG00000197852	FAM212B		chr1	112223252	112298446	-	protein_coding	575
D446	chr1	112245014	112245589	575	53	ENSG00000116473	RAP1A		chr1	112084840	112259313	+	protein_coding	575
D447	chr1	112498081	112498443	362	17	ENSG00000171385	KCND3		chr1	112313284	112531777	-	protein_coding	362
D448	chr1	113322886	113323145	259	3
D449	chr1	113600424	113601053	629	2
D450	chr1	113906861	113908518	1657	55
D451	chr1	114065186	114069756	4570	31	ENSG00000081026	MAGI3		chr1	113933371	114228545	+	protein_coding	4570
D452	chr1	114122505	114123252	747	12	ENSG00000081026	MAGI3		chr1	113933371	114228545	+	protein_coding	747
D453	chr1	114249209	114252154	2945	4	ENSG00000116793	PHTF1		chr1	114239453	114302111	-	protein_coding	2945
D454	chr1	114318723	114319955	1232	18	ENSG00000081019	RSBN1		chr1	114304454	114355098	-	protein_coding	1232
D455	chr1	114561467	114562223	756	12
D456	chr1	114605781	114606483	702	1
D457	chr1	114674499	114675232	733	6	ENSG00000134207	SYT6		chr1	114631913	114696541	-	protein_coding	733
D458	chr1	114892620	114894889	2269	11
D459	chr1	114904162	114904520	358	5
D460	chr1	115562132	115562553	421	19
D461	chr1	116039761	116040119	358	7
D462	chr1	116050298	116051637	1339	26
D463	chr1	116084305	116086416	2111	12
D464	chr1	116241667	116241999	332	18
D465	chr1	116552421	116552795	374	4	ENSG00000163393	SLC22A15		chr1	116519119	116612675	+	protein_coding	374
D466	chr1	117036428	117038474	2046	21
D467	chr1	117079875	117081387	1512	20	ENSG00000116815	CD58		chr1	117057157	117113661	-	protein_coding	1512
D468	chr1	117538911	117539269	358	3
D469	chr1	118166144	118166888	744	15	ENSG00000183508	FAM46C		chr1	118148556	118170994	+	protein_coding	744
D470	chr1	118196863	118197174	311	18
D471	chr1	118236757	118237098	341	3
D472	chr1	118241970	118244417	2447	44
D473	chr1	118557390	118558187	797	12	ENSG00000155761	SPAG17		chr1	118496484	118727846	-	protein_coding	797
D474	chr1	118670402	118671170	768	84	ENSG00000155761	SPAG17		chr1	118496484	118727846	-	protein_coding	768
D475	chr1	118752767	118753395	628	3
D476	chr1	119946810	119947088	278	1
D477	chr1	120061323	120061698	375	4
D478	chr1	120181797	120183190	1393	6	ENSG00000143067	ZNF697		chr1	120162045	120190396	-	protein_coding	1393
D479	chr1	120184331	120185988	1657	4	ENSG00000143067	ZNF697		chr1	120162045	120190396	-	protein_coding	1657
D480	chr1	120621732	120622343	611	2
D481	chr1	142726667	142726880	213	10
D482	chr1	142782138	142782854	716	4
D483	chr1	144939319	144939885	566	1	ENSG00000178104	PDE4DIP		chr1	144836157	145076186	-	protein_coding	566
D484	chr1	145044035	145044843	808	15	ENSG00000178104	PDE4DIP		chr1	144836157	145076186	-	protein_coding	808
D485	chr1	145044245	145044521	276	3	ENSG00000178104	PDE4DIP		chr1	144836157	145076186	-	protein_coding	276
D486	chr1	145415409	145415844	435	2	ENSG00000168509	HFE2		chr1	145413095	145417545	+	protein_coding	435
D487	chr1	145415846	145416270	424	1	ENSG00000168509	HFE2		chr1	145413095	145417545	+	protein_coding	424
D488	chr1	145744006	145744668	662	1	ENSG00000174827	PDZK1		chr1	145726918	145764074	+	protein_coding	662
D489	chr1	146326342	146327127	785	8
D490	chr1	146398051	146398377	326	17	ENSG00000186275	NBPF12		chr1	146373546	146467744	+	protein_coding	326
D491	chr1	146648538	146649281	743	7	ENSG00000131781	FMO5		chr1	146646930	146714700	-	protein_coding	743
D492	chr1	147206486	147206926	440	8
D493	chr1	149035374	150555138	1519764	1	ENSG00000203818	HIST2H3PS2		chr1	149400131	149400542	-	protein_coding	411
D493	chr1	149035374	150555138	1519764	1	ENSG00000203815	FAM231D		chr1	149675978	149676609	+	protein_coding	631
D493	chr1	149035374	150555138	1519764	1	ENSG00000150337	FCGR1A		chr1	149754227	149764074	+	protein_coding	9847
D493	chr1	149035374	150555138	1519764	1	ENSG00000183598	HIST2H3D		chr1	149784826	149785236	-	protein_coding	410
D493	chr1	149035374	150555138	1519764	1	ENSG00000183941	HIST2H4A		chr1	149804221	149811339	+	protein_coding	7118
D493	chr1	149035374	150555138	1519764	1	ENSG00000203811	HIST2H3C		chr1	149811110	149812765	-	protein_coding	1655
D493	chr1	149035374	150555138	1519764	1	ENSG00000183558	HIST2H2AA3		chr1	149813505	149814478	-	protein_coding	973
D493	chr1	149035374	150555138	1519764	1	ENSG00000203812	HIST2H2AA4		chr1	149822643	149823191	+	protein_coding	548
D493	chr1	149035374	150555138	1519764	1	ENSG00000203852	HIST2H3A		chr1	149824181	149825836	+	protein_coding	1655
D493	chr1	149035374	150555138	1519764	1	ENSG00000184678	HIST2H2BE		chr1	149856010	149858232	-	protein_coding	2222
D493	chr1	149035374	150555138	1519764	1	ENSG00000184260	HIST2H2AC		chr1	149858525	149858961	+	protein_coding	436
D493	chr1	149035374	150555138	1519764	1	ENSG00000184270	HIST2H2AB		chr1	149859019	149859466	-	protein_coding	447
D493	chr1	149035374	150555138	1519764	1	ENSG00000014914	MTMR11		chr1	149900543	149908791	-	protein_coding	8248
D493	chr1	149035374	150555138	1519764	1	ENSG00000118298	CA14		chr1	150229554	150237478	+	protein_coding	7924
D493	chr1	149035374	150555138	1519764	1	ENSG00000143369	ECM1		chr1	150480538	150486265	+	protein_coding	5727
D493	chr1	149035374	150555138	1519764	1	ENSG00000143382	ADAMTSL4		chr1	150521884	150533413	+	protein_coding	11529
D493	chr1	149035374	150555138	1519764	1	ENSG00000225996	AL356356.1		chr1	150521897	150524367	+	protein_coding	2470
D493	chr1	149035374	150555138	1519764	1	ENSG00000203804	ADAMTSL4-AS1		chr1	150533480	150533969	-	protein_coding	489
D493	chr1	149035374	150555138	1519764	1	ENSG00000143384	MCL1	yes	chr1	150547032	150552066	-	protein_coding	5034
D493	chr1	149035374	150555138	1519764	1	ENSG00000203817	FAM72C		chr1	149438750	149459549	-	protein_coding	20799
D493	chr1	149035374	150555138	1519764	1	ENSG00000203814	HIST2H2BF		chr1	149754245	149783928	-	protein_coding	29683
D493	chr1	149035374	150555138	1519764	1	ENSG00000182217	HIST2H4B		chr1	149825607	149832714	-	protein_coding	7107
D493	chr1	149035374	150555138	1519764	1	ENSG00000178096	BOLA1		chr1	149859440	149872351	+	protein_coding	12911
D493	chr1	149035374	150555138	1519764	1	ENSG00000159164	SV2A		chr1	149874870	149889434	-	protein_coding	14564
D493	chr1	149035374	150555138	1519764	1	ENSG00000143368	SF3B4		chr1	149895209	149900236	-	protein_coding	5027
D493	chr1	149035374	150555138	1519764	1	ENSG00000023902	PLEKHO1		chr1	150121373	150136916	+	protein_coding	15543
D493	chr1	149035374	150555138	1519764	1	ENSG00000143401	ANP32E		chr1	150190717	150208504	-	protein_coding	17787
D493	chr1	149035374	150555138	1519764	1	ENSG00000117362	APH1A		chr1	150237804	150241980	-	protein_coding	4176
D493	chr1	149035374	150555138	1519764	1	ENSG00000118292	C1orf54		chr1	150240600	150253327	+	protein_coding	12727
D493	chr1	149035374	150555138	1519764	1	ENSG00000159208	C1orf51		chr1	150254953	150259505	+	protein_coding	4552
D493	chr1	149035374	150555138	1519764	1	ENSG00000187145	MRPS21		chr1	150266289	150281414	+	protein_coding	15125
D493	chr1	149035374	150555138	1519764	1	ENSG00000117360	PRPF3		chr1	150293925	150325671	+	protein_coding	31746
D493	chr1	149035374	150555138	1519764	1	ENSG00000198161	PPIAL4C		chr1	149553003	149553787	+	protein_coding	784
D493	chr1	149035374	150555138	1519764	1	ENSG00000136631	VPS45		chr1	150039369	150117505	+	protein_coding	78136
D493	chr1	149035374	150555138	1519764	1	ENSG00000163125	RPRD2		chr1	150335567	150449042	+	protein_coding	113475
D493	chr1	149035374	150555138	1519764	1	ENSG00000143374	TARS2		chr1	150459887	150480078	+	protein_coding	20191
D493	chr1	149035374	150555138	1519764	1	ENSG00000163113	OTUD7B		chr1	149909705	149982625	-	protein_coding	72920
D494	chr1	149207065	149208250	1185	13
D495	chr1	150400545	150401411	866	12	ENSG00000163125	RPRD2		chr1	150335567	150449042	+	protein_coding	866
D496	chr1	150588884	150589481	597	29	ENSG00000143420	ENSA		chr1	150573327	150602088	-	protein_coding	597
D497	chr1	150791404	150792361	957	3	ENSG00000143437	ARNT		chr1	150782181	150849244	-	protein_coding	957
D498	chr1	150942630	150943057	427	5	ENSG00000143418	CERS2		chr1	150933059	150947479	-	protein_coding	427
D499	chr1	151102607	151102899	292	10
D500	chr1	151214191	151215509	1318	25	ENSG00000143398	PIP5K1A		chr1	151170425	151222012	+	protein_coding	1318
D501	chr1	151740642	151741035	393	12	ENSG00000143450	OAZ3		chr1	151735445	151743808	+	protein_coding	393
D502	chr1	152112274	152112582	308	3
D503	chr1	152219513	152220465	952	3
D504	chr1	152973507	152974072	565	6
D505	chr1	152985512	152985720	208	3
D506	chr1	153152948	153154008	1060	5
D507	chr1	153309503	153309724	221	3	ENSG00000163218	PGLYRP4		chr1	153302596	153321316	-	protein_coding	221
D508	chr1	153702925	153704870	1945	2	ENSG00000143624	INTS3		chr1	153700543	153746555	+	protein_coding	1945
D509	chr1	153878082	153878232	150	2	ENSG00000143614	GATAD2B		chr1	153777201	153895451	-	protein_coding	150
D510	chr1	154154076	154154231	155	2	ENSG00000143549	TPM3		chr1	154127784	154167124	-	protein_coding	155
D511	chr1	154162927	162666201	8503274	4	ENSG00000143575	HAX1		chr1	154244987	154248351	+	protein_coding	3364
D511	chr1	154162927	162666201	8503274	4	ENSG00000143595	AQP10		chr1	154293566	154297801	+	protein_coding	4235
D511	chr1	154162927	162666201	8503274	4	ENSG00000160714	UBE2Q1		chr1	154521053	154531504	-	protein_coding	10451
D511	chr1	154162927	162666201	8503274	4	ENSG00000268141	AL606500.1		chr1	154585067	154585190	+	protein_coding	123
D511	chr1	154162927	162666201	8503274	4	ENSG00000163344	PMVK		chr1	154897210	154909467	-	protein_coding	12257
D511	chr1	154162927	162666201	8503274	4	ENSG00000163348	PYGO2		chr1	154929502	154936329	-	protein_coding	6827
D511	chr1	154162927	162666201	8503274	4	ENSG00000173207	CKS1B		chr1	154947129	154951725	+	protein_coding	4596
D511	chr1	154162927	162666201	8503274	4	ENSG00000163352	LENEP		chr1	154966062	154966791	+	protein_coding	729
D511	chr1	154162927	162666201	8503274	4	ENSG00000169241	SLC50A1		chr1	155107820	155111329	+	protein_coding	3509
D511	chr1	154162927	162666201	8503274	4	ENSG00000179085	DPM3		chr1	155112367	155113071	-	protein_coding	704
D511	chr1	154162927	162666201	8503274	4	ENSG00000163463	KRTCAP2		chr1	155141884	155145951	-	protein_coding	4067
D511	chr1	154162927	162666201	8503274	4	ENSG00000185499	MUC1		chr1	155158300	155162707	-	protein_coding	4407
D511	chr1	154162927	162666201	8503274	4	ENSG00000173171	MTX1		chr1	155178490	155183615	+	protein_coding	5125
D511	chr1	154162927	162666201	8503274	4	ENSG00000116521	SCAMP3		chr1	155225770	155232221	-	protein_coding	6451
D511	chr1	154162927	162666201	8503274	4	ENSG00000160753	RUSC1		chr1	155290687	155300905	+	protein_coding	10218
D511	chr1	154162927	162666201	8503274	4	ENSG00000173080	RXFP4		chr1	155911480	155912625	+	protein_coding	1145
D511	chr1	154162927	162666201	8503274	4	ENSG00000163479	SSR2		chr1	155978839	155990750	-	protein_coding	11911
D511	chr1	154162927	162666201	8503274	4	ENSG00000132698	RAB25		chr1	156030951	156040295	+	protein_coding	9344
D511	chr1	154162927	162666201	8503274	4	ENSG00000254726	MEX3A		chr1	156041804	156051789	-	protein_coding	9985
D511	chr1	154162927	162666201	8503274	4	ENSG00000242252	BGLAP		chr1	156211753	156213112	+	protein_coding	1359
D511	chr1	154162927	162666201	8503274	4	ENSG00000160781	PAQR6		chr1	156213206	156217881	-	protein_coding	4675
D511	chr1	154162927	162666201	8503274	4	ENSG00000198715	C1orf85		chr1	156259880	156265463	-	protein_coding	5583
D511	chr1	154162927	162666201	8503274	4	ENSG00000189030	VHLL		chr1	156268415	156269428	-	protein_coding	1013
D511	chr1	154162927	162666201	8503274	4	ENSG00000163467	TSACC		chr1	156307105	156316786	+	protein_coding	9681
D511	chr1	154162927	162666201	8503274	4	ENSG00000187862	TTC24		chr1	156549519	156556562	+	protein_coding	7043
D511	chr1	154162927	162666201	8503274	4	ENSG00000163382	APOA1BP		chr1	156561554	156564091	+	protein_coding	2537
D511	chr1	154162927	162666201	8503274	4	ENSG00000132702	HAPLN2		chr1	156589086	156595517	+	protein_coding	6431
D511	chr1	154162927	162666201	8503274	4	ENSG00000132688	NES		chr1	156638555	156647189	-	protein_coding	8634
D511	chr1	154162927	162666201	8503274	4	ENSG00000143320	CRABP2		chr1	156669398	156675608	-	protein_coding	6210
D511	chr1	154162927	162666201	8503274	4	ENSG00000143303	RRNAD1		chr1	156698234	156706752	+	protein_coding	8518
D511	chr1	154162927	162666201	8503274	4	ENSG00000143314	MRPL24		chr1	156707095	156711382	-	protein_coding	4287
D511	chr1	154162927	162666201	8503274	4	ENSG00000253831	ETV3L		chr1	157061836	157069600	-	protein_coding	7764
D511	chr1	154162927	162666201	8503274	4	ENSG00000158473	CD1D		chr1	158149737	158154686	+	protein_coding	4949
D511	chr1	154162927	162666201	8503274	4	ENSG00000158477	CD1A		chr1	158223927	158228059	+	protein_coding	4132
D511	chr1	154162927	162666201	8503274	4	ENSG00000158481	CD1C		chr1	158259576	158263420	+	protein_coding	3844
D511	chr1	154162927	162666201	8503274	4	ENSG00000158485	CD1B		chr1	158297741	158301321	-	protein_coding	3580
D511	chr1	154162927	162666201	8503274	4	ENSG00000158488	CD1E		chr1	158323254	158327343	+	protein_coding	4089
D511	chr1	154162927	162666201	8503274	4	ENSG00000186306	OR10T2		chr1	158368312	158369256	-	protein_coding	944
D511	chr1	154162927	162666201	8503274	4	ENSG00000180708	OR10K2		chr1	158389718	158390656	-	protein_coding	938
D511	chr1	154162927	162666201	8503274	4	ENSG00000173285	OR10K1		chr1	158435272	158436344	+	protein_coding	1072
D511	chr1	154162927	162666201	8503274	4	ENSG00000198965	OR10R2		chr1	158449668	158450675	+	protein_coding	1007
D511	chr1	154162927	162666201	8503274	4	ENSG00000197532	OR6Y1		chr1	158516918	158517895	-	protein_coding	977
D511	chr1	154162927	162666201	8503274	4	ENSG00000186440	OR6P1		chr1	158532441	158533394	-	protein_coding	953
D511	chr1	154162927	162666201	8503274	4	ENSG00000186400	OR10X1		chr1	158548709	158549689	-	protein_coding	980
D511	chr1	154162927	162666201	8503274	4	ENSG00000198967	OR10Z1		chr1	158576229	158577170	+	protein_coding	941
D511	chr1	154162927	162666201	8503274	4	ENSG00000196171	OR6K2		chr1	158669369	158670486	-	protein_coding	1117
D511	chr1	154162927	162666201	8503274	4	ENSG00000203757	OR6K3		chr1	158686958	158687953	-	protein_coding	995
D511	chr1	154162927	162666201	8503274	4	ENSG00000180433	OR6K6		chr1	158724510	158725681	+	protein_coding	1171
D511	chr1	154162927	162666201	8503274	4	ENSG00000197403	OR6N1		chr1	158735466	158736492	-	protein_coding	1026
D511	chr1	154162927	162666201	8503274	4	ENSG00000188340	OR6N2		chr1	158746472	158747425	-	protein_coding	953
D511	chr1	154162927	162666201	8503274	4	ENSG00000213088	DARC		chr1	159173097	159176290	+	protein_coding	3193
D511	chr1	154162927	162666201	8503274	4	ENSG00000196266	OR10J3		chr1	159283460	159284449	-	protein_coding	989
D511	chr1	154162927	162666201	8503274	4	ENSG00000196184	OR10J1		chr1	159409512	159410600	+	protein_coding	1088
D511	chr1	154162927	162666201	8503274	4	ENSG00000184155	OR10J5		chr1	159504793	159505842	-	protein_coding	1049
D511	chr1	154162927	162666201	8503274	4	ENSG00000132703	APCS		chr1	159557615	159558655	+	protein_coding	1040
D511	chr1	154162927	162666201	8503274	4	ENSG00000132693	CRP		chr1	159682079	159684379	-	protein_coding	2300
D511	chr1	154162927	162666201	8503274	4	ENSG00000158716	DUSP23		chr1	159750722	159752333	+	protein_coding	1611
D511	chr1	154162927	162666201	8503274	4	ENSG00000158714	SLAMF8		chr1	159796540	159807039	+	protein_coding	10499
D511	chr1	154162927	162666201	8503274	4	ENSG00000269620	AL590560.1		chr1	159879884	159880159	-	protein_coding	275
D511	chr1	154162927	162666201	8503274	4	ENSG00000162723	SLAMF9		chr1	159921282	159924044	-	protein_coding	2762
D511	chr1	154162927	162666201	8503274	4	ENSG00000143315	PIGM		chr1	159997462	160001783	-	protein_coding	4321
D511	chr1	154162927	162666201	8503274	4	ENSG00000162729	IGSF8		chr1	160061130	160068733	-	protein_coding	7603
D511	chr1	154162927	162666201	8503274	4	ENSG00000162734	PEA15		chr1	160175127	160185166	+	protein_coding	10039
D511	chr1	154162927	162666201	8503274	4	ENSG00000171786	NHLH1		chr1	160336857	160342638	+	protein_coding	5781
D511	chr1	154162927	162666201	8503274	4	ENSG00000179914	ITLN1		chr1	160846329	160854960	-	protein_coding	8631
D511	chr1	154162927	162666201	8503274	4	ENSG00000215845	TSTD1		chr1	161007421	161008780	-	protein_coding	1359
D511	chr1	154162927	162666201	8503274	4	ENSG00000158773	USF1		chr1	161009041	161015767	-	protein_coding	6726
D511	chr1	154162927	162666201	8503274	4	ENSG00000268154	AL591806.1		chr1	161035655	161035943	+	protein_coding	288
D511	chr1	154162927	162666201	8503274	4	ENSG00000162755	KLHDC9		chr1	161068151	161070136	+	protein_coding	1985
D511	chr1	154162927	162666201	8503274	4	ENSG00000158793	NIT1		chr1	161087876	161095235	+	protein_coding	7359
D511	chr1	154162927	162666201	8503274	4	ENSG00000158796	DEDD		chr1	161090764	161102478	-	protein_coding	11714
D511	chr1	154162927	162666201	8503274	4	ENSG00000143222	UFC1		chr1	161122566	161128646	+	protein_coding	6080
D511	chr1	154162927	162666201	8503274	4	ENSG00000143258	USP21		chr1	161129240	161135513	+	protein_coding	6273
D511	chr1	154162927	162666201	8503274	4	ENSG00000158850	B4GALT3		chr1	161141100	161147287	-	protein_coding	6187
D511	chr1	154162927	162666201	8503274	4	ENSG00000158859	ADAMTS4		chr1	161154098	161168846	-	protein_coding	14748
D511	chr1	154162927	162666201	8503274	4	ENSG00000268387	AL590714.1		chr1	161190160	161192296	+	protein_coding	2136
D511	chr1	154162927	162666201	8503274	4	ENSG00000158874	APOA2		chr1	161192082	161193421	-	protein_coding	1339
D511	chr1	154162927	162666201	8503274	4	ENSG00000158882	TOMM40L		chr1	161195793	161200408	+	protein_coding	4615
D511	chr1	154162927	162666201	8503274	4	ENSG00000158887	MPZ		chr1	161274525	161279762	-	protein_coding	5237
D511	chr1	154162927	162666201	8503274	4	ENSG00000188931	C1orf192		chr1	161334521	161337664	-	protein_coding	3143
D511	chr1	154162927	162666201	8503274	4	ENSG00000173110	HSPA6		chr1	161494036	161496681	+	protein_coding	2645
D511	chr1	154162927	162666201	8503274	4	ENSG00000171722	C1orf111		chr1	162342993	162346660	-	protein_coding	3667
D511	chr1	154162927	162666201	8503274	4	ENSG00000163263	C1orf189		chr1	154171848	154178809	-	protein_coding	6961
D511	chr1	154162927	162666201	8503274	4	ENSG00000143612	C1orf43		chr1	154179182	154193104	-	protein_coding	13922
D511	chr1	154162927	162666201	8503274	4	ENSG00000143569	UBAP2L		chr1	154192655	154243986	+	protein_coding	51331
D511	chr1	154162927	162666201	8503274	4	ENSG00000143515	ATP8B2		chr1	154298029	154323783	+	protein_coding	25754
D511	chr1	154162927	162666201	8503274	4	ENSG00000169291	SHE		chr1	154442248	154474589	-	protein_coding	32341
D511	chr1	154162927	162666201	8503274	4	ENSG00000163239	TDRD10		chr1	154474695	154520623	+	protein_coding	45928
D511	chr1	154162927	162666201	8503274	4	ENSG00000160716	CHRNB2		chr1	154540257	154552502	+	protein_coding	12245
D511	chr1	154162927	162666201	8503274	4	ENSG00000160710	ADAR		chr1	154554538	154600475	-	protein_coding	45937
D511	chr1	154162927	162666201	8503274	4	ENSG00000160691	SHC1		chr1	154934774	154946871	-	protein_coding	12097
D511	chr1	154162927	162666201	8503274	4	ENSG00000160688	FLAD1		chr1	154955814	154965587	+	protein_coding	9773
D511	chr1	154162927	162666201	8503274	4	ENSG00000160685	ZBTB7B		chr1	154975127	154990998	+	protein_coding	15871
D511	chr1	154162927	162666201	8503274	4	ENSG00000163354	DCST2		chr1	154990996	155006257	-	protein_coding	15261
D511	chr1	154162927	162666201	8503274	4	ENSG00000163357	DCST1		chr1	155006300	155023406	+	protein_coding	17106
D511	chr1	154162927	162666201	8503274	4	ENSG00000143537	ADAM15		chr1	155023042	155035252	+	protein_coding	12210
D511	chr1	154162927	162666201	8503274	4	ENSG00000243364	EFNA4		chr1	155036207	155042029	+	protein_coding	5822
D511	chr1	154162927	162666201	8503274	4	ENSG00000169242	EFNA1		chr1	155099936	155107333	+	protein_coding	7397
D511	chr1	154162927	162666201	8503274	4	ENSG00000273088	RP11-201K10.3		chr1	155141885	155159748	-	protein_coding	17863
D511	chr1	154162927	162666201	8503274	4	ENSG00000163462	TRIM46		chr1	155145873	155157447	+	protein_coding	11574
D511	chr1	154162927	162666201	8503274	4	ENSG00000169231	THBS3		chr1	155165379	155178842	-	protein_coding	13463
D511	chr1	154162927	162666201	8503274	4	ENSG00000177628	GBA		chr1	155204243	155214490	-	protein_coding	10247
D511	chr1	154162927	162666201	8503274	4	ENSG00000160767	FAM189B		chr1	155216996	155225274	-	protein_coding	8278
D511	chr1	154162927	162666201	8503274	4	ENSG00000176444	CLK2		chr1	155232659	155248282	-	protein_coding	15623
D511	chr1	154162927	162666201	8503274	4	ENSG00000143630	HCN3		chr1	155247374	155259639	+	protein_coding	12265
D511	chr1	154162927	162666201	8503274	4	ENSG00000143627	PKLR		chr1	155259630	155271225	-	protein_coding	11595
D511	chr1	154162927	162666201	8503274	4	ENSG00000160752	FDPS		chr1	155278539	155290457	+	protein_coding	11918
D511	chr1	154162927	162666201	8503274	4	ENSG00000163374	YY1AP1		chr1	155629237	155658791	-	protein_coding	29554
D511	chr1	154162927	162666201	8503274	4	ENSG00000132676	DAP3		chr1	155657751	155708801	+	protein_coding	51050
D511	chr1	154162927	162666201	8503274	4	ENSG00000116580	GON4L		chr1	155719508	155829191	-	protein_coding	109683
D511	chr1	154162927	162666201	8503274	4	ENSG00000143622	RIT1	yes	chr1	155867599	155881195	-	protein_coding	13596
D511	chr1	154162927	162666201	8503274	4	ENSG00000132680	KIAA0907		chr1	155882834	155904191	-	protein_coding	21357
D511	chr1	154162927	162666201	8503274	4	ENSG00000160803	UBQLN4		chr1	156005092	156023585	-	protein_coding	18493
D511	chr1	154162927	162666201	8503274	4	ENSG00000116586	LAMTOR2		chr1	156024543	156028301	+	protein_coding	3758
D511	chr1	154162927	162666201	8503274	4	ENSG00000196189	SEMA4A		chr1	156117157	156147543	+	protein_coding	30386
D511	chr1	154162927	162666201	8503274	4	ENSG00000160785	SLC25A44		chr1	156163880	156182587	+	protein_coding	18707
D511	chr1	154162927	162666201	8503274	4	ENSG00000260238	PMF1-BGLAP		chr1	156182773	156213123	+	protein_coding	30350
D511	chr1	154162927	162666201	8503274	4	ENSG00000160783	PMF1		chr1	156182784	156212874	+	protein_coding	30090
D511	chr1	154162927	162666201	8503274	4	ENSG00000163472	TMEM79		chr1	156252726	156262976	+	protein_coding	10250
D511	chr1	154162927	162666201	8503274	4	ENSG00000163468	CCT3		chr1	156278759	156337664	-	protein_coding	58905
D511	chr1	154162927	162666201	8503274	4	ENSG00000132677	RHBG		chr1	156339003	156355011	+	protein_coding	16008
D511	chr1	154162927	162666201	8503274	4	ENSG00000125462	C1orf61		chr1	156374042	156400493	-	protein_coding	26451
D511	chr1	154162927	162666201	8503274	4	ENSG00000116604	MEF2D	yes	chr1	156433519	156470620	-	protein_coding	37101
D511	chr1	154162927	162666201	8503274	4	ENSG00000160818	GPATCH4		chr1	156564279	156571288	-	protein_coding	7009
D511	chr1	154162927	162666201	8503274	4	ENSG00000132692	BCAN		chr1	156611182	156629324	+	protein_coding	18142
D511	chr1	154162927	162666201	8503274	4	ENSG00000143319	ISG20L2		chr1	156691683	156698591	-	protein_coding	6908
D511	chr1	154162927	162666201	8503274	4	ENSG00000143321	HDGF		chr1	156711899	156736717	-	protein_coding	24818
D511	chr1	154162927	162666201	8503274	4	ENSG00000027869	SH2D2A		chr1	156776035	156786654	-	protein_coding	10619
D511	chr1	154162927	162666201	8503274	4	ENSG00000198400	NTRK1	yes	chr1	156785432	156851642	+	protein_coding	66210
D511	chr1	154162927	162666201	8503274	4	ENSG00000027644	INSRR		chr1	156809855	156828810	-	protein_coding	18955
D511	chr1	154162927	162666201	8503274	4	ENSG00000187800	PEAR1		chr1	156863490	156886226	+	protein_coding	22736
D511	chr1	154162927	162666201	8503274	4	ENSG00000132694	ARHGEF11		chr1	156904632	157015162	-	protein_coding	110530
D511	chr1	154162927	162666201	8503274	4	ENSG00000117036	ETV3		chr1	157090983	157108266	-	protein_coding	17283
D511	chr1	154162927	162666201	8503274	4	ENSG00000143297	FCRL5		chr1	157483167	157522310	-	protein_coding	39143
D511	chr1	154162927	162666201	8503274	4	ENSG00000160856	FCRL3		chr1	157644111	157670647	-	protein_coding	26536
D511	chr1	154162927	162666201	8503274	4	ENSG00000132704	FCRL2		chr1	157715523	157746922	-	protein_coding	31399
D511	chr1	154162927	162666201	8503274	4	ENSG00000163534	FCRL1		chr1	157764193	157789895	-	protein_coding	25702
D511	chr1	154162927	162666201	8503274	4	ENSG00000183853	KIRREL		chr1	157963063	158070052	+	protein_coding	106989
D511	chr1	154162927	162666201	8503274	4	ENSG00000163563	MNDA		chr1	158801107	158819296	+	protein_coding	18189
D511	chr1	154162927	162666201	8503274	4	ENSG00000163564	PYHIN1		chr1	158900586	158946844	+	protein_coding	46258
D511	chr1	154162927	162666201	8503274	4	ENSG00000163568	AIM2		chr1	159032274	159116886	-	protein_coding	84612
D511	chr1	154162927	162666201	8503274	4	ENSG00000162706	CADM3		chr1	159141399	159173103	+	protein_coding	31704
D511	chr1	154162927	162666201	8503274	4	ENSG00000179639	FCER1A		chr1	159259504	159278014	+	protein_coding	18510
D511	chr1	154162927	162666201	8503274	4	ENSG00000188004	C1orf204		chr1	159804264	159825137	-	protein_coding	20873
D511	chr1	154162927	162666201	8503274	4	ENSG00000243284	VSIG8		chr1	159824106	159832447	-	protein_coding	8341
D511	chr1	154162927	162666201	8503274	4	ENSG00000256029	RP11-190A12.7		chr1	159827690	159842843	-	protein_coding	15153
D511	chr1	154162927	162666201	8503274	4	ENSG00000213085	CCDC19		chr1	159842154	159869953	-	protein_coding	27799
D511	chr1	154162927	162666201	8503274	4	ENSG00000158710	TAGLN2		chr1	159887897	159895522	-	protein_coding	7625
D511	chr1	154162927	162666201	8503274	4	ENSG00000162728	KCNJ9		chr1	160051360	160060353	+	protein_coding	8993
D511	chr1	154162927	162666201	8503274	4	ENSG00000018625	ATP1A2		chr1	160085549	160113381	+	protein_coding	27832
D511	chr1	154162927	162666201	8503274	4	ENSG00000132681	ATP1A4		chr1	160121360	160156767	+	protein_coding	35407
D511	chr1	154162927	162666201	8503274	4	ENSG00000132716	DCAF8		chr1	160185505	160254920	-	protein_coding	69415
D511	chr1	154162927	162666201	8503274	4	ENSG00000258465	DCAF8		chr1	160187254	160254920	-	protein_coding	67666
D511	chr1	154162927	162666201	8503274	4	ENSG00000162735	PEX19		chr1	160246602	160256138	-	protein_coding	9536
D511	chr1	154162927	162666201	8503274	4	ENSG00000162736	NCSTN	yes	chr1	160313062	160328742	+	protein_coding	15680
D511	chr1	154162927	162666201	8503274	4	ENSG00000162738	VANGL2		chr1	160370376	160398468	+	protein_coding	28092
D511	chr1	154162927	162666201	8503274	4	ENSG00000162739	SLAMF6		chr1	160454820	160493052	-	protein_coding	38232
D511	chr1	154162927	162666201	8503274	4	ENSG00000066294	CD84		chr1	160510885	160549306	-	protein_coding	38421
D511	chr1	154162927	162666201	8503274	4	ENSG00000117090	SLAMF1		chr1	160577890	160617085	-	protein_coding	39195
D511	chr1	154162927	162666201	8503274	4	ENSG00000117091	CD48		chr1	160648536	160681641	-	protein_coding	33105
D511	chr1	154162927	162666201	8503274	4	ENSG00000026751	SLAMF7		chr1	160709037	160724611	+	protein_coding	15574
D511	chr1	154162927	162666201	8503274	4	ENSG00000122224	LY9		chr1	160765864	160798051	+	protein_coding	32187
D511	chr1	154162927	162666201	8503274	4	ENSG00000158764	ITLN2		chr1	160914815	160924589	-	protein_coding	9774
D511	chr1	154162927	162666201	8503274	4	ENSG00000158769	F11R		chr1	160965001	160991138	-	protein_coding	26137
D511	chr1	154162927	162666201	8503274	4	ENSG00000270149	RP11-544M22.13		chr1	160967747	161008752	-	protein_coding	41005
D511	chr1	154162927	162666201	8503274	4	ENSG00000186517	ARHGAP30		chr1	161016736	161039760	-	protein_coding	23024
D511	chr1	154162927	162666201	8503274	4	ENSG00000143217	PVRL4		chr1	161040785	161059389	-	protein_coding	18604
D511	chr1	154162927	162666201	8503274	4	ENSG00000143224	PPOX		chr1	161136200	161147803	+	protein_coding	11603
D511	chr1	154162927	162666201	8503274	4	ENSG00000158864	NDUFS2		chr1	161166894	161184185	+	protein_coding	17291
D511	chr1	154162927	162666201	8503274	4	ENSG00000158869	FCER1G		chr1	161185024	161190489	+	protein_coding	5465
D511	chr1	154162927	162666201	8503274	4	ENSG00000143257	NR1I3		chr1	161199456	161208092	-	protein_coding	8636
D511	chr1	154162927	162666201	8503274	4	ENSG00000248485	PCP4L1		chr1	161228517	161255240	+	protein_coding	26723
D511	chr1	154162927	162666201	8503274	4	ENSG00000143252	SDHC		chr1	161284047	161332984	+	protein_coding	48937
D511	chr1	154162927	162666201	8503274	4	ENSG00000203747	FCGR3A		chr1	161511549	161600917	-	protein_coding	89368
D511	chr1	154162927	162666201	8503274	4	ENSG00000162747	FCGR3B		chr1	161592986	161601753	-	protein_coding	8767
D511	chr1	154162927	162666201	8503274	4	ENSG00000132185	FCRLA		chr1	161676762	161684142	+	protein_coding	7380
D511	chr1	154162927	162666201	8503274	4	ENSG00000162746	FCRLB		chr1	161691353	161697933	+	protein_coding	6580
D511	chr1	154162927	162666201	8503274	4	ENSG00000081721	DUSP12		chr1	161719548	161727028	+	protein_coding	7480
D511	chr1	154162927	162666201	8503274	4	ENSG00000162745	OLFML2B		chr1	161952982	161993644	-	protein_coding	40662
D511	chr1	154162927	162666201	8503274	4	ENSG00000254706	RP11-565P22.6		chr1	162335197	162351905	+	protein_coding	16708
D511	chr1	154162927	162666201	8503274	4	ENSG00000239887	C1orf226		chr1	162336698	162356600	+	protein_coding	19902
D511	chr1	154162927	162666201	8503274	4	ENSG00000198574	SH2D1B		chr1	162365056	162381928	-	protein_coding	16872
D511	chr1	154162927	162666201	8503274	4	ENSG00000152332	UHMK1		chr1	162467041	162499419	+	protein_coding	32378
D511	chr1	154162927	162666201	8503274	4	ENSG00000117143	UAP1		chr1	162531323	162569627	+	protein_coding	38304
D511	chr1	154162927	162666201	8503274	4	ENSG00000160712	IL6R		chr1	154377669	154441926	+	protein_coding	64257
D511	chr1	154162927	162666201	8503274	4	ENSG00000143603	KCNN3		chr1	154669931	154842756	-	protein_coding	172825
D511	chr1	154162927	162666201	8503274	4	ENSG00000163346	PBXIP1		chr1	154916552	154928599	-	protein_coding	12047
D511	chr1	154162927	162666201	8503274	4	ENSG00000143590	EFNA3		chr1	155036224	155060014	+	protein_coding	23790
D511	chr1	154162927	162666201	8503274	4	ENSG00000251246	EFNA3		chr1	155036224	155059283	+	protein_coding	23059
D511	chr1	154162927	162666201	8503274	4	ENSG00000116539	ASH1L		chr1	155305059	155532598	-	protein_coding	227539
D511	chr1	154162927	162666201	8503274	4	ENSG00000125459	MSTO1		chr1	155579979	155718153	+	protein_coding	138174
D511	chr1	154162927	162666201	8503274	4	ENSG00000132718	SYT11		chr1	155829300	155854990	+	protein_coding	25690
D511	chr1	154162927	162666201	8503274	4	ENSG00000116584	ARHGEF2		chr1	155916630	155976861	-	protein_coding	60231
D511	chr1	154162927	162666201	8503274	4	ENSG00000160789	LMNA		chr1	156052364	156109880	+	protein_coding	57516
D511	chr1	154162927	162666201	8503274	4	ENSG00000183856	IQGAP3		chr1	156495197	156542396	-	protein_coding	47199
D511	chr1	154162927	162666201	8503274	4	ENSG00000143294	PRCC		chr1	156720402	156770607	+	protein_coding	50205
D511	chr1	154162927	162666201	8503274	4	ENSG00000160838	LRRC71		chr1	156890442	156902886	+	protein_coding	12444
D511	chr1	154162927	162666201	8503274	4	ENSG00000163518	FCRL4		chr1	157543539	157567870	-	protein_coding	24331
D511	chr1	154162927	162666201	8503274	4	ENSG00000073754	CD5L		chr1	157800704	157868046	-	protein_coding	67342
D511	chr1	154162927	162666201	8503274	4	ENSG00000163554	SPTA1		chr1	158580496	158656488	-	protein_coding	75992
D511	chr1	154162927	162666201	8503274	4	ENSG00000163565	IFI16		chr1	158969758	159024945	+	protein_coding	55187
D511	chr1	154162927	162666201	8503274	4	ENSG00000181036	FCRL6		chr1	159770301	159786041	+	protein_coding	15740
D511	chr1	154162927	162666201	8503274	4	ENSG00000085552	IGSF9		chr1	159896829	159915386	-	protein_coding	18557
D511	chr1	154162927	162666201	8503274	4	ENSG00000177807	KCNJ10		chr1	160007257	160040038	-	protein_coding	32781
D511	chr1	154162927	162666201	8503274	4	ENSG00000143318	CASQ1		chr1	160160285	160171676	+	protein_coding	11391
D511	chr1	154162927	162666201	8503274	4	ENSG00000122218	COPA		chr1	160259063	160313190	-	protein_coding	54127
D511	chr1	154162927	162666201	8503274	4	ENSG00000122223	CD244		chr1	160799950	160832692	-	protein_coding	32742
D511	chr1	154162927	162666201	8503274	4	ENSG00000143256	PFDN2		chr1	161070346	161087901	-	protein_coding	17555
D511	chr1	154162927	162666201	8503274	4	ENSG00000072694	FCGR2B		chr1	161551101	161648444	+	protein_coding	97343
D511	chr1	154162927	162666201	8503274	4	ENSG00000118217	ATF6		chr1	161736084	161933860	+	protein_coding	197776
D511	chr1	154162927	162666201	8503274	4	ENSG00000198929	NOS1AP		chr1	162039564	162353321	+	protein_coding	313757
D511	chr1	154162927	162666201	8503274	4	ENSG00000162733	DDR2	yes	chr1	162601163	162757190	+	protein_coding	65038
D511	chr1	154162927	162666201	8503274	4	ENSG00000143549	TPM3		chr1	154127784	154167124	-	protein_coding	4197
D511	chr1	154162927	162666201	8503274	4	ENSG00000198952	SMG5		chr1	156219015	156252620	-	protein_coding	33605
D511	chr1	154162927	162666201	8503274	4	ENSG00000143226	FCGR2A		chr1	161475220	161493803	+	protein_coding	18583
D512	chr1	154267589	154268494	905	3
D513	chr1	154316480	154319956	3476	19	ENSG00000143515	ATP8B2		chr1	154298029	154323783	+	protein_coding	3476
D514	chr1	154332460	154332803	343	16
D515	chr1	154827354	154828305	951	2	ENSG00000143603	KCNN3		chr1	154669931	154842756	-	protein_coding	951
D516	chr1	154928525	154930263	1738	11	ENSG00000163348	PYGO2		chr1	154929502	154936329	-	protein_coding	761
D516	chr1	154928525	154930263	1738	11	ENSG00000163346	PBXIP1		chr1	154916552	154928599	-	protein_coding	74
D517	chr1	154956444	154956858	414	73	ENSG00000160688	FLAD1		chr1	154955814	154965587	+	protein_coding	414
D518	chr1	155314051	155314644	593	8	ENSG00000116539	ASH1L		chr1	155305059	155532598	-	protein_coding	593
D519	chr1	155397297	155397430	133	4	ENSG00000116539	ASH1L		chr1	155305059	155532598	-	protein_coding	133
D520	chr1	155397322	155397452	130	10	ENSG00000116539	ASH1L		chr1	155305059	155532598	-	protein_coding	130
D521	chr1	155397615	155398534	919	3	ENSG00000116539	ASH1L		chr1	155305059	155532598	-	protein_coding	919
D522	chr1	155865742	155866175	433	2
D523	chr1	155865868	155867075	1207	9
D524	chr1	156313758	156315634	1876	182	ENSG00000163467	TSACC		chr1	156307105	156316786	+	protein_coding	1876
D524	chr1	156313758	156315634	1876	182	ENSG00000163468	CCT3		chr1	156278759	156337664	-	protein_coding	1876
D525	chr1	156702342	156703015	673	2	ENSG00000143303	RRNAD1		chr1	156698234	156706752	+	protein_coding	673
D526	chr1	157131581	157131697	116	7
D527	chr1	157694652	157695786	1134	5
D528	chr1	158412514	158414445	1931	6
D529	chr1	158523639	158525014	1375	29
D530	chr1	158917092	158917464	372	3	ENSG00000163564	PYHIN1		chr1	158900586	158946844	+	protein_coding	372
D531	chr1	159475460	159475616	156	6
D532	chr1	159853595	159854016	421	1	ENSG00000213085	CCDC19		chr1	159842154	159869953	-	protein_coding	421
D533	chr1	160011586	160012090	504	24	ENSG00000177807	KCNJ10		chr1	160007257	160040038	-	protein_coding	504
D534	chr1	160083760	160084035	275	6
D535	chr1	160106218	160106524	306	15	ENSG00000018625	ATP1A2		chr1	160085549	160113381	+	protein_coding	306
D536	chr1	160114614	160115212	598	2
D537	chr1	160136829	160137157	328	12	ENSG00000132681	ATP1A4		chr1	160121360	160156767	+	protein_coding	328
D538	chr1	160751563	160752300	737	4
D539	chr1	160952105	160952506	401	2
D540	chr1	161121130	161121505	375	21
D541	chr1	161194922	161195480	558	34
D542	chr1	161456012	161456606	594	7
D543	chr1	161793737	161794780	1043	7	ENSG00000118217	ATF6		chr1	161736084	161933860	+	protein_coding	1043
D544	chr1	162101495	162102637	1142	3	ENSG00000198929	NOS1AP		chr1	162039564	162353321	+	protein_coding	1142
D545	chr1	162241623	162243709	2086	2	ENSG00000198929	NOS1AP		chr1	162039564	162353321	+	protein_coding	2086
D546	chr1	162289899	162291911	2012	34	ENSG00000198929	NOS1AP		chr1	162039564	162353321	+	protein_coding	2012
D547	chr1	162401415	162402851	1436	4
D548	chr1	162880197	162883688	3491	93
D549	chr1	162909243	162910111	868	7
D550	chr1	163218548	163220154	1606	13	ENSG00000143248	RGS5		chr1	163080911	163291577	-	protein_coding	1606
D551	chr1	164291434	164292157	723	2
D552	chr1	164507389	164507734	345	1
D553	chr1	164545531	164545738	207	1	ENSG00000185630	PBX1		chr1	164524821	164868533	+	protein_coding	207
D554	chr1	164549511	164549735	224	4	ENSG00000185630	PBX1		chr1	164524821	164868533	+	protein_coding	224
D555	chr1	165040548	165042229	1681	4
D556	chr1	165107406	165107800	394	7
D557	chr1	165226998	165227407	409	2	ENSG00000162761	LMX1A		chr1	165171104	165325952	-	protein_coding	409
D558	chr1	165280420	165281258	838	2	ENSG00000162761	LMX1A		chr1	165171104	165325952	-	protein_coding	838
D559	chr1	165376754	165377533	779	2	ENSG00000143171	RXRG		chr1	165370159	165414433	-	protein_coding	779
D560	chr1	165582155	165583940	1785	28
D561	chr1	165582492	165583956	1464	2
D562	chr1	165595165	165595870	705	1
D563	chr1	165629559	165629946	387	9	ENSG00000143198	MGST3		chr1	165600098	165631033	+	protein_coding	387
D564	chr1	165819154	165820053	899	97	ENSG00000143179	UCK2		chr1	165796768	165880855	+	protein_coding	899
D565	chr1	166108276	166108525	249	59	ENSG00000188859	FAM78B		chr1	166026674	166136206	-	protein_coding	249
D566	chr1	167440404	167441341	937	19	ENSG00000198821	CD247		chr1	167399877	167487847	-	protein_coding	937
D567	chr1	167516222	167517647	1425	83	ENSG00000143162	CREG1		chr1	167498914	167523004	-	protein_coding	1425
D568	chr1	167728754	167729864	1110	3	ENSG00000197965	MPZL1		chr1	167690429	167761156	+	protein_coding	1110
D569	chr1	167828540	167828960	420	27	ENSG00000143199	ADCY10		chr1	167778625	167883453	-	protein_coding	420
D570	chr1	167864224	167864961	737	17	ENSG00000143199	ADCY10		chr1	167778625	167883453	-	protein_coding	737
D571	chr1	167958875	167959880	1005	9	ENSG00000143164	DCAF6		chr1	167905021	168045081	+	protein_coding	1005
D572	chr1	168304976	168306415	1439	2
D573	chr1	168452103	168452327	224	5
D574	chr1	168473499	168473746	247	3
D575	chr1	168982561	168982823	262	4
D576	chr1	169360008	169360517	509	2	ENSG00000117475	BLZF1		chr1	169337208	169365778	+	protein_coding	509
D577	chr1	170613884	170614344	460	3
D578	chr1	170699553	170700174	621	2	ENSG00000116132	PRRX1		chr1	170631869	170708560	+	protein_coding	621
D579	chr1	170778700	170778877	177	2
D580	chr1	170981637	170982829	1192	41	ENSG00000117501	MROH9		chr1	170904612	171033906	+	protein_coding	1192
D581	chr1	171355584	171356112	528	18
D582	chr1	171573331	171574043	712	3
D583	chr1	171584600	171584988	388	6
D584	chr1	171626292	171628014	1722	24
D585	chr1	171686373	171687631	1258	5	ENSG00000117533	VAMP4		chr1	171669300	171711387	-	protein_coding	1258
D586	chr1	172085697	172085820	123	13	ENSG00000197959	DNM3		chr1	171810621	172387606	+	protein_coding	123
D587	chr1	172646189	172646337	148	2
D588	chr1	172844671	172845650	979	4
D589	chr1	172855085	172855880	795	11
D590	chr1	172945959	172946332	373	23
D591	chr1	173123078	173123420	342	5
D592	chr1	173339945	173340190	245	225
D593	chr1	174102732	174102854	122	3
D594	chr1	174189167	174189766	599	3	ENSG00000152061	RABGAP1L		chr1	174128548	174964445	+	protein_coding	599
D595	chr1	174761066	174761614	548	1	ENSG00000152061	RABGAP1L		chr1	174128548	174964445	+	protein_coding	548
D596	chr1	175143380	175143783	403	8	ENSG00000235750	KIAA0040		chr1	175126123	175162135	-	protein_coding	403
D597	chr1	175364630	175365402	772	1	ENSG00000116147	TNR		chr1	175284330	175712906	-	protein_coding	772
D598	chr1	176082745	176084080	1335	1	ENSG00000143207	RFWD2		chr1	175913967	176176629	-	protein_coding	1335
D599	chr1	176318921	176319351	430	2
D600	chr1	177045542	177046112	570	30	ENSG00000152092	ASTN1		chr1	176826438	177134109	-	protein_coding	570
D601	chr1	177727159	177727662	503	28
D602	chr1	177826089	177827806	1717	22
D603	chr1	178324219	178324687	468	4	ENSG00000075391	RASAL2		chr1	178062864	178448644	+	protein_coding	468
D604	chr1	178439754	178441709	1955	61	ENSG00000075391	RASAL2		chr1	178062864	178448644	+	protein_coding	1955
D605	chr1	178453567	178453680	113	2
D606	chr1	179680167	179680539	372	22
D607	chr1	180002852	180003675	823	3	ENSG00000135837	CEP350		chr1	179923873	180084015	+	protein_coding	823
D608	chr1	180103046	180103875	829	27
D609	chr1	180189020	180190482	1462	74
D610	chr1	180579762	180580709	947	3
D611	chr1	180760047	180760967	920	2	ENSG00000143324	XPR1		chr1	180601140	180859387	+	protein_coding	920
D612	chr1	180924454	180924802	348	1
D613	chr1	181096206	181096365	159	2
D614	chr1	181096210	181096366	156	2
D615	chr1	181182230	181182617	387	38
D616	chr1	181539246	181540458	1212	29	ENSG00000198216	CACNA1E		chr1	181382238	181777219	+	protein_coding	1212
D617	chr1	181639490	181640273	783	2	ENSG00000198216	CACNA1E		chr1	181382238	181777219	+	protein_coding	783
D618	chr1	181735033	181735215	182	1	ENSG00000198216	CACNA1E		chr1	181382238	181777219	+	protein_coding	182
D619	chr1	181775144	181775937	793	25	ENSG00000198216	CACNA1E		chr1	181382238	181777219	+	protein_coding	793
D620	chr1	181922554	181923987	1433	92
D621	chr1	182280384	182280774	390	12
D622	chr1	182631671	182632028	357	1	ENSG00000135824	RGS8		chr1	182615239	182653711	-	protein_coding	357
D623	chr1	182657291	182657866	575	24
D624	chr1	183206613	183207143	530	51	ENSG00000058085	LAMC2		chr1	183155373	183214035	+	protein_coding	530
D625	chr1	185302289	185302810	521	8
D626	chr1	185325145	185325736	591	2
D627	chr1	186105053	186105446	393	14	ENSG00000143341	HMCN1		chr1	185703683	186160085	+	protein_coding	393
D628	chr1	187100021	187101807	1786	25
D629	chr1	187341329	187341771	442	11
D630	chr1	187684559	187686454	1895	10
D631	chr1	188254264	188254509	245	2
D632	chr1	190259261	190259452	191	14	ENSG00000162670	BRINP3		chr1	190066792	190446759	-	protein_coding	191
D633	chr1	191007794	191008189	395	14
D634	chr1	191246251	191246610	359	26
D635	chr1	191630409	191631505	1096	18
D636	chr1	191943988	191945184	1196	2
D637	chr1	192099091	192099497	406	2
D638	chr1	192699924	192701517	1593	159
D639	chr1	192818766	192821082	2316	72
D640	chr1	192999618	193001542	1924	16	ENSG00000116750	UCHL5		chr1	192981380	193029237	-	protein_coding	1924
D641	chr1	193013411	193016409	2998	3	ENSG00000116750	UCHL5		chr1	192981380	193029237	-	protein_coding	2998
D642	chr1	193600769	193601767	998	2
D643	chr1	193641291	193641853	562	11
D644	chr1	194310028	194310956	928	5
D645	chr1	194900726	194900843	117	2
D646	chr1	194938241	194939375	1134	4
D647	chr1	195051496	195053850	2354	122
D648	chr1	195580346	195581628	1282	4
D649	chr1	195982416	195983324	908	11
D650	chr1	196249672	196250319	647	4	ENSG00000162687	KCNT2		chr1	196194909	196578355	-	protein_coding	647
D651	chr1	196485244	196485556	312	36	ENSG00000162687	KCNT2		chr1	196194909	196578355	-	protein_coding	312
D652	chr1	197317609	197317799	190	230	ENSG00000134376	CRB1		chr1	197170592	197447585	+	protein_coding	190
D653	chr1	197584571	197585627	1056	3	ENSG00000213047	DENND1B		chr1	197473878	197744826	-	protein_coding	1056
D654	chr1	198149125	198149852	727	11	ENSG00000151414	NEK7		chr1	198126093	198291550	+	protein_coding	727
D655	chr1	198258223	198259399	1176	10	ENSG00000151414	NEK7		chr1	198126093	198291550	+	protein_coding	1176
D656	chr1	198301578	198302605	1027	9
D657	chr1	198941458	198944163	2705	19
D658	chr1	199500564	199501854	1290	31
D659	chr1	200244756	200245149	393	2
D660	chr1	200462362	200462606	244	1
D661	chr1	201366475	201366846	371	8	ENSG00000159166	LAD1		chr1	201342372	201368736	-	protein_coding	371
D662	chr1	201607518	201608100	582	47	ENSG00000134369	NAV1		chr1	201592411	201796102	+	protein_coding	582
D663	chr1	201720945	201722249	1304	3	ENSG00000134369	NAV1		chr1	201592411	201796102	+	protein_coding	1304
D664	chr1	201854928	201856442	1514	2
D665	chr1	202090913	202091385	472	67
D666	chr1	202374984	202376297	1313	10	ENSG00000077157	PPP1R12B		chr1	202317827	202561834	+	protein_coding	1313
D667	chr1	202866937	202868032	1095	3	ENSG00000117153	KLHL12		chr1	202860228	202897764	-	protein_coding	1095
D668	chr1	202986756	202986996	240	7	ENSG00000163444	TMEM183A		chr1	202976514	202993976	+	protein_coding	240
D669	chr1	203129527	203129918	391	25	ENSG00000163485	ADORA1		chr1	203059782	203136533	+	protein_coding	391
D670	chr1	203181787	203182866	1079	3	ENSG00000133063	CHIT1		chr1	203181955	203242769	-	protein_coding	911
D671	chr1	203259811	203260006	195	2
D672	chr1	204388026	204392098	4072	54	ENSG00000133056	PIK3C2B	yes	chr1	204391756	204463852	-	protein_coding	342
D673	chr1	204399709	204399951	242	7	ENSG00000133056	PIK3C2B	yes	chr1	204391756	204463852	-	protein_coding	242
D674	chr1	204478054	204478234	180	1
D675	chr1	204524495	204524798	303	27	ENSG00000198625	MDM4	yes	chr1	204485511	204542871	+	protein_coding	303
D676	chr1	204544313	204544667	354	2
D677	chr1	204862837	204864096	1259	4	ENSG00000163531	NFASC		chr1	204797779	204991950	+	protein_coding	1259
D678	chr1	205424925	205426139	1214	7	ENSG00000186007	LEMD1		chr1	205350506	205425082	-	protein_coding	157
D679	chr1	205476821	205477446	625	19	ENSG00000117266	CDK18		chr1	205473723	205501921	+	protein_coding	625
D680	chr1	205480189	205480586	397	1	ENSG00000117266	CDK18		chr1	205473723	205501921	+	protein_coding	397
D681	chr1	205501245	205501666	421	3	ENSG00000117266	CDK18		chr1	205473723	205501921	+	protein_coding	421
D682	chr1	205516186	205516932	746	43
D683	chr1	205587229	205587753	524	6	ENSG00000158711	ELK4	yes	chr1	205577071	205601090	-	protein_coding	524
D684	chr1	205660033	205660262	229	1
D685	chr1	206322835	206324388	1553	140	ENSG00000196188	CTSE		chr1	206317459	206332104	+	protein_coding	1553
D686	chr1	206753210	206754413	1203	65	ENSG00000143486	EIF2D		chr1	206744620	206785904	-	protein_coding	1203
D686	chr1	206753210	206754413	1203	65	ENSG00000136653	RASSF5		chr1	206680879	206762616	+	protein_coding	1203
D687	chr1	206851733	206851933	200	3	ENSG00000143479	DYRK3		chr1	206808881	206857764	+	protein_coding	200
D688	chr1	206885223	206885388	165	1	ENSG00000162889	MAPKAPK2		chr1	206858289	206907628	+	protein_coding	165
D689	chr1	207073617	207074188	571	135	ENSG00000162892	IL24		chr1	207070788	207077484	+	protein_coding	571
D690	chr1	207342669	207343841	1172	49
D691	chr1	207888097	207888709	612	2	ENSG00000197721	CR1L		chr1	207818458	207911761	+	protein_coding	612
D692	chr1	208057774	208058504	730	6	ENSG00000174059	CD34		chr1	208057594	208084747	-	protein_coding	730
D693	chr1	208075045	208075813	768	4	ENSG00000174059	CD34		chr1	208057594	208084747	-	protein_coding	768
D694	chr1	208207009	208207569	560	5	ENSG00000076356	PLXNA2		chr1	208195587	208417665	-	protein_coding	560
D695	chr1	208367279	208367703	424	3	ENSG00000076356	PLXNA2		chr1	208195587	208417665	-	protein_coding	424
D696	chr1	208407997	208408869	872	2	ENSG00000076356	PLXNA2		chr1	208195587	208417665	-	protein_coding	872
D697	chr1	208549349	208550413	1064	17
D698	chr1	208605958	208606531	573	1
D699	chr1	208718222	208720471	2249	3
D700	chr1	209829270	209830088	818	7
D701	chr1	209868728	209868979	251	2	ENSG00000117594	HSD11B1		chr1	209859510	209908295	+	protein_coding	251
D702	chr1	210486799	210487123	324	2
D703	chr1	210674455	210675205	750	6	ENSG00000054392	HHAT		chr1	210501596	210849638	+	protein_coding	750
D704	chr1	210812161	210812455	294	15	ENSG00000054392	HHAT		chr1	210501596	210849638	+	protein_coding	294
D705	chr1	211145226	211146735	1509	38	ENSG00000143473	KCNH1		chr1	210856555	211307457	-	protein_coding	1509
D706	chr1	211307489	211308640	1151	10
D707	chr1	211455208	211456128	920	54	ENSG00000117625	RCOR3		chr1	211431719	211489727	+	protein_coding	920
D708	chr1	211888740	211888926	186	11
D709	chr1	212061428	212062565	1137	3
D710	chr1	213046273	213046602	329	6	ENSG00000162769	FLVCR1		chr1	213031597	213072705	+	protein_coding	329
D711	chr1	213205204	213207185	1981	4
D712	chr1	213424323	213425255	932	97	ENSG00000136643	RPS6KC1		chr1	213224589	213448116	+	protein_coding	932
D713	chr1	213514726	213515082	356	1
D714	chr1	213944730	213946760	2030	15
D715	chr1	213993267	213993832	565	28
D716	chr1	214215670	214216658	988	6
D717	chr1	214357228	214357828	600	95
D718	chr1	214542496	214543584	1088	90	ENSG00000152104	PTPN14		chr1	214522039	214725792	-	protein_coding	1088
D719	chr1	215157079	215157281	202	5
D720	chr1	215740597	215740794	197	8	ENSG00000136636	KCTD3		chr1	215740735	215795149	+	protein_coding	59
D721	chr1	215891673	215891970	297	44	ENSG00000042781	USH2A		chr1	215796236	216596738	-	protein_coding	297
D722	chr1	216063846	216065040	1194	2	ENSG00000042781	USH2A		chr1	215796236	216596738	-	protein_coding	1194
D723	chr1	216801389	216801554	165	26	ENSG00000196482	ESRRG		chr1	216676588	217311097	-	protein_coding	165
D724	chr1	216849544	216850197	653	21	ENSG00000196482	ESRRG		chr1	216676588	217311097	-	protein_coding	653
D725	chr1	216920802	216921572	770	8	ENSG00000196482	ESRRG		chr1	216676588	217311097	-	protein_coding	770
D726	chr1	217020749	217020952	203	5	ENSG00000196482	ESRRG		chr1	216676588	217311097	-	protein_coding	203
D727	chr1	217191754	217195023	3269	1	ENSG00000196482	ESRRG		chr1	216676588	217311097	-	protein_coding	3269
D728	chr1	218053256	218053382	126	16
D729	chr1	218548366	218548896	530	15	ENSG00000092969	TGFB2		chr1	218519577	218617961	+	protein_coding	530
D730	chr1	218618151	218618858	707	39
D731	chr1	218911439	218911872	433	9
D732	chr1	219908516	219908721	205	1	ENSG00000196660	SLC30A10		chr1	219858769	220131989	-	protein_coding	205
D733	chr1	219917344	219918694	1350	22	ENSG00000196660	SLC30A10		chr1	219858769	220131989	-	protein_coding	1350
D734	chr1	220070647	220071792	1145	9	ENSG00000196660	SLC30A10		chr1	219858769	220131989	-	protein_coding	1145
D735	chr1	220070658	220071535	877	9	ENSG00000196660	SLC30A10		chr1	219858769	220131989	-	protein_coding	877
D736	chr1	220253303	220254731	1428	99	ENSG00000162813	BPNT1		chr1	220230824	220263804	-	protein_coding	1428
D737	chr1	220568263	220568650	387	1
D738	chr1	220839277	220839710	433	3
D739	chr1	220864606	220865162	556	68	ENSG00000162817	C1orf115		chr1	220863187	220872499	+	protein_coding	556
D740	chr1	221001265	221002202	937	51
D741	chr1	221234126	221235331	1205	1
D742	chr1	221779709	221780094	385	3
D743	chr1	222267997	222268104	107	6
D744	chr1	222547955	222548555	600	15
D745	chr1	222929701	222930689	988	5
D746	chr1	223228449	223229975	1526	35
D747	chr1	223720382	223720961	579	11	ENSG00000203697	CAPN8		chr1	223711349	223853436	-	protein_coding	579
D748	chr1	223800371	223801129	758	87	ENSG00000203697	CAPN8		chr1	223711349	223853436	-	protein_coding	758
D749	chr1	223840036	223840539	503	28	ENSG00000203697	CAPN8		chr1	223711349	223853436	-	protein_coding	503
D750	chr1	224017272	224018377	1105	5	ENSG00000143514	TP53BP2		chr1	223967601	224033674	-	protein_coding	1105
D751	chr1	224669174	224669512	338	6	ENSG00000143786	CNIH3		chr1	224622362	224928251	+	protein_coding	338
D752	chr1	224821683	224821795	112	5	ENSG00000143786	CNIH3		chr1	224622362	224928251	+	protein_coding	112
D753	chr1	225217310	225220323	3013	2	ENSG00000185842	DNAH14		chr1	225083964	225586996	+	protein_coding	3013
D754	chr1	225295712	225296071	359	10	ENSG00000185842	DNAH14		chr1	225083964	225586996	+	protein_coding	359
D755	chr1	225366144	225366593	449	12	ENSG00000185842	DNAH14		chr1	225083964	225586996	+	protein_coding	449
D756	chr1	225539510	225540446	936	4	ENSG00000185842	DNAH14		chr1	225083964	225586996	+	protein_coding	936
D757	chr1	225655419	225655651	232	21
D758	chr1	225699461	225700770	1309	6	ENSG00000154380	ENAH		chr1	225674537	225840844	-	protein_coding	1309
D759	chr1	225980473	225981923	1450	1
D760	chr1	226135004	226136587	1583	1
D761	chr1	226231694	226231979	285	1
D762	chr1	226506425	226507121	696	5
D763	chr1	226624320	226625807	1487	11
D764	chr1	226863173	226863402	229	4	ENSG00000143772	ITPKB	yes	chr1	226819391	226927024	-	protein_coding	229
D765	chr1	226988776	226989082	306	6
D766	chr1	227039992	227040724	732	1
D767	chr1	227516169	227516619	450	1
D768	chr1	227805986	227806787	801	7	ENSG00000181450	ZNF678		chr1	227751244	227865144	+	protein_coding	801
D769	chr1	228019234	228019409	175	25	ENSG00000185888	PRSS38		chr1	228003394	228034171	+	protein_coding	175
D770	chr1	228462156	228462318	162	4	ENSG00000154358	OBSCN		chr1	228395831	228566577	+	protein_coding	162
D771	chr1	228578498	228579474	976	1
D772	chr1	228608810	228609142	332	14
D773	chr1	228640508	228640706	198	10
D774	chr1	229282715	229283759	1044	2
D775	chr1	229306996	229307737	741	34
D776	chr1	229363230	229364874	1644	48
D777	chr1	230148716	230149088	372	3
D778	chr1	230179495	230180619	1124	34
D779	chr1	230232614	230234191	1577	26	ENSG00000143641	GALNT2		chr1	230193536	230417870	+	protein_coding	1577
D780	chr1	230266937	230267031	94	8	ENSG00000143641	GALNT2		chr1	230193536	230417870	+	protein_coding	94
D781	chr1	230281150	230281785	635	75	ENSG00000143641	GALNT2		chr1	230193536	230417870	+	protein_coding	635
D782	chr1	230307035	230308211	1176	4	ENSG00000143641	GALNT2		chr1	230193536	230417870	+	protein_coding	1176
D783	chr1	230337199	230338399	1200	191	ENSG00000143641	GALNT2		chr1	230193536	230417870	+	protein_coding	1200
D784	chr1	230402449	230402828	379	14	ENSG00000143641	GALNT2		chr1	230193536	230417870	+	protein_coding	379
D785	chr1	230685519	230687582	2063	1
D786	chr1	230846403	230847024	621	3	ENSG00000135744	AGT		chr1	230838269	230850043	-	protein_coding	621
D787	chr1	230847203	230848162	959	13	ENSG00000135744	AGT		chr1	230838269	230850043	-	protein_coding	959
D788	chr1	231005501	231005808	307	6
D789	chr1	231124495	231125581	1086	107	ENSG00000173409	ARV1		chr1	231114727	231136341	+	protein_coding	1086
D790	chr1	231426358	231426569	211	33
D791	chr1	231541987	231543102	1115	9	ENSG00000135766	EGLN1		chr1	231499497	231560790	-	protein_coding	1115
D792	chr1	231752225	231754258	2033	104	ENSG00000270106	TSNAX-DISC1		chr1	231664399	231954990	+	protein_coding	2033
D793	chr1	231907515	231909005	1490	116	ENSG00000162946	DISC1		chr1	231762561	232177018	+	protein_coding	1490
D793	chr1	231907515	231909005	1490	116	ENSG00000270106	TSNAX-DISC1		chr1	231664399	231954990	+	protein_coding	1490
D794	chr1	232103021	232103157	136	8	ENSG00000162946	DISC1		chr1	231762561	232177018	+	protein_coding	136
D795	chr1	232296192	232296678	486	2
D796	chr1	232783768	232783978	210	2
D797	chr1	233064288	233064922	634	3
D798	chr1	233115685	233115843	158	8	ENSG00000135778	NTPCR		chr1	233086351	233119628	+	protein_coding	158
D799	chr1	234818097	234819337	1240	18
D800	chr1	235100665	235102197	1532	33
D801	chr1	236119434	236120219	785	15
D802	chr1	236686161	236686723	562	4	ENSG00000116977	LGALS8		chr1	236681300	236716281	+	protein_coding	562
D803	chr1	237973881	237975603	1722	5	ENSG00000198626	RYR2		chr1	237205505	237997288	+	protein_coding	1722
D804	chr1	238069960	238071122	1162	41
D805	chr1	239324655	239324861	206	5
D806	chr1	240020913	240021139	226	3	ENSG00000133019	CHRM3		chr1	239549865	240078750	+	protein_coding	226
D807	chr1	240039597	240040599	1002	1	ENSG00000133019	CHRM3		chr1	239549865	240078750	+	protein_coding	1002
D808	chr1	240048797	240049350	553	4	ENSG00000133019	CHRM3		chr1	239549865	240078750	+	protein_coding	553
D809	chr1	241284883	241286146	1263	2	ENSG00000182901	RGS7		chr1	240931554	241520530	-	protein_coding	1263
D810	chr1	241436829	241437270	441	14	ENSG00000182901	RGS7		chr1	240931554	241520530	-	protein_coding	441
D811	chr1	241456370	241457145	775	9	ENSG00000182901	RGS7		chr1	240931554	241520530	-	protein_coding	775
D812	chr1	241560403	241561592	1189	64
D813	chr1	241795825	241796883	1058	65	ENSG00000203668	CHML		chr1	241792155	241799232	-	protein_coding	1058
D813	chr1	241795825	241796883	1058	65	ENSG00000054277	OPN3		chr1	241753404	241840678	-	protein_coding	1058
D814	chr1	242013253	242013477	224	6	ENSG00000174371	EXO1		chr1	242011269	242058450	+	protein_coding	224
D815	chr1	242081967	242082738	771	10
D816	chr1	242273139	242273532	393	5	ENSG00000180287	PLD5		chr1	242246288	242687998	-	protein_coding	393
D817	chr1	242840504	242840802	298	4
D818	chr1	242866513	242867814	1301	2
D819	chr1	243466738	243467827	1089	1	ENSG00000054282	SDCCAG8		chr1	243419320	243663394	+	protein_coding	1089
D820	chr1	243494561	243495154	593	17	ENSG00000054282	SDCCAG8		chr1	243419320	243663394	+	protein_coding	593
D821	chr1	243675798	243676488	690	26	ENSG00000117020	AKT3	yes	chr1	243651535	244014381	-	protein_coding	690
D822	chr1	244526822	244528456	1634	13	ENSG00000173728	C1orf100		chr1	244515937	244552965	+	protein_coding	1634
D823	chr1	244570527	244571329	802	9
D824	chr1	244579083	244579366	283	3	ENSG00000035687	ADSS		chr1	244571796	244615436	-	protein_coding	283
D825	chr1	245040676	245041279	603	7
D826	chr1	245086662	245087725	1063	4
D827	chr1	245167785	245170693	2908	3	ENSG00000203666	EFCAB2		chr1	245133007	245290466	+	protein_coding	2908
D828	chr1	246321059	246321208	149	1	ENSG00000185420	SMYD3	yes	chr1	245912642	246670614	-	protein_coding	149
D829	chr1	246388628	246389446	818	4	ENSG00000185420	SMYD3	yes	chr1	245912642	246670614	-	protein_coding	818
D830	chr1	246388632	246389637	1005	13	ENSG00000185420	SMYD3	yes	chr1	245912642	246670614	-	protein_coding	1005
D831	chr1	246589692	246592099	2407	18	ENSG00000185420	SMYD3	yes	chr1	245912642	246670614	-	protein_coding	2407
D832	chr1	246590689	246591880	1191	1	ENSG00000185420	SMYD3	yes	chr1	245912642	246670614	-	protein_coding	1191
D833	chr1	246629776	246630142	366	4	ENSG00000185420	SMYD3	yes	chr1	245912642	246670614	-	protein_coding	366
D834	chr1	246836069	246836963	894	14
D835	chr1	247022764	247023143	379	56	ENSG00000153207	AHCTF1		chr1	247002400	247095280	-	protein_coding	379
D836	chr1	247273398	247274074	676	3	ENSG00000221953	C1orf229		chr1	247273462	247275719	-	protein_coding	612
D837	chr1	247991668	247994189	2521	29
D838	chr1	248585939	248587516	1577	9
D839	chr1	248683148	248684275	1127	51
D840	chr1	249116186	249119279	3093	20	ENSG00000175137	SH3BP5L		chr1	249104648	249120832	-	protein_coding	3093
D841	chr1	249185740	249186026	286	30
D842	chr10	456706	457777	1071	161	ENSG00000151240	DIP2C		chr10	320130	735683	-	protein_coding	1071
D843	chr10	550872	551492	620	17	ENSG00000151240	DIP2C		chr10	320130	735683	-	protein_coding	620
D844	chr10	558938	559277	339	1	ENSG00000151240	DIP2C		chr10	320130	735683	-	protein_coding	339
D845	chr10	674611	674826	215	25	ENSG00000151240	DIP2C		chr10	320130	735683	-	protein_coding	215
D846	chr10	737142	737891	749	3
D847	chr10	884616	885909	1293	1	ENSG00000107929	LARP4B		chr10	855484	977564	-	protein_coding	1293
D848	chr10	1071514	1073283	1769	5	ENSG00000148377	IDI2		chr10	1064847	1071799	-	protein_coding	285
D849	chr10	1084188	1084557	369	1
D850	chr10	1564351	1564669	318	9	ENSG00000185736	ADARB2		chr10	1228073	1779670	-	protein_coding	318
D851	chr10	1680622	1681953	1331	47	ENSG00000185736	ADARB2		chr10	1228073	1779670	-	protein_coding	1331
D852	chr10	1770929	1771845	916	12	ENSG00000185736	ADARB2		chr10	1228073	1779670	-	protein_coding	916
D853	chr10	1973021	1973558	537	9
D854	chr10	2191579	2192331	752	1
D855	chr10	2245909	2247327	1418	104
D856	chr10	3842412	3844191	1779	42
D857	chr10	3892201	3893557	1356	80
D858	chr10	3998905	4001849	2944	31
D859	chr10	4000429	4000644	215	1
D860	chr10	4085919	4086156	237	3
D861	chr10	4108906	4109159	253	10
D862	chr10	4138025	4139148	1123	1
D863	chr10	4224255	4225056	801	3
D864	chr10	4277712	4278098	386	6
D865	chr10	5039340	5041018	1678	2	ENSG00000151632	AKR1C2		chr10	5029967	5060223	-	protein_coding	1678
D866	chr10	5643373	5644301	928	12
D867	chr10	5649381	5649758	377	14
D868	chr10	5839133	5839504	371	3	ENSG00000057608	GDI2		chr10	5807186	5884095	-	protein_coding	371
D869	chr10	6210062	6212435	2373	23	ENSG00000170525	PFKFB3		chr10	6186881	6277495	+	protein_coding	2373
D870	chr10	6231881	6232294	413	8	ENSG00000170525	PFKFB3		chr10	6186881	6277495	+	protein_coding	413
D871	chr10	6504180	6504565	385	3	ENSG00000065675	PRKCQ		chr10	6469105	6622263	-	protein_coding	385
D872	chr10	7019165	7019638	473	2
D873	chr10	7122469	7123218	749	37
D874	chr10	7267588	7268267	679	24	ENSG00000198879	SFMBT2		chr10	7200586	7453450	-	protein_coding	679
D875	chr10	7334408	7335252	844	4	ENSG00000198879	SFMBT2		chr10	7200586	7453450	-	protein_coding	844
D876	chr10	7385362	7385810	448	861	ENSG00000198879	SFMBT2		chr10	7200586	7453450	-	protein_coding	448
D877	chr10	7879192	7879566	374	9	ENSG00000165632	TAF3		chr10	7860467	8058590	+	protein_coding	374
D878	chr10	7883799	7886038	2239	17	ENSG00000165632	TAF3		chr10	7860467	8058590	+	protein_coding	2239
D879	chr10	8283568	8283796	228	2
D880	chr10	8401353	8401571	218	1
D881	chr10	8788864	8791388	2524	111
D882	chr10	9274200	9275503	1303	3
D883	chr10	9942781	9943349	568	3
D884	chr10	11055763	11057687	1924	3	ENSG00000048740	CELF2		chr10	11047259	11378674	+	protein_coding	1924
D885	chr10	11385584	11386792	1208	40
D886	chr10	11429727	11430330	603	27
D887	chr10	11437192	11437615	423	7
D888	chr10	11576575	11577765	1190	32	ENSG00000148429	USP6NL		chr10	11495945	11653753	-	protein_coding	1190
D889	chr10	11610950	11611348	398	3	ENSG00000148429	USP6NL		chr10	11495945	11653753	-	protein_coding	398
D890	chr10	11662971	11663488	517	9
D891	chr10	11846660	11849644	2984	4
D892	chr10	11848879	11849133	254	1
D893	chr10	11883872	11884027	155	2	ENSG00000148426	PROSER2		chr10	11865338	11914276	+	protein_coding	155
D894	chr10	12041960	12042309	349	3	ENSG00000151461	UPF2		chr10	11962021	12085169	-	protein_coding	349
D895	chr10	12174319	12174646	327	4	ENSG00000065665	SEC61A2		chr10	12171636	12211960	+	protein_coding	327
D896	chr10	12353203	12353510	307	9
D897	chr10	12363311	12363705	394	20
D898	chr10	12773958	12774149	191	1	ENSG00000183049	CAMK1D		chr10	12391481	12877545	+	protein_coding	191
D899	chr10	13584607	13585157	550	6
D900	chr10	13697610	13698162	552	1	ENSG00000239665	RP11-295P9.3		chr10	13652047	13710299	+	protein_coding	552
D900	chr10	13697610	13698162	552	1	ENSG00000151474	FRMD4A		chr10	13685706	14504141	-	protein_coding	552
D901	chr10	14299048	14299270	222	9	ENSG00000151474	FRMD4A		chr10	13685706	14504141	-	protein_coding	222
D902	chr10	14378767	14380593	1826	2	ENSG00000151474	FRMD4A		chr10	13685706	14504141	-	protein_coding	1826
D903	chr10	14632115	14632442	327	2	ENSG00000065809	FAM107B		chr10	14560556	14816896	-	protein_coding	327
D904	chr10	15209019	15209483	464	2	ENSG00000152465	NMT2		chr10	15144583	15210692	-	protein_coding	464
D905	chr10	15342548	15342846	298	4	ENSG00000148468	FAM171A1		chr10	15253642	15413061	-	protein_coding	298
D906	chr10	15645576	15646148	572	1	ENSG00000077943	ITGA8		chr10	15555948	15762124	-	protein_coding	572
D907	chr10	15657557	15657798	241	4	ENSG00000077943	ITGA8		chr10	15555948	15762124	-	protein_coding	241
D908	chr10	15860232	15862443	2211	7	ENSG00000148481	FAM188A		chr10	15820169	15902519	-	protein_coding	2211
D909	chr10	15861864	15862014	150	2	ENSG00000148481	FAM188A		chr10	15820169	15902519	-	protein_coding	150
D910	chr10	16054115	16054502	387	16
D911	chr10	16055483	16056445	962	3
D912	chr10	16184784	16185567	783	6
D913	chr10	16666108	16666319	211	2	ENSG00000148484	RSU1		chr10	16632610	16859527	-	protein_coding	211
D914	chr10	16686091	16686373	282	4	ENSG00000148484	RSU1		chr10	16632610	16859527	-	protein_coding	282
D915	chr10	16803060	16803759	699	3	ENSG00000148484	RSU1		chr10	16632610	16859527	-	protein_coding	699
D916	chr10	16931822	16932008	186	1	ENSG00000107611	CUBN		chr10	16865963	17171830	-	protein_coding	186
D917	chr10	16980014	16981108	1094	2	ENSG00000107611	CUBN		chr10	16865963	17171830	-	protein_coding	1094
D918	chr10	17066669	17067334	665	68	ENSG00000107611	CUBN		chr10	16865963	17171830	-	protein_coding	665
D919	chr10	17661632	17661696	64	1
D920	chr10	17733169	17734973	1804	391	ENSG00000136738	STAM		chr10	17686124	17757913	+	protein_coding	1804
D921	chr10	18243880	18244818	938	4	ENSG00000148482	SLC39A12		chr10	18240768	18332221	+	protein_coding	938
D922	chr10	18566495	18567262	767	2	ENSG00000165995	CACNB2		chr10	18429606	18830798	+	protein_coding	767
D923	chr10	18570668	18571410	742	59	ENSG00000165995	CACNB2		chr10	18429606	18830798	+	protein_coding	742
D924	chr10	18934167	18935929	1762	145	ENSG00000271786	RP11-139J15.7		chr10	18931405	18944123	-	protein_coding	1762
D924	chr10	18934167	18935929	1762	145	ENSG00000241058	NSUN6		chr10	18834490	18940551	-	protein_coding	1762
D925	chr10	18995330	18995686	356	9
D926	chr10	19393129	19393668	539	1
D927	chr10	19557823	19558405	582	7	ENSG00000204740	MALRD1		chr10	19492779	20079330	+	protein_coding	582
D928	chr10	19646084	19646233	149	1	ENSG00000204740	MALRD1		chr10	19492779	20079330	+	protein_coding	149
D929	chr10	19750599	19751191	592	19	ENSG00000204740	MALRD1		chr10	19492779	20079330	+	protein_coding	592
D930	chr10	19767032	19769706	2674	39	ENSG00000204740	MALRD1		chr10	19492779	20079330	+	protein_coding	2674
D931	chr10	19840189	19842429	2240	2	ENSG00000204740	MALRD1		chr10	19492779	20079330	+	protein_coding	2240
D932	chr10	20374573	20377825	3252	196	ENSG00000120594	PLXDC2		chr10	20105168	20578785	+	protein_coding	3252
D933	chr10	20402785	20403762	977	21	ENSG00000120594	PLXDC2		chr10	20105168	20578785	+	protein_coding	977
D934	chr10	20434137	20435150	1013	9	ENSG00000120594	PLXDC2		chr10	20105168	20578785	+	protein_coding	1013
D935	chr10	20466941	20468095	1154	3	ENSG00000120594	PLXDC2		chr10	20105168	20578785	+	protein_coding	1154
D936	chr10	20484605	20485005	400	2	ENSG00000120594	PLXDC2		chr10	20105168	20578785	+	protein_coding	400
D937	chr10	20906700	20907526	826	16
D938	chr10	21319746	21320557	811	4	ENSG00000078114	NEBL		chr10	21068902	21463116	-	protein_coding	811
D939	chr10	21562482	21563845	1363	51
D940	chr10	21647118	21647453	335	3
D941	chr10	21749780	21750919	1139	9
D942	chr10	21824821	21826447	1626	12	ENSG00000078403	MLLT10	yes	chr10	21823094	22032559	+	protein_coding	1626
D943	chr10	21835041	21836086	1045	34	ENSG00000078403	MLLT10	yes	chr10	21823094	22032559	+	protein_coding	1045
D944	chr10	22310261	22310485	224	7
D945	chr10	22700392	22700679	287	4	ENSG00000077327	SPAG6		chr10	22634399	22743153	+	protein_coding	287
D946	chr10	22815606	22815973	367	3
D947	chr10	22868370	22869741	1371	23	ENSG00000150867	PIP4K2A		chr10	22823778	23003484	-	protein_coding	1371
D948	chr10	22891584	22892158	574	26	ENSG00000150867	PIP4K2A		chr10	22823778	23003484	-	protein_coding	574
D949	chr10	22986953	22987535	582	3	ENSG00000150867	PIP4K2A		chr10	22823778	23003484	-	protein_coding	582
D950	chr10	23103263	23103369	106	1
D951	chr10	23205676	23207283	1607	5
D952	chr10	23221745	23222336	591	6	ENSG00000165309	ARMC3		chr10	23216953	23326518	+	protein_coding	591
D953	chr10	23634865	23635260	395	1
D954	chr10	23800791	23801550	759	92
D955	chr10	23992574	23993359	785	16	ENSG00000120549	KIAA1217		chr10	23983675	24836772	+	protein_coding	785
D956	chr10	24100037	24102129	2092	3	ENSG00000120549	KIAA1217		chr10	23983675	24836772	+	protein_coding	2092
D957	chr10	24214494	24214806	312	3	ENSG00000120549	KIAA1217		chr10	23983675	24836772	+	protein_coding	312
D958	chr10	24604321	24604815	494	1	ENSG00000120549	KIAA1217		chr10	23983675	24836772	+	protein_coding	494
D959	chr10	25069294	25069683	389	5
D960	chr10	25925624	25926208	584	21
D961	chr10	26361108	26361346	238	5	ENSG00000095777	MYO3A		chr10	26223196	26501456	+	protein_coding	238
D962	chr10	26398636	26399042	406	15	ENSG00000095777	MYO3A		chr10	26223196	26501456	+	protein_coding	406
D963	chr10	26868228	26868945	717	11
D964	chr10	26909508	26911901	2393	245
D965	chr10	27357594	27358232	638	1	ENSG00000107890	ANKRD26	yes	chr10	27280843	27389421	-	protein_coding	638
D966	chr10	27595455	27596310	855	2
D967	chr10	28177665	28178047	382	2	ENSG00000169126	ARMC4		chr10	28064115	28287977	-	protein_coding	382
D968	chr10	28466661	28467823	1162	2	ENSG00000150054	MPP7		chr10	28339922	28623415	-	protein_coding	1162
D969	chr10	28680237	28680379	142	2
D970	chr10	28823742	28826466	2724	54	ENSG00000095787	WAC		chr10	28821422	28912041	+	protein_coding	2724
D971	chr10	28906718	28909562	2844	60	ENSG00000095787	WAC		chr10	28821422	28912041	+	protein_coding	2844
D972	chr10	29032632	29033325	693	82
D973	chr10	29215094	29215550	456	6
D974	chr10	29381358	29382445	1087	9
D975	chr10	29851059	29851768	709	41	ENSG00000197321	SVIL		chr10	29746267	30025710	-	protein_coding	709
D976	chr10	30295841	30295877	36	3
D977	chr10	30394156	30394549	393	22	ENSG00000165757	KIAA1462		chr10	30301729	30404423	-	protein_coding	393
D978	chr10	31012110	31012491	381	2
D979	chr10	31218882	31219077	195	4	ENSG00000183621	ZNF438		chr10	31109136	31320866	-	protein_coding	195
D980	chr10	31270648	31271208	560	26	ENSG00000183621	ZNF438		chr10	31109136	31320866	-	protein_coding	560
D981	chr10	31886221	31886462	241	1
D982	chr10	31934601	31935124	523	2
D983	chr10	32289443	32289827	384	2
D984	chr10	32587036	32588173	1137	4	ENSG00000120616	EPC1		chr10	32556679	32667726	-	protein_coding	1137
D985	chr10	32613654	32614059	405	20	ENSG00000120616	EPC1		chr10	32556679	32667726	-	protein_coding	405
D986	chr10	32976908	32977183	275	2	ENSG00000150076	C10ORF68		chr10	32832297	33171802	+	protein_coding	275
D987	chr10	33121186	33121904	718	5	ENSG00000150076	C10ORF68		chr10	32832297	33171802	+	protein_coding	718
D988	chr10	33322165	33325211	3046	10
D989	chr10	33468397	33468967	570	1	ENSG00000099250	NRP1		chr10	33466420	33625190	-	protein_coding	570
D990	chr10	33608780	33609102	322	21	ENSG00000099250	NRP1		chr10	33466420	33625190	-	protein_coding	322
D991	chr10	33621368	33622513	1145	3	ENSG00000099250	NRP1		chr10	33466420	33625190	-	protein_coding	1145
D992	chr10	34026635	34027743	1108	35
D993	chr10	34028104	34028921	817	5
D994	chr10	34125510	34126458	948	70
D995	chr10	34316443	34316773	330	1
D996	chr10	35003949	35004278	329	19	ENSG00000148498	PARD3		chr10	34398488	35104253	-	protein_coding	329
D997	chr10	35330221	35330602	381	2	ENSG00000108094	CUL2		chr10	35297479	35379570	-	protein_coding	381
D998	chr10	35405827	35406867	1040	26
D999	chr10	35405828	35406779	951	26
D1000	chr10	35579875	35580454	579	2	ENSG00000108100	CCNY		chr10	35535953	35860852	+	protein_coding	579
D1001	chr10	35726629	35727066	437	25	ENSG00000108100	CCNY		chr10	35535953	35860852	+	protein_coding	437
D1002	chr10	35837323	35837469	146	114	ENSG00000108100	CCNY		chr10	35535953	35860852	+	protein_coding	146
D1003	chr10	35900092	35901499	1407	11
D1004	chr10	36275139	36275650	511	15
D1005	chr10	36450050	36450404	354	5
D1006	chr10	36593393	36593969	576	3
D1007	chr10	36623351	36627738	4387	4
D1008	chr10	36852070	36852492	422	1
D1009	chr10	37154135	37155276	1141	145
D1010	chr10	37344011	37345925	1914	20
D1011	chr10	37652516	37652799	283	45	ENSG00000148513	ANKRD30A		chr10	37414785	37673039	+	protein_coding	283
D1012	chr10	37727220	37727357	137	14
D1013	chr10	38234842	38235434	592	8
D1014	chr10	42356644	42356830	186	3
D1015	chr10	42359139	42378661	19522	6
D1016	chr10	42468983	42469194	211	1
D1017	chr10	43452016	43453621	1605	37
D1018	chr10	43780501	43780912	411	24
D1019	chr10	43908897	43909727	830	41
D1020	chr10	44158266	44158427	161	76
D1021	chr10	44196361	44196752	391	1
D1022	chr10	44409851	44411298	1447	15
D1023	chr10	44557474	44557618	144	16
D1024	chr10	44829299	44829669	370	10	ENSG00000107562	CXCL12		chr10	44793038	44881941	-	protein_coding	370
D1025	chr10	44976743	44977110	367	2
D1026	chr10	45299079	45300211	1132	32
D1027	chr10	45305462	45307766	2304	5
D1028	chr10	45546902	45549433	2531	21
D1029	chr10	45717026	45717411	385	1
D1030	chr10	45999057	46000359	1302	2	ENSG00000165406	MARCH8		chr10	45950035	46090354	-	protein_coding	1302
D1031	chr10	46105902	46107391	1489	49
D1032	chr10	46987419	46987599	180	4
D1033	chr10	47004802	47005764	962	4	ENSG00000204175	GPRIN2		chr10	46994087	47005643	+	protein_coding	841
D1034	chr10	47648339	47648662	323	3
D1035	chr10	49637583	49638674	1091	7	ENSG00000107643	MAPK8		chr10	49514698	49647403	+	protein_coding	1091
D1036	chr10	49984547	49985333	786	13	ENSG00000128815	WDFY4		chr10	49892921	50191001	+	protein_coding	786
D1037	chr10	50785275	50786097	822	2
D1038	chr10	52075151	52075557	406	2	ENSG00000198964	SGMS1		chr10	52065360	52384923	-	protein_coding	406
D1039	chr10	52714305	52714505	200	4
D1040	chr10	53215879	53216139	260	8	ENSG00000185532	PRKG1		chr10	52750945	54058110	+	protein_coding	260
D1041	chr10	53409509	53409756	247	3	ENSG00000185532	PRKG1		chr10	52750945	54058110	+	protein_coding	247
D1042	chr10	53470596	53470764	168	14	ENSG00000185532	PRKG1		chr10	52750945	54058110	+	protein_coding	168
D1043	chr10	53843853	53844243	390	4	ENSG00000185532	PRKG1		chr10	52750945	54058110	+	protein_coding	390
D1044	chr10	54200509	54200955	446	6
D1045	chr10	54286680	54288027	1347	16
D1046	chr10	54528125	54530764	2639	1	ENSG00000165471	MBL2		chr10	54525140	54531460	-	protein_coding	2639
D1047	chr10	55168691	55169194	503	23
D1048	chr10	55341493	55342024	531	56
D1049	chr10	55422872	55424197	1325	7
D1050	chr10	56602899	56604440	1541	4	ENSG00000150275	PCDH15		chr10	55562531	57387702	-	protein_coding	1541
D1051	chr10	56975413	56976981	1568	288	ENSG00000150275	PCDH15		chr10	55562531	57387702	-	protein_coding	1568
D1052	chr10	57334755	57335103	348	13	ENSG00000150275	PCDH15		chr10	55562531	57387702	-	protein_coding	348
D1053	chr10	58134396	58135184	788	3
D1054	chr10	58161269	58161691	422	6
D1055	chr10	58320942	58321064	122	4
D1056	chr10	58324616	58327233	2617	38
D1057	chr10	59141533	59142642	1109	13
D1058	chr10	59770959	59771504	545	1
D1059	chr10	60407315	60407718	403	10	ENSG00000122870	BICC1		chr10	60272900	60591195	+	protein_coding	403
D1060	chr10	60573173	60573854	681	5	ENSG00000122870	BICC1		chr10	60272900	60591195	+	protein_coding	681
D1061	chr10	60982662	60983728	1066	10	ENSG00000165443	PHYHIPL		chr10	60936350	61007534	+	protein_coding	1066
D1062	chr10	61163999	61164818	819	5
D1063	chr10	61343501	61343761	260	6
D1064	chr10	61653808	61655540	1732	14	ENSG00000108091	CCDC6		chr10	61548521	61666414	-	protein_coding	1732
D1065	chr10	61653988	61654138	150	1	ENSG00000108091	CCDC6		chr10	61548521	61666414	-	protein_coding	150
D1066	chr10	61712528	61713756	1228	2
D1067	chr10	61865126	61865484	358	1	ENSG00000151150	ANK3		chr10	61786056	62493248	-	protein_coding	358
D1068	chr10	62442466	62442869	403	8	ENSG00000151150	ANK3		chr10	61786056	62493248	-	protein_coding	403
D1069	chr10	62778816	62779038	222	4
D1070	chr10	62937453	62937586	133	17
D1071	chr10	63032667	63032760	93	9
D1072	chr10	63460314	63462054	1740	10	ENSG00000183346	C10orf107		chr10	63422719	63526524	+	protein_coding	1740
D1073	chr10	63871294	63872159	865	4
D1074	chr10	63910669	63911210	541	1
D1075	chr10	64038225	64039458	1233	5
D1076	chr10	64887368	64887769	401	19
D1077	chr10	65010528	65010903	375	7	ENSG00000171988	JMJD1C		chr10	64926981	65225722	-	protein_coding	375
D1078	chr10	65311077	65312356	1279	3	ENSG00000165476	REEP3		chr10	65281123	65384883	+	protein_coding	1279
D1079	chr10	65396872	65397624	752	3
D1080	chr10	65678841	65679599	758	4
D1081	chr10	66128410	66130030	1620	4
D1082	chr10	66293280	66294048	768	13
D1083	chr10	66294214	66294357	143	8
D1084	chr10	66357801	66358187	386	10
D1085	chr10	67282880	67283594	714	3
D1086	chr10	67352714	67357267	4553	20
D1087	chr10	67371298	67371614	316	4
D1088	chr10	67426018	67426795	777	14
D1089	chr10	68015155	68017787	2632	51	ENSG00000183230	CTNNA3		chr10	67672276	69455927	-	protein_coding	2632
D1090	chr10	68543815	68544652	837	6	ENSG00000183230	CTNNA3		chr10	67672276	69455927	-	protein_coding	837
D1091	chr10	68959037	68959965	928	2	ENSG00000183230	CTNNA3		chr10	67672276	69455927	-	protein_coding	928
D1092	chr10	69057203	69057601	398	5	ENSG00000183230	CTNNA3		chr10	67672276	69455927	-	protein_coding	398
D1093	chr10	69070235	69070813	578	1	ENSG00000183230	CTNNA3		chr10	67672276	69455927	-	protein_coding	578
D1094	chr10	69678426	69680250	1824	1
D1095	chr10	69793838	69794228	390	2	ENSG00000148634	HERC4		chr10	69681665	69835105	-	protein_coding	390
D1096	chr10	69931687	69933617	1930	14	ENSG00000138347	MYPN		chr10	69865912	69971774	+	protein_coding	1930
D1097	chr10	69939159	69939975	816	44	ENSG00000138347	MYPN		chr10	69865912	69971774	+	protein_coding	816
D1098	chr10	70267339	70269479	2140	6	ENSG00000122912	SLC25A16		chr10	70237756	70287231	-	protein_coding	2140
D1099	chr10	70307821	70308381	560	133
D1100	chr10	70399239	70399630	391	19	ENSG00000138336	TET1		chr10	70320413	70454239	+	protein_coding	391
D1101	chr10	70471264	70472264	1000	35
D1102	chr10	70750804	70751169	365	39	ENSG00000198954	KIAA1279		chr10	70748487	70776738	+	protein_coding	365
D1103	chr10	70770048	70770390	342	8	ENSG00000198954	KIAA1279		chr10	70748487	70776738	+	protein_coding	342
D1104	chr10	70774663	70775884	1221	7	ENSG00000198954	KIAA1279		chr10	70748487	70776738	+	protein_coding	1221
D1105	chr10	70871617	70872871	1254	134
D1106	chr10	70877180	70877586	406	5
D1107	chr10	70941658	70943095	1437	2	ENSG00000156502	SUPV3L1		chr10	70939988	70968855	+	protein_coding	1437
D1108	chr10	70956461	70956997	536	9	ENSG00000156502	SUPV3L1		chr10	70939988	70968855	+	protein_coding	536
D1109	chr10	70990663	70990924	261	12	ENSG00000156510	HKDC1		chr10	70980059	71027315	+	protein_coding	261
D1110	chr10	71468386	71468998	612	5
D1111	chr10	71798883	71800174	1291	4
D1112	chr10	71851163	71852171	1008	40	ENSG00000099284	H2AFY2		chr10	71812552	71872036	+	protein_coding	1008
D1113	chr10	72078344	72078749	405	35	ENSG00000172731	LRRC20		chr10	72058729	72142382	-	protein_coding	405
D1114	chr10	72198093	72198681	588	136	ENSG00000156574	NODAL		chr10	72192071	72207707	-	protein_coding	588
D1115	chr10	72776682	72777065	383	1
D1116	chr10	72863985	72864901	916	40
D1117	chr10	73119959	73120312	353	15	ENSG00000198246	SLC29A3		chr10	73079015	73123142	+	protein_coding	353
D1118	chr10	73194339	73194895	556	12	ENSG00000107736	CDH23		chr10	73156691	73575702	+	protein_coding	556
D1119	chr10	73547477	73547799	322	3	ENSG00000107736	CDH23		chr10	73156691	73575702	+	protein_coding	322
D1120	chr10	73892249	73892595	346	1	ENSG00000138303	ASCC1		chr10	73856278	73976892	-	protein_coding	346
D1121	chr10	73972610	73972736	126	68	ENSG00000138303	ASCC1		chr10	73856278	73976892	-	protein_coding	126
D1122	chr10	74469619	74470183	564	3	ENSG00000156026	MCU		chr10	74451889	74647452	+	protein_coding	564
D1123	chr10	74500916	74502630	1714	5	ENSG00000156026	MCU		chr10	74451889	74647452	+	protein_coding	1714
D1124	chr10	74532231	80707850	6175619	7	ENSG00000182180	MRPS16		chr10	75006510	75012451	-	protein_coding	5941
D1124	chr10	74532231	80707850	6175619	7	ENSG00000267964	AC022400.2		chr10	75531935	75532378	-	protein_coding	443
D1124	chr10	74532231	80707850	6175619	7	ENSG00000196968	FUT11		chr10	75532049	75540009	+	protein_coding	7960
D1124	chr10	74532231	80707850	6175619	7	ENSG00000172586	CHCHD1		chr10	75541805	75543410	+	protein_coding	1605
D1124	chr10	74532231	80707850	6175619	7	ENSG00000122861	PLAU		chr10	75668935	75677255	+	protein_coding	8320
D1124	chr10	74532231	80707850	6175619	7	ENSG00000165644	COMTD1		chr10	76993727	76995788	-	protein_coding	2061
D1124	chr10	74532231	80707850	6175619	7	ENSG00000165655	ZNF503		chr10	77157588	77161664	-	protein_coding	4076
D1124	chr10	74532231	80707850	6175619	7	ENSG00000204049	AL391421.1		chr10	79626633	79629368	+	protein_coding	2735
D1124	chr10	74532231	80707850	6175619	7	ENSG00000138315	OIT3		chr10	74653339	74692791	+	protein_coding	39452
D1124	chr10	74532231	80707850	6175619	7	ENSG00000166321	NUDT13		chr10	74870217	74891586	+	protein_coding	21369
D1124	chr10	74532231	80707850	6175619	7	ENSG00000122882	ECD		chr10	74889913	74928813	-	protein_coding	38900
D1124	chr10	74532231	80707850	6175619	7	ENSG00000138279	ANXA7		chr10	75134859	75173834	-	protein_coding	38975
D1124	chr10	74532231	80707850	6175619	7	ENSG00000166343	MSS51		chr10	75183339	75193319	-	protein_coding	9980
D1124	chr10	74532231	80707850	6175619	7	ENSG00000177791	MYOZ1		chr10	75391412	75401515	-	protein_coding	10103
D1124	chr10	74532231	80707850	6175619	7	ENSG00000166317	SYNPO2L		chr10	75404639	75423561	-	protein_coding	18922
D1124	chr10	74532231	80707850	6175619	7	ENSG00000172650	AGAP5		chr10	75434033	75457639	-	protein_coding	23606
D1124	chr10	74532231	80707850	6175619	7	ENSG00000176986	SEC24C		chr10	75504120	75531919	+	protein_coding	27799
D1124	chr10	74532231	80707850	6175619	7	ENSG00000214655	ZSWIM8		chr10	75545340	75561551	+	protein_coding	16211
D1124	chr10	74532231	80707850	6175619	7	ENSG00000272916	RP11-574K11.31		chr10	75556272	75571409	-	protein_coding	15137
D1124	chr10	74532231	80707850	6175619	7	ENSG00000166507	NDST2		chr10	75561669	75571589	-	protein_coding	9920
D1124	chr10	74532231	80707850	6175619	7	ENSG00000222047	C10orf55		chr10	75669727	75682535	-	protein_coding	12808
D1124	chr10	74532231	80707850	6175619	7	ENSG00000079393	DUSP13		chr10	76854192	76868979	-	protein_coding	14787
D1124	chr10	74532231	80707850	6175619	7	ENSG00000165637	VDAC2		chr10	76969912	76991206	+	protein_coding	21294
D1124	chr10	74532231	80707850	6175619	7	ENSG00000148606	POLR3A		chr10	79734907	79789303	-	protein_coding	54396
D1124	chr10	74532231	80707850	6175619	7	ENSG00000138326	RPS24		chr10	79793518	79816570	+	protein_coding	23052
D1124	chr10	74532231	80707850	6175619	7	ENSG00000156026	MCU		chr10	74451889	74647452	+	protein_coding	115221
D1124	chr10	74532231	80707850	6175619	7	ENSG00000138308	PLA2G12B		chr10	74694928	74714536	-	protein_coding	19608
D1124	chr10	74532231	80707850	6175619	7	ENSG00000122884	P4HA1		chr10	74766975	74856732	-	protein_coding	89757
D1124	chr10	74532231	80707850	6175619	7	ENSG00000138286	FAM149B1		chr10	74927924	75004262	+	protein_coding	76338
D1124	chr10	74532231	80707850	6175619	7	ENSG00000213551	DNAJC9		chr10	74943120	75008620	-	protein_coding	65500
D1124	chr10	74532231	80707850	6175619	7	ENSG00000156042	TTC18		chr10	75013517	75118617	-	protein_coding	105100
D1124	chr10	74532231	80707850	6175619	7	ENSG00000107758	PPP3CB		chr10	75196186	75255782	-	protein_coding	59596
D1124	chr10	74532231	80707850	6175619	7	ENSG00000166348	USP54		chr10	75257296	75385711	-	protein_coding	128415
D1124	chr10	74532231	80707850	6175619	7	ENSG00000148660	CAMK2G		chr10	75572259	75634343	-	protein_coding	62084
D1124	chr10	74532231	80707850	6175619	7	ENSG00000035403	VCL		chr10	75757872	75879918	+	protein_coding	122046
D1124	chr10	74532231	80707850	6175619	7	ENSG00000185009	AP3M1		chr10	75881524	75910821	-	protein_coding	29297
D1124	chr10	74532231	80707850	6175619	7	ENSG00000156110	ADK		chr10	75910960	76469061	+	protein_coding	558101
D1124	chr10	74532231	80707850	6175619	7	ENSG00000156650	KAT6B		chr10	76585340	76792380	+	protein_coding	207040
D1124	chr10	74532231	80707850	6175619	7	ENSG00000188716	DUPD1		chr10	76797594	76818272	-	protein_coding	20678
D1124	chr10	74532231	80707850	6175619	7	ENSG00000156671	SAMD8		chr10	76859344	76941881	+	protein_coding	82537
D1124	chr10	74532231	80707850	6175619	7	ENSG00000151208	DLG5		chr10	79550549	79686378	-	protein_coding	135829
D1124	chr10	74532231	80707850	6175619	7	ENSG00000148655	C10orf11		chr10	77360998	78319925	+	protein_coding	958927
D1124	chr10	74532231	80707850	6175619	7	ENSG00000156113	KCNMA1		chr10	78629359	79398353	-	protein_coding	768994
D1125	chr10	74718453	74718828	375	2
D1126	chr10	74956971	74957561	590	3	ENSG00000138286	FAM149B1		chr10	74927924	75004262	+	protein_coding	590
D1126	chr10	74956971	74957561	590	3	ENSG00000213551	DNAJC9		chr10	74943120	75008620	-	protein_coding	590
D1127	chr10	75073471	75073743	272	7	ENSG00000156042	TTC18		chr10	75013517	75118617	-	protein_coding	272
D1128	chr10	75475112	75476717	1605	99
D1129	chr10	75752516	75752864	348	3
D1130	chr10	76398281	76398717	436	4	ENSG00000156110	ADK		chr10	75910960	76469061	+	protein_coding	436
D1131	chr10	76603029	76604474	1445	7	ENSG00000156650	KAT6B		chr10	76585340	76792380	+	protein_coding	1445
D1132	chr10	76662312	76663078	766	22	ENSG00000156650	KAT6B		chr10	76585340	76792380	+	protein_coding	766
D1133	chr10	76726237	76727619	1382	7	ENSG00000156650	KAT6B		chr10	76585340	76792380	+	protein_coding	1382
D1134	chr10	76988808	76990498	1690	6	ENSG00000165637	VDAC2		chr10	76969912	76991206	+	protein_coding	1690
D1135	chr10	77236807	77237195	388	56
D1136	chr10	77243784	77244588	804	1
D1137	chr10	77542504	77542752	248	1	ENSG00000148655	C10orf11		chr10	77360998	78319925	+	protein_coding	248
D1138	chr10	77701769	77702531	762	2	ENSG00000148655	C10orf11		chr10	77360998	78319925	+	protein_coding	762
D1139	chr10	77882422	77882778	356	1	ENSG00000148655	C10orf11		chr10	77360998	78319925	+	protein_coding	356
D1140	chr10	77896679	77896843	164	19	ENSG00000148655	C10orf11		chr10	77360998	78319925	+	protein_coding	164
D1141	chr10	78149641	78151195	1554	52	ENSG00000148655	C10orf11		chr10	77360998	78319925	+	protein_coding	1554
D1142	chr10	78150496	78150798	302	3	ENSG00000148655	C10orf11		chr10	77360998	78319925	+	protein_coding	302
D1143	chr10	78157334	78157946	612	12	ENSG00000148655	C10orf11		chr10	77360998	78319925	+	protein_coding	612
D1144	chr10	78205178	78206719	1541	16	ENSG00000148655	C10orf11		chr10	77360998	78319925	+	protein_coding	1541
D1145	chr10	78830238	78830657	419	4	ENSG00000156113	KCNMA1		chr10	78629359	79398353	-	protein_coding	419
D1146	chr10	79012596	79013528	932	4	ENSG00000156113	KCNMA1		chr10	78629359	79398353	-	protein_coding	932
D1147	chr10	79037807	79038520	713	1	ENSG00000156113	KCNMA1		chr10	78629359	79398353	-	protein_coding	713
D1148	chr10	79733313	79733773	460	3
D1149	chr10	80182839	80183388	549	6
D1150	chr10	80540387	80540947	560	4
D1151	chr10	80755699	80756702	1003	13
D1152	chr10	80852458	80854315	1857	6	ENSG00000108175	ZMIZ1		chr10	80828792	81076276	+	protein_coding	1857
D1153	chr10	81247511	81247982	471	8
D1154	chr10	81665417	81671062	5645	6
D1155	chr10	81743521	81743938	417	2
D1156	chr10	81887643	81888141	498	15
D1157	chr10	81904609	81904957	348	26	ENSG00000189129	PLAC9		chr10	81891438	81905115	+	protein_coding	348
D1158	chr10	82007180	82007802	622	16
D1159	chr10	82105460	82105748	288	21	ENSG00000170788	DYDC1		chr10	82095861	82116511	-	protein_coding	288
D1159	chr10	82105460	82105748	288	21	ENSG00000133665	DYDC2		chr10	82104501	82127829	+	protein_coding	288
D1160	chr10	82286823	82288445	1622	8	ENSG00000108219	TSPAN14		chr10	82213922	82292879	+	protein_coding	1622
D1161	chr10	83125870	83126224	354	1
D1162	chr10	83138648	83140335	1687	5
D1163	chr10	83589616	83589866	250	1
D1164	chr10	83915965	83916257	292	1	ENSG00000185737	NRG3		chr10	83635070	84746935	+	protein_coding	292
D1165	chr10	84382222	84382597	375	14	ENSG00000185737	NRG3		chr10	83635070	84746935	+	protein_coding	375
D1166	chr10	84502448	84503894	1446	5	ENSG00000185737	NRG3		chr10	83635070	84746935	+	protein_coding	1446
D1167	chr10	84562218	84563064	846	2	ENSG00000185737	NRG3		chr10	83635070	84746935	+	protein_coding	846
D1168	chr10	85166156	85166347	191	10
D1169	chr10	85335626	85335978	352	3
D1170	chr10	85374742	85375234	492	1
D1171	chr10	85422183	85422295	112	2
D1172	chr10	85697047	85698272	1225	56
D1173	chr10	85765039	85765646	607	2
D1174	chr10	85766320	85766936	616	61
D1175	chr10	85967572	85970096	2524	5	ENSG00000148600	CDHR1		chr10	85954410	85979377	+	protein_coding	2524
D1176	chr10	86768309	86769763	1454	10
D1177	chr10	87349538	87349812	274	9
D1178	chr10	87471174	87471324	150	1	ENSG00000182771	GRID1		chr10	87359312	88126250	-	protein_coding	150
D1179	chr10	87517108	87517506	398	5	ENSG00000182771	GRID1		chr10	87359312	88126250	-	protein_coding	398
D1180	chr10	87939463	87940940	1477	112	ENSG00000182771	GRID1		chr10	87359312	88126250	-	protein_coding	1477
D1181	chr10	88148920	88149194	274	16
D1182	chr10	88170490	88171133	643	16
D1183	chr10	88171993	88173048	1055	76
D1184	chr10	88228435	88229084	649	19	ENSG00000062650	WAPAL		chr10	88195013	88281572	-	protein_coding	649
D1185	chr10	88478429	88479252	823	93	ENSG00000122367	LDB3		chr10	88428206	88495825	+	protein_coding	823
D1186	chr10	88825507	88831703	6196	120	ENSG00000148672	GLUD1		chr10	88810243	88854623	-	protein_coding	6196
D1187	chr10	89473697	89474691	994	1	ENSG00000198682	PAPSS2		chr10	89419370	89507462	+	protein_coding	994
D1188	chr10	89554691	89556665	1974	3	ENSG00000138138	ATAD1		chr10	89511269	89601100	-	protein_coding	1974
D1189	chr10	89894411	89894594	183	1
D1190	chr10	90008289	90010035	1746	14
D1191	chr10	90110290	90110883	593	4	ENSG00000184719	RNLS		chr10	90033621	90344287	-	protein_coding	593
D1192	chr10	90547691	90548025	334	1
D1193	chr10	90659274	90660952	1678	14	ENSG00000138134	STAMBPL1		chr10	90639491	90734910	+	protein_coding	1678
D1194	chr10	90920102	90920725	623	2
D1195	chr10	90969304	90970704	1400	1
D1196	chr10	91070082	91070329	247	1	ENSG00000107798	LIPA		chr10	90973326	91174314	-	protein_coding	247
D1197	chr10	91117961	91118220	259	6	ENSG00000107798	LIPA		chr10	90973326	91174314	-	protein_coding	259
D1198	chr10	91134677	91135069	392	2	ENSG00000107798	LIPA		chr10	90973326	91174314	-	protein_coding	392
D1199	chr10	91174490	91174661	171	13	ENSG00000152778	IFIT5		chr10	91174343	91180758	+	protein_coding	171
D1200	chr10	91470035	91470383	348	4	ENSG00000138182	KIF20B		chr10	91461367	91534700	+	protein_coding	348
D1201	chr10	91531170	91531904	734	7	ENSG00000138182	KIF20B		chr10	91461367	91534700	+	protein_coding	734
D1202	chr10	91594678	91596459	1781	39
D1203	chr10	91955780	91955883	103	5
D1204	chr10	92515884	92516995	1111	2	ENSG00000148680	HTR7		chr10	92500578	92617671	-	protein_coding	1111
D1205	chr10	92609960	92610164	204	1	ENSG00000148680	HTR7		chr10	92500578	92617671	-	protein_coding	204
D1206	chr10	92748656	92750587	1931	3
D1207	chr10	92981767	92982566	799	5	ENSG00000180628	PCGF5		chr10	92979908	93044088	+	protein_coding	799
D1208	chr10	92985705	92987117	1412	3	ENSG00000180628	PCGF5		chr10	92979908	93044088	+	protein_coding	1412
D1209	chr10	93347236	93348287	1051	24
D1210	chr10	93419550	93420163	613	13
D1211	chr10	93643613	93644207	594	4
D1212	chr10	93861356	93861964	608	48	ENSG00000107864	CPEB3		chr10	93806449	94050844	-	protein_coding	608
D1213	chr10	94066092	94067245	1153	4	ENSG00000198060	MARCH5		chr10	94050920	94113721	+	protein_coding	1153
D1214	chr10	94066205	94066891	686	2	ENSG00000198060	MARCH5		chr10	94050920	94113721	+	protein_coding	686
D1215	chr10	94202947	94203880	933	7
D1216	chr10	94512963	94513677	714	3
D1217	chr10	94679119	94681292	2173	98	ENSG00000138190	EXOC6		chr10	94590935	94819250	+	protein_coding	2173
D1218	chr10	94712894	94715713	2819	90	ENSG00000138190	EXOC6		chr10	94590935	94819250	+	protein_coding	2819
D1219	chr10	94789616	94790369	753	10	ENSG00000138190	EXOC6		chr10	94590935	94819250	+	protein_coding	753
D1220	chr10	94826166	94827280	1114	9	ENSG00000187553	CYP26C1		chr10	94821021	94828454	+	protein_coding	1114
D1221	chr10	94856777	94857010	233	4
D1222	chr10	95362725	95362834	109	3	ENSG00000186188	FFAR4		chr10	95326422	95364237	+	protein_coding	109
D1223	chr10	95596163	95597566	1403	10
D1224	chr10	95987028	95988719	1691	38	ENSG00000138193	PLCE1		chr10	95753746	96092580	+	protein_coding	1691
D1225	chr10	96070314	96070687	373	1	ENSG00000138193	PLCE1		chr10	95753746	96092580	+	protein_coding	373
D1226	chr10	96165347	96165886	539	17	ENSG00000108239	TBC1D12		chr10	96162261	96295687	+	protein_coding	539
D1227	chr10	96759943	96760313	370	1
D1228	chr10	97308826	97310013	1187	7	ENSG00000095637	SORBS1		chr10	97071528	97321171	-	protein_coding	1187
D1229	chr10	97422700	97424363	1663	14	ENSG00000119977	TCTN3		chr10	97423158	97453900	-	protein_coding	1205
D1230	chr10	97441684	97442367	683	26	ENSG00000119977	TCTN3		chr10	97423158	97453900	-	protein_coding	683
D1231	chr10	97579760	97580495	735	2	ENSG00000138185	ENTPD1		chr10	97471536	97637023	+	protein_coding	735
D1232	chr10	97920595	97920981	386	2
D1233	chr10	98349802	98350749	947	3
D1234	chr10	98449025	98449240	215	37	ENSG00000155629	PIK3AP1		chr10	98353069	98480271	-	protein_coding	215
D1235	chr10	99295967	99296380	413	4	ENSG00000165886	UBTD1		chr10	99258625	99330966	+	protein_coding	413
D1236	chr10	99475067	99475439	372	25	ENSG00000155254	MARVELD1		chr10	99472930	99477907	+	protein_coding	372
D1237	chr10	99542778	99544104	1326	102
D1238	chr10	99836279	99837062	783	16
D1239	chr10	99896697	99898458	1761	4	ENSG00000166024	R3HCC1L		chr10	99894387	100004654	+	protein_coding	1761
D1240	chr10	100180687	100180992	305	5	ENSG00000107521	HPS1		chr10	100175955	100206684	-	protein_coding	305
D1241	chr10	100867006	100868509	1503	8	ENSG00000172987	HPSE2		chr10	100218875	100995619	-	protein_coding	1503
D1242	chr10	101221502	101222258	756	3
D1243	chr10	101780426	101781050	624	2
D1244	chr10	101864967	101866286	1319	10
D1245	chr10	102240260	102241063	803	16	ENSG00000075290	WNT8B		chr10	102222798	102243501	+	protein_coding	803
D1246	chr10	102503479	102504700	1221	2	ENSG00000075891	PAX2		chr10	102495360	102589698	+	protein_coding	1221
D1247	chr10	102656927	102658131	1204	52
D1248	chr10	102737650	102738948	1298	23	ENSG00000055950	MRPL43		chr10	102729215	102747272	-	protein_coding	1298
D1248	chr10	102737650	102738948	1298	23	ENSG00000095539	SEMA4G		chr10	102729275	102745628	+	protein_coding	1298
D1249	chr10	102785499	102785916	417	5	ENSG00000186862	PDZD7		chr10	102767440	102790890	-	protein_coding	417
D1250	chr10	102838449	102840677	2228	8
D1251	chr10	102884905	102885186	281	4	ENSG00000236311	TLX1NB		chr10	102849078	102890883	-	protein_coding	281
D1252	chr10	102935130	102935445	315	4
D1253	chr10	103012370	103013082	712	4
D1254	chr10	103063700	103063900	200	20
D1255	chr10	103085544	103086122	578	9
D1256	chr10	103366484	103367437	953	39	ENSG00000166171	DPCD		chr10	103330317	103369425	+	protein_coding	953
D1257	chr10	103645002	103646656	1654	158	ENSG00000120029	C10orf76		chr10	103605356	103815950	-	protein_coding	1654
D1258	chr10	103746281	103746655	374	15	ENSG00000120029	C10orf76		chr10	103605356	103815950	-	protein_coding	374
D1259	chr10	103836500	103837690	1190	33
D1260	chr10	103854625	103855119	494	2
D1261	chr10	104267013	104267456	443	7	ENSG00000107882	SUFU		chr10	104263744	104393292	+	protein_coding	443
D1262	chr10	104274394	104274988	594	2	ENSG00000107882	SUFU		chr10	104263744	104393292	+	protein_coding	594
D1263	chr10	104535013	104535405	392	5	ENSG00000166272	WBP1L		chr10	104503727	104576021	+	protein_coding	392
D1264	chr10	104538272	104539926	1654	19	ENSG00000166272	WBP1L		chr10	104503727	104576021	+	protein_coding	1654
D1265	chr10	104538422	104539689	1267	8	ENSG00000166272	WBP1L		chr10	104503727	104576021	+	protein_coding	1267
D1266	chr10	104694569	104694960	391	3	ENSG00000148842	CNNM2		chr10	104678050	104849978	+	protein_coding	391
D1267	chr10	104831833	104832100	267	39	ENSG00000148842	CNNM2		chr10	104678050	104849978	+	protein_coding	267
D1268	chr10	104883033	104883424	391	11	ENSG00000076685	NT5C2	yes	chr10	104845940	104953056	-	protein_coding	391
D1269	chr10	105053132	105053485	353	5
D1270	chr10	105597563	105597771	208	2	ENSG00000107957	SH3PXD2A		chr10	105348285	105615301	-	protein_coding	208
D1271	chr10	105597565	105597764	199	3	ENSG00000107957	SH3PXD2A		chr10	105348285	105615301	-	protein_coding	199
D1272	chr10	105632080	105632781	701	144
D1273	chr10	105698112	105699617	1505	3
D1274	chr10	105970850	105973352	2502	68	ENSG00000197748	WDR96		chr10	105889646	105992120	-	protein_coding	2502
D1275	chr10	106162368	106164286	1918	28	ENSG00000120051	CCDC147		chr10	106113522	106214848	+	protein_coding	1918
D1276	chr10	106453033	106453989	956	3	ENSG00000156395	SORCS3		chr10	106400859	107024993	+	protein_coding	956
D1277	chr10	106459675	106460047	372	5	ENSG00000156395	SORCS3		chr10	106400859	107024993	+	protein_coding	372
D1278	chr10	106729763	106730551	788	35	ENSG00000156395	SORCS3		chr10	106400859	107024993	+	protein_coding	788
D1279	chr10	106874389	106875002	613	15	ENSG00000156395	SORCS3		chr10	106400859	107024993	+	protein_coding	613
D1280	chr10	107122848	107123213	365	47
D1281	chr10	107525696	107526077	381	8
D1282	chr10	107575441	107576233	792	3
D1283	chr10	107743314	107743745	431	3
D1284	chr10	108639598	108641099	1501	7	ENSG00000108018	SORCS1		chr10	108333421	108924292	-	protein_coding	1501
D1285	chr10	110087098	110087503	405	12
D1286	chr10	110375949	110376168	219	5
D1287	chr10	110477944	110478347	403	1
D1288	chr10	110805096	110805371	275	3
D1289	chr10	111524885	111525099	214	5
D1290	chr10	111617027	111617296	269	10
D1291	chr10	111854519	111856052	1533	193	ENSG00000148700	ADD3		chr10	111756126	111895323	+	protein_coding	1533
D1292	chr10	111907881	111911454	3573	11
D1293	chr10	111955771	111958239	2468	68
D1294	chr10	112170996	112171886	890	89
D1295	chr10	112352952	112353290	338	118	ENSG00000108055	SMC3		chr10	112327449	112364394	+	protein_coding	338
D1296	chr10	112701404	112702475	1071	48	ENSG00000108061	SHOC2	yes	chr10	112679301	112773425	+	protein_coding	1071
D1297	chr10	113087133	113088482	1349	18
D1298	chr10	113087134	113088481	1347	18
D1299	chr10	113277998	113279423	1425	132
D1300	chr10	113646633	113648206	1573	78
D1301	chr10	113919657	113920621	964	105	ENSG00000119927	GPAM		chr10	113909624	113975135	-	protein_coding	964
D1302	chr10	113934512	113935059	547	8	ENSG00000119927	GPAM		chr10	113909624	113975135	-	protein_coding	547
D1303	chr10	113981152	113981361	209	3
D1304	chr10	113983335	113983755	420	1
D1305	chr10	114345990	114346166	176	3	ENSG00000151532	VTI1A		chr10	114206756	114578503	+	protein_coding	176
D1306	chr10	114544391	114545141	750	6	ENSG00000151532	VTI1A		chr10	114206756	114578503	+	protein_coding	750
D1307	chr10	114597338	114597881	543	8
D1308	chr10	114854301	114855646	1345	14	ENSG00000148737	TCF7L2		chr10	114710009	114927437	+	protein_coding	1345
D1309	chr10	114929975	114931648	1673	45
D1310	chr10	114933639	114933995	356	4
D1311	chr10	115322145	115322989	844	6	ENSG00000148702	HABP2		chr10	115310596	115349361	+	protein_coding	844
D1312	chr10	115464749	115465221	472	12	ENSG00000165806	CASP7		chr10	115438942	115490662	+	protein_coding	472
D1313	chr10	115640563	115641434	871	4	ENSG00000196865	NHLRC2		chr10	115614420	115676953	+	protein_coding	871
D1314	chr10	115700875	115701510	635	5
D1315	chr10	116215456	116216202	746	4	ENSG00000099204	ABLIM1		chr10	116190872	116444762	-	protein_coding	746
D1316	chr10	116441776	116442119	343	1	ENSG00000099204	ABLIM1		chr10	116190872	116444762	-	protein_coding	343
D1317	chr10	116672449	116674154	1705	7
D1318	chr10	116884355	116885400	1045	15	ENSG00000107518	ATRNL1		chr10	116853124	117708503	+	protein_coding	1045
D1319	chr10	116884669	116884826	157	1	ENSG00000107518	ATRNL1		chr10	116853124	117708503	+	protein_coding	157
D1320	chr10	117940522	117941114	592	5	ENSG00000151892	GFRA1		chr10	117816444	118032979	-	protein_coding	592
D1321	chr10	118353670	118355583	1913	6	ENSG00000187021	PNLIPRP1		chr10	118349897	118368687	+	protein_coding	1913
D1322	chr10	118713198	118713370	172	7	ENSG00000187164	KIAA1598		chr10	118643742	118886097	-	protein_coding	172
D1323	chr10	118724760	118726777	2017	5	ENSG00000187164	KIAA1598		chr10	118643742	118886097	-	protein_coding	2017
D1324	chr10	118726323	118726492	169	4	ENSG00000187164	KIAA1598		chr10	118643742	118886097	-	protein_coding	169
D1325	chr10	118778824	118779229	405	7	ENSG00000187164	KIAA1598		chr10	118643742	118886097	-	protein_coding	405
D1326	chr10	118929590	118930584	994	19
D1327	chr10	118929796	118930530	734	1
D1328	chr10	118959755	118960172	417	2	ENSG00000186795	KCNK18		chr10	118957000	118969810	+	protein_coding	417
D1329	chr10	118980961	118981321	360	4
D1330	chr10	119026995	119027524	529	1	ENSG00000165646	SLC18A2		chr10	119000604	119038941	+	protein_coding	529
D1331	chr10	119073481	119075203	1722	1	ENSG00000165650	PDZD8		chr10	119040000	119134978	-	protein_coding	1722
D1332	chr10	119220730	119221708	978	2
D1333	chr10	119293108	119293875	767	6
D1334	chr10	119341823	119342386	563	6
D1335	chr10	119440690	119440990	300	1
D1336	chr10	119549883	119550280	397	36
D1337	chr10	119683189	119684372	1183	106
D1338	chr10	119712034	119712970	936	2
D1339	chr10	119922834	119923212	378	59
D1340	chr10	120005150	120005930	780	21
D1341	chr10	120035306	120035504	198	3
D1342	chr10	120312119	120312976	857	5
D1343	chr10	120359526	120359919	393	1
D1344	chr10	120597850	120598478	628	13
D1345	chr10	120597916	120598374	458	16
D1346	chr10	121185467	121186003	536	2	ENSG00000198873	GRK5		chr10	120967101	121215131	+	protein_coding	536
D1347	chr10	121264414	121264700	286	6	ENSG00000148908	RGS10		chr10	121259340	121302220	-	protein_coding	286
D1348	chr10	121422673	121422799	126	2	ENSG00000151929	BAG3		chr10	121410882	121437331	+	protein_coding	126
D1349	chr10	122141197	122142629	1432	2
D1350	chr10	122234624	122234935	311	1	ENSG00000203805	PPAPDC1A		chr10	122216466	122349367	+	protein_coding	311
D1351	chr10	122686555	122687585	1030	2
D1352	chr10	123193690	123193804	114	2
D1353	chr10	123209265	123210073	808	19
D1354	chr10	123246009	123246314	305	19	ENSG00000066468	FGFR2	yes	chr10	123237848	123357972	-	protein_coding	305
D1355	chr10	123534495	123535626	1131	48	ENSG00000107669	ATE1		chr10	123499939	123688316	-	protein_coding	1131
D1356	chr10	123697928	123698285	357	2
D1357	chr10	123832139	123832863	724	4	ENSG00000138162	TACC2		chr10	123748689	124014060	+	protein_coding	724
D1358	chr10	124382196	124382401	205	8	ENSG00000187908	DMBT1		chr10	124320181	124403252	+	protein_coding	205
D1359	chr10	124414392	124414649	257	2
D1360	chr10	124469845	124470245	400	83
D1361	chr10	124519337	124519684	347	1
D1362	chr10	124530951	124531217	266	1
D1363	chr10	125036520	125037240	720	2
D1364	chr10	125036622	125038133	1511	1
D1365	chr10	125288833	125290277	1444	91
D1366	chr10	125337900	125338205	305	3
D1367	chr10	125343660	125343927	267	14
D1368	chr10	125847414	125847729	315	3	ENSG00000182022	CHST15		chr10	125767184	125853206	-	protein_coding	315
D1369	chr10	126490379	126491492	1113	19	ENSG00000165660	FAM175B		chr10	126490354	126525239	+	protein_coding	1113
D1370	chr10	126561487	126561826	339	3
D1371	chr10	126664122	126665025	903	23	ENSG00000019995	ZRANB1		chr10	126630692	126676758	+	protein_coding	903
D1372	chr10	126673253	126674720	1467	17	ENSG00000019995	ZRANB1		chr10	126630692	126676758	+	protein_coding	1467
D1373	chr10	126696902	126697686	784	6	ENSG00000175029	CTBP2		chr10	126676421	126849739	-	protein_coding	784
D1374	chr10	126723646	126724061	415	7	ENSG00000175029	CTBP2		chr10	126676421	126849739	-	protein_coding	415
D1375	chr10	127337635	127338070	435	31	ENSG00000175018	TEX36		chr10	127265091	127371713	-	protein_coding	435
D1376	chr10	127400070	127401710	1640	4
D1377	chr10	127546123	127546756	633	1	ENSG00000089876	DHX32		chr10	127524906	127585005	-	protein_coding	633
D1378	chr10	127579201	127579356	155	8	ENSG00000089876	DHX32		chr10	127524906	127585005	-	protein_coding	155
D1379	chr10	127642512	127644329	1817	18	ENSG00000203780	FANK1		chr10	127585108	127698161	+	protein_coding	1817
D1380	chr10	127642570	127642687	117	24	ENSG00000203780	FANK1		chr10	127585108	127698161	+	protein_coding	117
D1381	chr10	127642663	127642692	29	26	ENSG00000203780	FANK1		chr10	127585108	127698161	+	protein_coding	29
D1382	chr10	127677503	127677885	382	1	ENSG00000203780	FANK1		chr10	127585108	127698161	+	protein_coding	382
D1383	chr10	128007549	128007853	304	5	ENSG00000148848	ADAM12		chr10	127700950	128077024	-	protein_coding	304
D1384	chr10	128255723	128256511	788	55	ENSG00000154493	C10orf90		chr10	128113566	128359079	-	protein_coding	788
D1385	chr10	128291867	128292251	384	29	ENSG00000154493	C10orf90		chr10	128113566	128359079	-	protein_coding	384
D1386	chr10	128474909	128476042	1133	22
D1387	chr10	128514711	128514842	131	15
D1388	chr10	128783344	128783696	352	10	ENSG00000150760	DOCK1		chr10	128593978	129250781	+	protein_coding	352
D1389	chr10	128882312	128882681	369	2	ENSG00000150760	DOCK1		chr10	128593978	129250781	+	protein_coding	369
D1390	chr10	128905574	128905827	253	4	ENSG00000150760	DOCK1		chr10	128593978	129250781	+	protein_coding	253
D1391	chr10	128998997	128999753	756	11	ENSG00000150760	DOCK1		chr10	128593978	129250781	+	protein_coding	756
D1392	chr10	129133110	129133495	385	15	ENSG00000150760	DOCK1		chr10	128593978	129250781	+	protein_coding	385
D1393	chr10	129388640	129390194	1554	4
D1394	chr10	129456375	129456722	347	9
D1395	chr10	129938730	129939560	830	8
D1396	chr10	129964961	129966153	1192	34
D1397	chr10	130345296	130345643	347	2
D1398	chr10	130418614	130418986	372	13
D1399	chr10	130523167	130524096	929	8
D1400	chr10	130656454	130656827	373	16
D1401	chr10	130921835	130922078	243	2
D1402	chr10	131409568	131410042	474	4	ENSG00000170430	MGMT		chr10	131265448	131566271	+	protein_coding	474
D1403	chr10	131805550	131805882	332	11
D1404	chr10	131808615	131809024	409	84
D1405	chr10	131830276	131831559	1283	1
D1406	chr10	132023302	132023514	212	4
D1407	chr10	132837122	132837867	745	6
D1408	chr10	133011463	133014740	3277	34	ENSG00000176769	TCERG1L		chr10	132890654	133109984	-	protein_coding	3277
D1409	chr10	133261127	133262462	1335	5
D1410	chr10	133273913	133274897	984	7
D1411	chr10	133639015	133639312	297	5
D1412	chr10	133883710	133884105	395	4
D1413	chr10	134295158	134295709	551	6
D1414	chr10	134553283	134554271	988	1	ENSG00000068383	INPP5A		chr10	134351324	134596979	+	protein_coding	988
D1415	chr10	134884126	134884718	592	3	ENSG00000197177	GPR123		chr10	134884433	134945179	+	protein_coding	285
D1416	chr10	135156209	135158514	2305	5	ENSG00000198546	ZNF511		chr10	135121979	135166033	+	protein_coding	2305
D1417	chr11	261913	262660	747	2
D1418	chr11	336494	336821	327	1
D1419	chr11	522006	522788	782	19
D1420	chr11	585581	586505	924	28	ENSG00000070047	PHRF1		chr11	576486	612222	+	protein_coding	924
D1421	chr11	585606	586478	872	30	ENSG00000070047	PHRF1		chr11	576486	612222	+	protein_coding	872
D1422	chr11	585826	586134	308	3	ENSG00000070047	PHRF1		chr11	576486	612222	+	protein_coding	308
D1423	chr11	791075	794109	3034	4	ENSG00000177542	SLC25A22		chr11	790475	798316	-	protein_coding	3034
D1424	chr11	963246	963824	578	13	ENSG00000183020	AP2A2		chr11	924894	1012239	+	protein_coding	578
D1425	chr11	1059445	1059848	403	10
D1426	chr11	1130671	1131420	749	1
D1427	chr11	1546910	1547666	756	4
D1428	chr11	1738462	1739019	557	3
D1429	chr11	2195245	2196449	1204	55
D1430	chr11	2234062	2234805	743	1
D1431	chr11	2286347	2287781	1434	131
D1432	chr11	2687403	2687822	419	3	ENSG00000053918	KCNQ1		chr11	2465914	2870339	+	protein_coding	419
D1433	chr11	2887957	2888237	280	19
D1434	chr11	2896587	2898279	1692	11
D1435	chr11	4010386	4011157	771	1	ENSG00000167323	STIM1		chr11	3875757	4114439	+	protein_coding	771
D1436	chr11	4270616	4271697	1081	125
D1437	chr11	4369013	4369121	108	2
D1438	chr11	4806019	4806396	377	4	ENSG00000167346	MMP26		chr11	4726157	5013659	+	protein_coding	377
D1439	chr11	4824904	4825521	617	3	ENSG00000176937	OR52R1		chr11	4824663	4825847	-	protein_coding	617
D1439	chr11	4824904	4825521	617	3	ENSG00000167346	MMP26		chr11	4726157	5013659	+	protein_coding	617
D1440	chr11	4830679	4830838	159	1	ENSG00000167346	MMP26		chr11	4726157	5013659	+	protein_coding	159
D1441	chr11	5126040	5127025	985	13
D1442	chr11	5169539	5169789	250	3
D1443	chr11	5544207	5544397	190	1	ENSG00000196565	HBG2		chr11	5274420	5667019	-	protein_coding	190
D1444	chr11	5688541	5690225	1684	4	ENSG00000132256	TRIM5		chr11	5684425	5959849	-	protein_coding	1684
D1445	chr11	6244570	6244657	87	1	ENSG00000051009	FAM160A2		chr11	6232565	6255941	-	protein_coding	87
D1446	chr11	6637963	6638113	150	3	ENSG00000166340	TPP1		chr11	6634000	6640692	-	protein_coding	150
D1447	chr11	7874142	7874373	231	1
D1448	chr11	7952872	7953174	302	8
D1449	chr11	8128162	8128590	428	8	ENSG00000166405	RIC3		chr11	8127597	8190602	-	protein_coding	428
D1450	chr11	8455525	8456336	811	114	ENSG00000130413	STK33		chr11	8413418	8615836	-	protein_coding	811
D1451	chr11	8829268	8830204	936	4	ENSG00000166444	ST5		chr11	8714898	8932498	-	protein_coding	936
D1452	chr11	8853825	8854237	412	1	ENSG00000166444	ST5		chr11	8714898	8932498	-	protein_coding	412
D1453	chr11	9386934	9388089	1155	3
D1454	chr11	9440686	9441376	690	78	ENSG00000205339	IPO7		chr11	9406169	9469673	+	protein_coding	690
D1455	chr11	9516983	9517318	335	1	ENSG00000166478	ZNF143		chr11	9481866	9550071	+	protein_coding	335
D1456	chr11	9862293	9863815	1522	9	ENSG00000133812	SBF2		chr11	9800214	10315754	-	protein_coding	1522
D1457	chr11	9970229	9972300	2071	2	ENSG00000133812	SBF2		chr11	9800214	10315754	-	protein_coding	2071
D1458	chr11	10162154	10162716	562	12	ENSG00000133812	SBF2		chr11	9800214	10315754	-	protein_coding	562
D1459	chr11	10483274	10485463	2189	395	ENSG00000133805	AMPD3		chr11	10329860	10529126	+	protein_coding	2189
D1460	chr11	10622534	10622874	340	1	ENSG00000133800	LYVE1		chr11	10578513	10633236	-	protein_coding	340
D1460	chr11	10622534	10622874	340	1	ENSG00000072952	MRVI1		chr11	10594638	10715535	-	protein_coding	340
D1461	chr11	10681520	10681935	415	4	ENSG00000072952	MRVI1		chr11	10594638	10715535	-	protein_coding	415
D1462	chr11	11368358	11368914	556	12	ENSG00000110328	GALNT18		chr11	11292423	11643552	-	protein_coding	556
D1463	chr11	11468408	11470021	1613	36	ENSG00000110328	GALNT18		chr11	11292423	11643552	-	protein_coding	1613
D1464	chr11	11624189	11624968	779	3	ENSG00000110328	GALNT18		chr11	11292423	11643552	-	protein_coding	779
D1465	chr11	12071533	12071869	336	1
D1466	chr11	12260513	12261620	1107	6	ENSG00000133816	MICAL2		chr11	12115543	12285334	+	protein_coding	1107
D1467	chr11	12308087	12310037	1950	25	ENSG00000133808	MICALCL		chr11	12297627	12380691	+	protein_coding	1950
D1468	chr11	12440853	12441330	477	9	ENSG00000197702	PARVA		chr11	12398732	12552348	+	protein_coding	477
D1469	chr11	12534561	12534918	357	3	ENSG00000197702	PARVA		chr11	12398732	12552348	+	protein_coding	357
D1470	chr11	13780054	13780991	937	29
D1471	chr11	13848552	13848801	249	1
D1472	chr11	13999996	14000307	311	11
D1473	chr11	14264410	14265093	683	31
D1474	chr11	14277197	14277753	556	38
D1475	chr11	14487840	14489051	1211	13	ENSG00000129083	COPB1		chr11	14464986	14521573	-	protein_coding	1211
D1476	chr11	14606420	14607372	952	20	ENSG00000129084	PSMA1		chr11	14515329	14665181	-	protein_coding	952
D1477	chr11	15358328	15359111	783	17
D1478	chr11	16072017	16072598	581	12	ENSG00000110693	SOX6		chr11	15987995	16761138	-	protein_coding	581
D1479	chr11	16163126	16163378	252	4	ENSG00000110693	SOX6		chr11	15987995	16761138	-	protein_coding	252
D1480	chr11	16796097	16796443	346	3
D1481	chr11	16832824	16833196	372	3	ENSG00000166689	PLEKHA7		chr11	16799842	17035990	-	protein_coding	372
D1482	chr11	17012215	17014045	1830	8	ENSG00000166689	PLEKHA7		chr11	16799842	17035990	-	protein_coding	1830
D1483	chr11	17094670	17094904	234	4
D1484	chr11	17135620	17137848	2228	26	ENSG00000011405	PIK3C2A		chr11	17099277	17229530	-	protein_coding	2228
D1485	chr11	17179690	17180043	353	7	ENSG00000011405	PIK3C2A		chr11	17099277	17229530	-	protein_coding	353
D1486	chr11	17601105	17602024	919	9	ENSG00000188162	OTOG		chr11	17568920	17668697	+	protein_coding	919
D1487	chr11	17746712	17747036	324	3
D1488	chr11	17836153	17836353	200	9	ENSG00000129158	SERGEF		chr11	17809595	18034709	-	protein_coding	200
D1489	chr11	18211071	18213258	2187	61
D1490	chr11	18232445	18232713	268	7	ENSG00000189332	RP11-113D6.10		chr11	18230685	18236109	+	protein_coding	268
D1491	chr11	18447308	18447628	320	8	ENSG00000166796	LDHC		chr11	18433854	18473605	+	protein_coding	320
D1492	chr11	18856187	18857620	1433	45
D1493	chr11	18960059	18961973	1914	5	ENSG00000170255	MRGPRX1		chr11	18955360	18961054	-	protein_coding	995
D1494	chr11	19132399	19132847	448	1
D1495	chr11	19247690	19248054	364	4	ENSG00000129173	E2F8		chr11	19245610	19263167	-	protein_coding	364
D1496	chr11	19989909	19990176	267	2	ENSG00000166833	NAV2		chr11	19372271	20143144	+	protein_coding	267
D1497	chr11	20092222	20096078	3856	8	ENSG00000166833	NAV2		chr11	19372271	20143144	+	protein_coding	3856
D1498	chr11	20127907	20128408	501	3	ENSG00000166833	NAV2		chr11	19372271	20143144	+	protein_coding	501
D1499	chr11	20576415	20577137	722	3
D1500	chr11	20963623	20964186	563	2	ENSG00000165973	NELL1		chr11	20691117	21597227	+	protein_coding	563
D1501	chr11	21472046	21472319	273	2	ENSG00000165973	NELL1		chr11	20691117	21597227	+	protein_coding	273
D1502	chr11	22081228	22081619	391	3
D1503	chr11	22794547	22794785	238	6	ENSG00000148935	GAS2		chr11	22647188	22834601	+	protein_coding	238
D1504	chr11	23341170	23341539	369	1
D1505	chr11	24218882	24220010	1128	24
D1506	chr11	24513911	24515847	1936	2
D1507	chr11	24677076	24678098	1022	9	ENSG00000187398	LUZP2		chr11	24518516	25104150	+	protein_coding	1022
D1508	chr11	25634195	25636478	2283	63
D1509	chr11	25634371	25636471	2100	5
D1510	chr11	25650558	25651119	561	72
D1511	chr11	25832375	25834345	1970	10
D1512	chr11	25832376	25834760	2384	10
D1513	chr11	25941145	25942136	991	23
D1514	chr11	26530990	26531351	361	19	ENSG00000134343	ANO3		chr11	26210829	26684835	+	protein_coding	361
D1515	chr11	27074726	27075504	778	94	ENSG00000129151	BBOX1		chr11	27062272	27149356	+	protein_coding	778
D1516	chr11	27537531	27538419	888	6
D1517	chr11	27600063	27600193	130	8
D1518	chr11	27784369	27786963	2594	53
D1519	chr11	28178514	28179299	785	12	ENSG00000169519	METTL15		chr11	28129795	28355054	+	protein_coding	785
D1520	chr11	29629977	29631443	1466	2
D1521	chr11	29802031	29802589	558	2
D1522	chr11	30101471	30101671	200	1
D1523	chr11	30303571	30303977	406	6
D1524	chr11	30343983	30344478	495	22
D1525	chr11	30507483	30509828	2345	18	ENSG00000066382	MPPED2		chr11	30406040	30608419	-	protein_coding	2345
D1526	chr11	30860166	30860905	739	1	ENSG00000170959	DCDC1		chr11	30851916	31391357	-	protein_coding	739
D1527	chr11	31191277	31192841	1564	4	ENSG00000170959	DCDC1		chr11	30851916	31391357	-	protein_coding	1564
D1528	chr11	31246591	31246864	273	1	ENSG00000170959	DCDC1		chr11	30851916	31391357	-	protein_coding	273
D1529	chr11	31318158	31318581	423	8	ENSG00000170959	DCDC1		chr11	30851916	31391357	-	protein_coding	423
D1530	chr11	31537340	31537553	213	1	ENSG00000109911	ELP4		chr11	31531297	31805546	+	protein_coding	213
D1531	chr11	31550727	31553146	2419	2	ENSG00000109911	ELP4		chr11	31531297	31805546	+	protein_coding	2419
D1532	chr11	31761499	31762053	554	11	ENSG00000109911	ELP4		chr11	31531297	31805546	+	protein_coding	554
D1533	chr11	32089013	32089779	766	1	ENSG00000049449	RCN1		chr11	31833939	32127301	+	protein_coding	766
D1534	chr11	32386413	32386793	380	2
D1535	chr11	32599735	32600094	359	1
D1536	chr11	33025933	33026626	693	8
D1537	chr11	33071640	33072464	824	39	ENSG00000176148	TCP11L1		chr11	33060963	33127489	+	protein_coding	824
D1538	chr11	33071645	33072241	596	39	ENSG00000176148	TCP11L1		chr11	33060963	33127489	+	protein_coding	596
D1539	chr11	33292851	33293490	639	48	ENSG00000110422	HIPK3		chr11	33278218	33378569	+	protein_coding	639
D1540	chr11	33325500	33327064	1564	30	ENSG00000110422	HIPK3		chr11	33278218	33378569	+	protein_coding	1564
D1541	chr11	33345824	33349483	3659	1	ENSG00000110422	HIPK3		chr11	33278218	33378569	+	protein_coding	3659
D1542	chr11	33365264	33366164	900	11	ENSG00000110422	HIPK3		chr11	33278218	33378569	+	protein_coding	900
D1543	chr11	33365292	33365850	558	11	ENSG00000110422	HIPK3		chr11	33278218	33378569	+	protein_coding	558
D1544	chr11	33762367	33765936	3569	13	ENSG00000110429	FBXO3		chr11	33762485	33796089	-	protein_coding	3451
D1545	chr11	33889203	33889819	616	4	ENSG00000135363	LMO2	yes	chr11	33880122	33913836	-	protein_coding	616
D1546	chr11	34075939	34076605	666	11	ENSG00000135387	CAPRIN1		chr11	34073230	34122703	+	protein_coding	666
D1547	chr11	34102981	34103280	299	5	ENSG00000135387	CAPRIN1		chr11	34073230	34122703	+	protein_coding	299
D1548	chr11	34366055	34366888	833	2	ENSG00000166016	ABTB2		chr11	34172535	34379555	-	protein_coding	833
D1549	chr11	34571122	34572676	1554	1
D1550	chr11	35165213	35166043	830	37	ENSG00000026508	CD44		chr11	35160417	35253949	+	protein_coding	830
D1551	chr11	35274655	35275172	517	3	ENSG00000110436	SLC1A2		chr11	35272753	35441610	-	protein_coding	517
D1552	chr11	35383484	35384182	698	4	ENSG00000110436	SLC1A2		chr11	35272753	35441610	-	protein_coding	698
D1553	chr11	35703859	35704160	301	5	ENSG00000166326	TRIM44		chr11	35684353	35829775	+	protein_coding	301
D1554	chr11	36135616	36136414	798	1	ENSG00000179241	LDLRAD3		chr11	35965531	36253686	+	protein_coding	798
D1555	chr11	36136023	36136173	150	1	ENSG00000179241	LDLRAD3		chr11	35965531	36253686	+	protein_coding	150
D1556	chr11	36501924	36502271	347	1
D1557	chr11	36764714	36766280	1566	15
D1558	chr11	36825023	36825823	800	2
D1559	chr11	36838797	36839090	293	3
D1560	chr11	36864088	36864858	770	26
D1561	chr11	37371555	37373281	1726	114
D1562	chr11	37614863	37616763	1900	10
D1563	chr11	38051307	38052853	1546	122
D1564	chr11	38295781	38296452	671	64
D1565	chr11	39126920	39127310	390	1
D1566	chr11	39468030	39468785	755	3
D1567	chr11	39619798	39620377	579	41
D1568	chr11	39808424	39809928	1504	5
D1569	chr11	39880412	39881319	907	7
D1570	chr11	41456999	41457763	764	56	ENSG00000148948	LRRC4C		chr11	40135753	41481323	-	protein_coding	764
D1571	chr11	41632478	41633193	715	9
D1572	chr11	41634701	41635541	840	2
D1573	chr11	42160312	42163132	2820	1
D1574	chr11	42562072	42565857	3785	36
D1575	chr11	42565243	42565471	228	2
D1576	chr11	43195322	43195922	600	7
D1577	chr11	43195882	43196959	1077	15
D1578	chr11	43375032	43375385	353	6
D1579	chr11	43451041	43451415	374	1	ENSG00000052841	TTC17		chr11	43380482	43516483	+	protein_coding	374
D1580	chr11	43668449	43668582	133	1	ENSG00000149084	HSD17B12		chr11	43577986	43878167	+	protein_coding	133
D1581	chr11	43884209	43884854	645	27
D1582	chr11	43927929	43928276	347	2	ENSG00000166199	ALKBH3		chr11	43902361	43941816	+	protein_coding	347
D1583	chr11	44164596	44164835	239	7	ENSG00000151348	EXT2		chr11	44117099	44266979	+	protein_coding	239
D1584	chr11	44619182	44620673	1491	1	ENSG00000085117	CD82		chr11	44585977	44641913	+	protein_coding	1491
D1585	chr11	44821280	44822092	812	118	ENSG00000157570	TSPAN18		chr11	44748015	44953972	+	protein_coding	812
D1586	chr11	45284647	45285449	802	4	ENSG00000019505	SYT13		chr11	45261852	45307870	-	protein_coding	802
D1587	chr11	45427222	45427587	365	14
D1588	chr11	45532717	45532969	252	3
D1589	chr11	45573099	45574177	1078	45
D1590	chr11	45701580	45702177	597	4
D1591	chr11	45746883	45749461	2578	55
D1592	chr11	45946775	45948762	1987	9	ENSG00000165905	GYLTL1B		chr11	45943172	45950647	+	protein_coding	1987
D1593	chr11	46015222	46015583	361	45	ENSG00000135365	PHF21A		chr11	45950871	46142985	-	protein_coding	361
D1594	chr11	46249253	46250021	768	53
D1595	chr11	46318845	46319422	577	39	ENSG00000157613	CREB3L1		chr11	46299212	46342972	+	protein_coding	577
D1596	chr11	46319306	46319854	548	69	ENSG00000157613	CREB3L1		chr11	46299212	46342972	+	protein_coding	548
D1597	chr11	46427278	46430608	3330	1	ENSG00000110497	AMBRA1		chr11	46417964	46615675	-	protein_coding	3330
D1598	chr11	47522060	47522406	346	3	ENSG00000149187	CELF1		chr11	47487496	47587121	-	protein_coding	346
D1599	chr11	47621648	47622546	898	24
D1600	chr11	48141763	48142715	952	15	ENSG00000149177	PTPRJ		chr11	48002113	48189670	+	protein_coding	952
D1601	chr11	48328913	48329502	589	2
D1602	chr11	48364778	48365462	684	133
D1603	chr11	48901324	48902049	725	57
D1604	chr11	49146575	49148816	2241	21
D1605	chr11	50174119	50174583	464	3
D1606	chr11	50749761	50750339	578	2
D1607	chr11	51288152	51288412	260	2
D1608	chr11	51357455	51358104	649	7
D1609	chr11	51570931	51571740	809	30
D1610	chr11	55560923	55561044	121	1
D1611	chr11	55741724	55741820	96	1
D1612	chr11	55829565	55830880	1315	1
D1613	chr11	56008522	56009134	612	6
D1614	chr11	56731723	56731957	234	35
D1615	chr11	57028875	57029652	777	5
D1616	chr11	57403064	57403394	330	78
D1617	chr11	57448838	57449531	693	43	ENSG00000156599	ZDHHC5		chr11	57435219	57468659	+	protein_coding	693
D1618	chr11	57895080	57897960	2880	6	ENSG00000186509	OR9Q1		chr11	57791353	57949088	+	protein_coding	2880
D1619	chr11	58525059	58525645	586	11
D1620	chr11	59286480	59287611	1131	7
D1621	chr11	59753490	59754689	1199	8
D1622	chr11	59753549	59754134	585	8
D1623	chr11	59889425	59891554	2129	4
D1624	chr11	60257576	60257944	368	4
D1625	chr11	60292254	60293703	1449	6	ENSG00000204979	MS4A13		chr11	60282886	60310194	+	protein_coding	1449
D1626	chr11	61522479	61523945	1466	19	ENSG00000124920	MYRF		chr11	61520114	61555990	+	protein_coding	1466
D1627	chr11	61627480	61628062	582	15	ENSG00000134824	FADS2		chr11	61560452	61634826	+	protein_coding	582
D1628	chr11	62061537	62062386	849	5
D1629	chr11	62306982	62307810	828	37	ENSG00000124942	AHNAK		chr11	62201016	62323707	-	protein_coding	828
D1630	chr11	62428965	62430004	1039	4	ENSG00000255432	RP11-831H9.11		chr11	62417166	62432650	-	protein_coding	1039
D1631	chr11	63359628	63359964	336	3	ENSG00000176485	PLA2G16		chr11	63340667	63384355	-	protein_coding	336
D1632	chr11	63651009	63651360	351	3	ENSG00000072518	MARK2		chr11	63606400	63678491	+	protein_coding	351
D1633	chr11	63839654	63840208	554	26	ENSG00000133315	MACROD1		chr11	63766030	63933578	-	protein_coding	554
D1634	chr11	63920241	63921023	782	38	ENSG00000133315	MACROD1		chr11	63766030	63933578	-	protein_coding	782
D1635	chr11	64217228	64217545	317	4	ENSG00000181908	AP003774.4		chr11	64216546	64219126	+	protein_coding	317
D1636	chr11	64481931	64483543	1612	3	ENSG00000110076	NRXN2		chr11	64373646	64490660	-	protein_coding	1612
D1637	chr11	64530753	64530954	201	1
D1638	chr11	64576466	64578909	2443	3	ENSG00000133895	MEN1		chr11	64570982	64578766	-	protein_coding	2300
D1639	chr11	64925291	64925604	313	16
D1640	chr11	64928083	64928897	814	1
D1641	chr11	65041078	65042066	988	6	ENSG00000014138	POLA2		chr11	65029233	65073060	+	protein_coding	988
D1642	chr11	65427320	65428309	989	2	ENSG00000173039	RELA		chr11	65421067	65430565	-	protein_coding	989
D1643	chr11	65731410	65731887	477	32	ENSG00000175467	SART1		chr11	65729160	65747299	+	protein_coding	477
D1644	chr11	66026307	66026522	215	1	ENSG00000174996	KLC2		chr11	66024765	66035331	+	protein_coding	215
D1645	chr11	66129777	66130074	297	4	ENSG00000174669	SLC29A2		chr11	66129992	66139685	-	protein_coding	82
D1645	chr11	66129777	66130074	297	4	ENSG00000255468	RP11-867G23.8		chr11	66115421	66132275	+	protein_coding	297
D1646	chr11	66361296	66361936	640	69	ENSG00000173992	CCS		chr11	66360292	66373490	+	protein_coding	640
D1647	chr11	66547902	66554375	6473	4	ENSG00000173715	C11orf80		chr11	66511922	66610987	+	protein_coding	6473
D1648	chr11	66583533	66584356	823	55	ENSG00000173715	C11orf80		chr11	66511922	66610987	+	protein_coding	823
D1649	chr11	66666739	66667122	383	18	ENSG00000173599	PC		chr11	66615704	66725847	-	protein_coding	383
D1650	chr11	66712672	66715551	2879	85	ENSG00000173599	PC		chr11	66615704	66725847	-	protein_coding	2879
D1651	chr11	66883969	66884506	537	1
D1652	chr11	66914158	66914455	297	9	ENSG00000173120	KDM2A		chr11	66886740	67025558	+	protein_coding	297
D1653	chr11	67031550	67032423	873	4
D1654	chr11	67311910	67312272	362	2
D1655	chr11	67340455	67340857	402	11
D1656	chr11	67419135	67419570	435	45
D1657	chr11	67465869	67466119	250	3
D1658	chr11	67533002	67533814	812	1
D1659	chr11	67932886	67933454	568	13	ENSG00000110066	SUV420H1		chr11	67922330	67981295	-	protein_coding	568
D1660	chr11	67960972	67961322	350	3	ENSG00000110066	SUV420H1		chr11	67922330	67981295	-	protein_coding	350
D1661	chr11	68000553	68001332	779	8
D1662	chr11	68110012	68110379	367	26	ENSG00000162337	LRP5	yes	chr11	68080077	68216743	+	protein_coding	367
D1663	chr11	68306711	68307057	346	33	ENSG00000110075	PPP6R3		chr11	68228186	68382802	+	protein_coding	346
D1664	chr11	68444862	68445953	1091	2
D1665	chr11	68513859	68514506	647	20	ENSG00000132749	MTL5		chr11	68474908	68519032	-	protein_coding	647
D1666	chr11	68840283	68843459	3176	15	ENSG00000162341	TPCN2		chr11	68816365	68858072	+	protein_coding	3176
D1667	chr11	69586397	69587343	946	22	ENSG00000268351	AP001888.1		chr11	69587254	69587718	-	protein_coding	89
D1668	chr11	70416541	70417183	642	7	ENSG00000162105	SHANK2		chr11	70313961	70963623	-	protein_coding	642
D1669	chr11	70485541	70486871	1330	1	ENSG00000162105	SHANK2		chr11	70313961	70963623	-	protein_coding	1330
D1670	chr11	70740502	70740734	232	3	ENSG00000162105	SHANK2		chr11	70313961	70963623	-	protein_coding	232
D1671	chr11	70759716	70759930	214	3	ENSG00000162105	SHANK2		chr11	70313961	70963623	-	protein_coding	214
D1672	chr11	70883171	70884137	966	1	ENSG00000162105	SHANK2		chr11	70313961	70963623	-	protein_coding	966
D1673	chr11	71051379	71051726	347	4
D1674	chr11	71305880	71306876	996	110	ENSG00000204571	KRTAP5-11		chr11	71292901	71314399	-	protein_coding	996
D1674	chr11	71305880	71306876	996	110	ENSG00000187811	AP000867.1		chr11	71292956	71318487	-	protein_coding	996
D1675	chr11	71898553	71899207	654	272
[truncated: 10,996 more rows]
