# Supplementary material for: Identification and Characterization of eccDNA in HepG2 Cells Under DOX-Induced DNA Damage
Source: Int J Mol Sci. 2025 Nov 13;26(22):10978. doi: 10.3390/ijms262210978 (PMC12652896; doi:10.3390/ijms262210978)
Supplement: Supplementary file 1 [file ijms-26-10978-s001.zip › Supplementary Table S3.xlsx]

## Sheet: 652 eccDNA gene pairs
Table S3. 652 pairs of synergistic changes between eccDNA copy number and gene expression.
Gene_ID	Gene_name	Control_gene_RNA(TPM)	DOX_gene_RNA(TPM)	Control_eccDNA_copy_number	DOX_eccDNA_copy_number	Type
ENSG00000111860	CEP85L	0.156338	1.87199	0	4	Upregulated
ENSG00000092201	SUPT16H	16.1021	56.8581	0	4	Upregulated
ENSG00000054392	HHAT	2.43157	7.88293	0	15	Upregulated
ENSG00000140463	BBS4	4.25097	10.284	0	6	Upregulated
ENSG00000204740	MALRD1	0.204432	0.876362	0	39	Upregulated
ENSG00000146463	ZMYM4	2.80586	13.9161	0	4	Upregulated
ENSG00000112685	EXOC2	5.31309	14.1735	0	7	Upregulated
ENSG00000138347	MYPN	0	0.0158183	0	44	Upregulated
ENSG00000143970	ASXL2	1.93342	5.72865	0	4	Upregulated
ENSG00000124275	MTRR	10.9956	20.1407	0	16	Upregulated
ENSG00000053747	LAMA3	0.053644	2.00649	0	10	Upregulated
ENSG00000115919	KYNU	2.03785	8.03442	0	4	Upregulated
ENSG00000132849	INADL	2.06267	5.9118	0	108	Upregulated
ENSG00000123200	ZC3H13	1.48521	11.3959	0	181	Upregulated
ENSG00000177200	CHD9	1.79281	8.18027	0	26	Upregulated
ENSG00000108443	RPS6KB1	9.06435	20.2918	0	22	Upregulated
ENSG00000197329	PELI1	6.12118	14.6471	0	29	Upregulated
ENSG00000219626	FAM228B	0.258268	1.09833	0	13	Upregulated
ENSG00000169855	ROBO1	5.14312	27.1885	0	74	Upregulated
ENSG00000133103	COG6	3.86168	12.4448	0	25	Upregulated
ENSG00000145246	ATP10D	0.928663	1.69222	0	5	Upregulated
ENSG00000165029	ABCA1	8.09591	21.1837	0	20	Upregulated
ENSG00000115183	TANC1	1.17423	5.0469	0	24	Upregulated
ENSG00000182621	PLCB1	9.6561	12.9772	0	27	Upregulated
ENSG00000109756	RAPGEF2	1.34992	8.86382	0	36	Upregulated
ENSG00000131747	TOP2A	18.2628	69.9461	0	21	Upregulated
ENSG00000181722	ZBTB20	0.052554	0.357392	0	14	Upregulated
ENSG00000165409	TSHR	0.00394667	0.03375	0	22	Upregulated
ENSG00000165660	FAM175B	4.09903	13.2923	0	19	Upregulated
ENSG00000163681	SLMAP	5.3285	11.8134	0	11	Upregulated
ENSG00000156011	PSD3	0.3934	2.36556	0	10	Upregulated
ENSG00000164124	TMEM144	3.41769	7.98376	0	4	Upregulated
ENSG00000175455	CCDC14	2.52403	9.36735	0	5	Upregulated
ENSG00000083535	PIBF1	0.410751	4.44199	0	54	Upregulated
ENSG00000122870	BICC1	0.262068	0.793329	0	10	Upregulated
ENSG00000138182	KIF20B	0.852671	9.25783	0	7	Upregulated
ENSG00000215421	ZNF407	1.38943	2.60259	0	7	Upregulated
ENSG00000138035	PNPT1	7.96398	20.1531	0	59	Upregulated
ENSG00000147509	RGS20	0.029112	0.79043	0	8	Upregulated
ENSG00000050405	LIMA1	2.21569	17.6196	0	78	Upregulated
ENSG00000115464	USP34	4.14275	23.2539	0	10	Upregulated
ENSG00000156273	BACH1	4.26223	10.9686	0	4	Upregulated
ENSG00000104517	UBR5	2.66017	25.1987	0	4	Upregulated
ENSG00000129003	VPS13C	1.28739	13.5835	0	12	Upregulated
ENSG00000138785	INTS12	3.01066	7.95314	0	19	Upregulated
ENSG00000159459	UBR1	1.36989	7.78945	0	56	Upregulated
ENSG00000007062	PROM1	2.26273	7.49074	0	33	Upregulated
ENSG00000153922	CHD1	2.76255	15.1038	2	522	Upregulated
ENSG00000176542	KIAA2018	0.617117	2.32129	0	13	Upregulated
ENSG00000140262	TCF12	4.74538	11.869	0	4	Upregulated
ENSG00000204252	HLA-DOA	0.00848667	1.18431	0	5	Upregulated
ENSG00000218336	TENM3	1.66667e-05	0.000925	0	97	Upregulated
ENSG00000119778	ATAD2B	2.47501	9.07633	0	5	Upregulated
ENSG00000197933	ZNF823	0.887332	4.407	0	48	Upregulated
ENSG00000110422	HIPK3	4.21681	16.3228	0	48	Upregulated
ENSG00000128585	MKLN1	2.38109	13.3068	0	9	Upregulated
ENSG00000048649	RSF1	7.62052	15.5399	0	28	Upregulated
ENSG00000197312	DDI2	6.68279	16.657	0	77	Upregulated
ENSG00000075539	FRYL	0.384553	4.62051	0	8	Upregulated
ENSG00000103196	CRISPLD2	0.0800583	0.443379	0	5	Upregulated
ENSG00000113658	SMAD5	9.18263	29.6974	0	11	Upregulated
ENSG00000069956	MAPK6	19.753	74.0381	1	71	Upregulated
ENSG00000144218	AFF3	0.000973	0.00972967	0	20	Upregulated
ENSG00000144893	MED12L	0.00350967	0.0215477	0	45	Upregulated
ENSG00000151491	EPS8	10.0041	24.4682	0	27	Upregulated
ENSG00000174173	TRMT10C	7.94353	23.4467	0	4	Upregulated
ENSG00000181450	ZNF678	0.497469	1.35646	0	7	Upregulated
ENSG00000111142	METAP2	12.1039	47.4682	0	4	Upregulated
ENSG00000132952	USPL1	1.44747	7.12216	0	54	Upregulated
ENSG00000070950	RAD18	0.921146	2.99076	0	4	Upregulated
ENSG00000123106	CCDC91	2.35057	8.27918	0	6	Upregulated
ENSG00000107099	DOCK8	0.017611	0.700433	0	30	Upregulated
ENSG00000137821	LRRC49	0.031205	0.199852	0	198	Upregulated
ENSG00000067248	DHX29	1.29656	8.49185	0	86	Upregulated
ENSG00000112584	FAM120B	4.32721	12.1431	0	145	Upregulated
ENSG00000096968	JAK2	0.674323	1.61605	0	11	Upregulated
ENSG00000089048	ESF1	5.81599	59.9037	0	5	Upregulated
ENSG00000241058	NSUN6	5.44395	11.8209	0	145	Upregulated
ENSG00000136731	UGGT1	21.8399	73.3697	0	5	Upregulated
ENSG00000119927	GPAM	11.7987	42.87	0	105	Upregulated
ENSG00000188107	EYS	0.0369183	0.297698	0	65	Upregulated
ENSG00000151090	THRB	0.474377	2.26516	0	25	Upregulated
ENSG00000170776	AKAP13	0.97486	2.96813	0	31	Upregulated
ENSG00000244694	PTCHD4	0.821657	7.6089	0	10	Upregulated
ENSG00000168016	TRANK1	0.0977057	1.21128	0	6	Upregulated
ENSG00000138134	STAMBPL1	0.040624	0.186165	0	14	Upregulated
ENSG00000186472	PCLO	0.004631	0.0341523	0	64	Upregulated
ENSG00000060237	WNK1	11.396	23.5874	0	4	Upregulated
ENSG00000138378	STAT4	0.0368783	0.218185	0	5	Upregulated
ENSG00000123636	BAZ2B	0.400814	3.29948	0	27	Upregulated
ENSG00000165525	NEMF	4.09014	11.2017	0	13	Upregulated
ENSG00000100519	PSMC6	19.9373	52.3067	0	13	Upregulated
ENSG00000197045	GMFB	8.02355	21.1937	0	13	Upregulated
ENSG00000180008	SOCS4	2.67462	9.4867	0	13	Upregulated
ENSG00000126787	DLGAP5	3.73322	9.86889	0	13	Upregulated
ENSG00000100485	SOS2	2.06717	9.14839	0	13	Upregulated
ENSG00000012983	MAP4K5	4.15443	9.49837	0	13	Upregulated
ENSG00000100503	NIN	1.22804	3.63106	0	13	Upregulated
ENSG00000100523	DDHD1	1.04827	3.6133	0	13	Upregulated
ENSG00000198554	WDHD1	1.69246	4.99941	0	13	Upregulated
ENSG00000126777	KTN1	6.04716	28.2087	0	13	Upregulated
ENSG00000108510	MED13	3.21298	15.774	0	95	Upregulated
ENSG00000132256	TRIM5	5.37845	17.2238	0	4	Upregulated
ENSG00000182463	TSHZ2	0.0665483	0.254271	0	31	Upregulated
ENSG00000153253	SCN3A	0.011495	0.074447	0	105	Upregulated
ENSG00000115085	ZAP70	1.78213	6.41736	0	92	Upregulated
ENSG00000091129	NRCAM	0.241001	1.66652	0	51	Upregulated
ENSG00000163297	ANTXR2	0.819309	3.77913	0	4	Upregulated
ENSG00000182771	GRID1	0.0149947	0.157718	0	5	Upregulated
ENSG00000135678	CPM	0.06953	0.312745	0	104	Upregulated
ENSG00000135679	MDM2	34.4569	162.634	0	104	Upregulated
ENSG00000113595	TRIM23	0.738182	6.45796	0	26	Upregulated
ENSG00000113597	TRAPPC13	2.5358	5.62005	0	26	Upregulated
ENSG00000113593	PPWD1	4.45484	14.5533	0	26	Upregulated
ENSG00000112851	ERBB2IP	4.65543	11.1967	0	26	Upregulated
ENSG00000135913	USP37	3.80352	8.68185	0	7	Upregulated
ENSG00000103089	FA2H	0.329136	0.765743	0	6	Upregulated
ENSG00000103994	ZNF106	4.82047	12.5464	0	16	Upregulated
ENSG00000140386	SCAPER	0.424343	2.02053	0	9	Upregulated
ENSG00000106804	C5	13.9122	91.0325	0	58	Upregulated
ENSG00000122882	ECD	4.99163	16.961	0	7	Upregulated
ENSG00000156042	TTC18	0.0956277	0.440622	0	7	Upregulated
ENSG00000185009	AP3M1	7.09344	21.2904	0	7	Upregulated
ENSG00000156650	KAT6B	0.702451	5.98099	0	7	Upregulated
ENSG00000116539	ASH1L	1.06754	6.66451	0	4	Upregulated
ENSG00000061987	MON2	2.99877	14.7206	0	6	Upregulated
ENSG00000123104	ITPR2	6.99125	31.0301	0	13	Upregulated
ENSG00000066933	MYO9A	0.562167	3.36028	0	46	Upregulated
ENSG00000014824	SLC30A9	5.12815	20.7242	0	10	Upregulated
ENSG00000101680	LAMA1	0.07084	2.30754	0	4	Upregulated
ENSG00000196437	ZNF569	0.309437	1.11655	0	59	Upregulated
ENSG00000003393	ALS2	4.63907	12.0309	0	20	Upregulated
ENSG00000171988	JMJD1C	1.63282	7.18434	0	7	Upregulated
ENSG00000138190	EXOC6	1.65562	8.00907	0	10	Upregulated
ENSG00000081803	CADPS2	2.75122	8.15717	0	63	Upregulated
ENSG00000120063	GNA13	7.38922	18.8339	0	4	Upregulated
ENSG00000187862	TTC24	0.284459	0.654331	0	4	Upregulated
ENSG00000171722	C1orf111	0.253314	1.09994	0	4	Upregulated
ENSG00000116580	GON4L	5.29011	10.2491	0	4	Upregulated
ENSG00000027869	SH2D2A	1.51269	6.28818	0	4	Upregulated
ENSG00000143217	PVRL4	3.97757	27.0099	0	4	Upregulated
ENSG00000132185	FCRLA	0.00814233	1.19758	0	4	Upregulated
ENSG00000132718	SYT11	0.712287	1.64156	0	4	Upregulated
ENSG00000151575	TEX9	0.2083	0.975804	0	91	Upregulated
ENSG00000115353	TACR1	0.0115113	0.111347	0	4	Upregulated
ENSG00000075568	TMEM131	10.0113	31.7191	0	13	Upregulated
ENSG00000198722	UNC13B	6.11487	17.8058	0	24	Upregulated
ENSG00000127481	UBR4	17.7692	40.1241	0	12	Upregulated
ENSG00000197603	C5orf42	0.491754	2.41142	0	29	Upregulated
ENSG00000163110	PDLIM5	19.1169	49.0611	0	4	Upregulated
ENSG00000118596	SLC16A7	0.0130907	0.29896	0	8	Upregulated
ENSG00000145012	LPP	0.351573	8.53648	0	4	Upregulated
ENSG00000151914	DST	2.11693	18.3952	0	14	Upregulated
ENSG00000172915	NBEA	0.092991	1.50914	0	8	Upregulated
ENSG00000253485	PCDHGA5	0.947774	0.843278	0	5	Upregulated
ENSG00000068878	PSME4	7.36349	48.0237	0	10	Upregulated
ENSG00000152818	UTRN	4.49245	33.3776	0	9	Upregulated
ENSG00000078747	ITCH	25.5326	57.5801	0	8	Upregulated
ENSG00000112893	MAN2A1	17.6813	40.1533	0	10	Upregulated
ENSG00000198727	MT-CYB	1495.68	3480.83	3	52	Upregulated
ENSG00000103528	SYT17	0.0145757	0.203549	0	33	Upregulated
ENSG00000198673	FAM19A2	0.120473	0.118546	0	4	Upregulated
ENSG00000145715	RASA1	5.09168	10.6935	0	10	Upregulated
ENSG00000138795	LEF1	0.028273	0.25829	0	62	Upregulated
ENSG00000187240	DYNC2H1	0.0184123	0.217532	0	8	Upregulated
ENSG00000163694	RBM47	5.03903	9.41015	0	142	Upregulated
ENSG00000164796	CSMD3	0	0.035731	0	14	Upregulated
ENSG00000115368	WDR75	6.62455	31.9308	0	97	Upregulated
ENSG00000115998	C2orf42	4.67514	10.0122	0	5	Upregulated
ENSG00000104067	TJP1	2.98741	16.6576	0	23	Upregulated
ENSG00000134982	APC	0.0977957	1.76809	0	9	Upregulated
ENSG00000119203	CPSF3	14.5482	43.8761	0	72	Upregulated
ENSG00000136487	GH2	0	0.599628	0	20	Upregulated
ENSG00000108654	DDX5	94.7204	247.051	0	20	Upregulated
ENSG00000011028	MRC2	0.004847	0.251063	0	20	Upregulated
ENSG00000108588	CCDC47	38.0328	91.2027	0	20	Upregulated
ENSG00000197170	PSMD12	15.0224	35.0248	0	20	Upregulated
ENSG00000258890	CEP95	11.2754	20.5744	0	20	Upregulated
ENSG00000198265	HELZ	6.53228	21.0713	0	20	Upregulated
ENSG00000154240	CEP112	0.461652	0.464006	0	20	Upregulated
ENSG00000102780	DGKH	0.007396	0.049393	0	136	Upregulated
ENSG00000158636	C11orf30	1.44412	5.43151	0	45	Upregulated
ENSG00000157680	DGKI	0.000503667	0.0129253	0	5	Upregulated
ENSG00000008086	CDKL5	0.076517	1.37223	0	53	Upregulated
ENSG00000153914	SREK1	3.56043	30.6251	0	4	Upregulated
ENSG00000183091	NEB	0.0387077	0.428402	0	8	Upregulated
ENSG00000158055	GRHL3	0.00815433	0.382484	0	12	Upregulated
ENSG00000157570	TSPAN18	0	0.0100217	0	118	Upregulated
ENSG00000175198	PCCA	6.72016	16.5715	0	4	Upregulated
ENSG00000119509	INVS	1.89004	4.68335	0	28	Upregulated
ENSG00000132549	VPS13B	1.00046	1.67807	0	7	Upregulated
ENSG00000183196	CHST6	0.419022	4.33755	0	5	Upregulated
ENSG00000112739	PRPF4B	11.6	34.7382	0	89	Upregulated
ENSG00000065243	PKN2	6.48671	19.5832	0	15	Upregulated
ENSG00000196381	ZNF781	1.58444	1.29367	0	90	Upregulated
ENSG00000166024	R3HCC1L	1.26896	6.33472	0	4	Upregulated
ENSG00000151422	FER	0.690727	5.19198	0	5	Upregulated
ENSG00000163697	APBB2	1.72502	7.49937	0	9	Upregulated
ENSG00000103494	RPGRIP1L	1.63062	2.1055	0	11	Upregulated
ENSG00000115421	PAPOLG	1.86182	4.93535	0	17	Upregulated
ENSG00000172379	ARNT2	0.0396053	0.438167	0	28	Upregulated
ENSG00000136040	PLXNC1	1.21254	3.94367	0	25	Upregulated
ENSG00000106034	CPED1	0.168901	0.421592	0	30	Upregulated
ENSG00000269113	TRABD2B	0.0136973	0.189824	0	4	Upregulated
ENSG00000082068	WDR70	3.40605	8.60128	0	20	Upregulated
ENSG00000151779	NBAS	6.28727	20.3554	0	37	Upregulated
ENSG00000147202	DIAPH2	0.535164	1.67556	0	15	Upregulated
ENSG00000134532	SOX5	1.25278	1.43658	0	53	Upregulated
ENSG00000083828	ZNF586	0.867389	1.52518	0	5	Upregulated
ENSG00000096696	DSP	57.284	198.187	0	8	Upregulated
ENSG00000170448	NFXL1	3.3203	7.4193	0	62	Upregulated
ENSG00000185055	EFCAB10	0.182302	3.64516	0	31	Upregulated
ENSG00000139793	MBNL2	2.57033	22.1002	0	48	Upregulated
ENSG00000127603	MACF1	6.15292	15.2814	0	18	Upregulated
ENSG00000267106	C19orf82	1.95933	3.12724	0	8	Upregulated
ENSG00000005700	IBTK	7.34046	26.4825	0	38	Upregulated
ENSG00000102763	VWA8	3.78761	10.3787	1	75	Upregulated
ENSG00000168010	ATG16L2	7.05858	16.335	0	8	Upregulated
ENSG00000005187	ACSM3	14.027	47.0003	0	20	Upregulated
ENSG00000166743	ACSM1	0.600816	1.50211	0	20	Upregulated
ENSG00000129534	MIS18BP1	2.84286	7.73044	0	10	Upregulated
ENSG00000075151	EIF4G3	5.72218	22.6444	0	4	Upregulated
ENSG00000138356	AOX1	2.92387	32.389	0	36	Upregulated
ENSG00000074054	CLASP1	3.91961	9.35012	0	67	Upregulated
ENSG00000101144	BMP7	0	0.154955	0	4	Upregulated
ENSG00000120756	PLS1	2.43713	7.22529	0	36	Upregulated
ENSG00000178105	DDX10	1.78929	6.72226	0	41	Upregulated
ENSG00000151892	GFRA1	0	0.0108803	0	5	Upregulated
ENSG00000118007	STAG1	2.9865	7.60376	0	22	Upregulated
ENSG00000170006	TMEM154	0.0113163	0.102111	0	17	Upregulated
ENSG00000159917	ZNF235	0.30587	0.53251	0	13	Upregulated
ENSG00000111879	FAM184A	0.999936	6.61575	0	8	Upregulated
ENSG00000136381	IREB2	12.8532	24.7571	0	4	Upregulated
ENSG00000125257	ABCC4	0.794941	2.01894	0	6	Upregulated
ENSG00000248905	FMN1	0.0976477	0.119996	0	9	Upregulated
ENSG00000088179	PTPN4	0.922631	3.42826	0	57	Upregulated
ENSG00000139117	CPNE8	0.582456	1.7031	0	14	Upregulated
ENSG00000154265	ABCA5	1.16745	9.95152	0	4	Upregulated
ENSG00000140575	IQGAP1	3.69876	27.8552	0	26	Upregulated
ENSG00000138336	TET1	1.8326	5.51761	0	19	Upregulated
ENSG00000131437	KIF3A	1.65293	3.42922	0	17	Upregulated
ENSG00000110841	PPFIBP1	2.83572	3.59166	0	6	Upregulated
ENSG00000091831	ESR1	0.001865	0.0213557	0	11	Upregulated
ENSG00000103194	USP10	25.2449	51.9177	0	16	Upregulated
ENSG00000114346	ECT2	4.06036	11.5508	0	28	Upregulated
ENSG00000187164	KIAA1598	6.36947	12.6887	0	4	Upregulated
ENSG00000136643	RPS6KC1	4.28131	11.1099	0	97	Upregulated
ENSG00000079246	XRCC5	38.3053	143.584	0	102	Upregulated
ENSG00000182389	CACNB4	0.435354	0.8665	0	35	Upregulated
ENSG00000204217	BMPR2	2.66358	7.02312	0	11	Upregulated
ENSG00000172667	ZMAT3	5.46016	31.7385	0	44	Upregulated
ENSG00000151233	GXYLT1	7.65652	32.5739	0	11	Upregulated
ENSG00000147133	TAF1	1.75932	7.20678	0	10	Upregulated
ENSG00000188818	ZDHHC11	1.60547	3.67191	0	32	Upregulated
ENSG00000081087	OSTM1	10.4169	27.2522	0	43	Upregulated
ENSG00000146426	TIAM2	1.01196	1.17628	0	4	Upregulated
ENSG00000163946	FAM208A	3.48907	15.743	0	27	Upregulated
ENSG00000148481	FAM188A	3.44019	12.5581	0	7	Upregulated
ENSG00000188994	ZNF292	0.904838	7.21553	0	5	Upregulated
ENSG00000132517	SLC52A1	0.0304823	1.18464	0	55	Upregulated
ENSG00000144426	NBEAL1	3.3346	4.77577	0	60	Upregulated
ENSG00000103657	HERC1	1.79373	7.08869	0	9	Upregulated
ENSG00000196562	SULF2	21.4007	149.797	0	50	Upregulated
ENSG00000138193	PLCE1	0.0208853	0.054371	0	38	Upregulated
ENSG00000120800	UTP20	1.20025	9.63551	0	4	Upregulated
ENSG00000001629	ANKIB1	5.8074	13.7542	0	43	Upregulated
ENSG00000166783	KIAA0430	7.48342	28.6459	0	7	Upregulated
ENSG00000101230	ISM1	1.38468	3.70808	0	6	Upregulated
ENSG00000124942	AHNAK	9.38575	21.4094	0	37	Upregulated
ENSG00000120594	PLXDC2	0.152778	0.420238	0	9	Upregulated
ENSG00000135164	DMTF1	5.35589	16.9742	0	5	Upregulated
ENSG00000048707	VPS13D	0.534502	2.52905	0	4	Upregulated
ENSG00000173692	PSMD1	8.57541	43.6169	0	21	Upregulated
ENSG00000039123	SKIV2L2	4.30892	20.8695	0	13	Upregulated
ENSG00000038219	BOD1L1	1.22865	11.0181	0	4	Upregulated
ENSG00000130684	ZNF337	10.1178	30.5523	0	4	Upregulated
ENSG00000075391	RASAL2	0.324165	1.79113	0	4	Upregulated
ENSG00000146376	ARHGAP18	20.9718	58.7002	0	37	Upregulated
ENSG00000135968	GCC2	3.02154	32.2458	0	15	Upregulated
ENSG00000039537	C6	0.0281313	0.197451	0	6	Upregulated
ENSG00000084676	NCOA1	0.739372	4.59242	0	7	Upregulated
ENSG00000011405	PIK3C2A	2.91894	18.2974	0	7	Upregulated
ENSG00000115548	KDM3A	14.3448	62.4841	0	8	Upregulated
ENSG00000069431	ABCC9	0	0.0122517	0	37	Upregulated
ENSG00000156802	ATAD2	8.33218	24.7867	0	8	Upregulated
ENSG00000157107	FCHO2	4.66777	12.2319	0	61	Upregulated
ENSG00000028116	VRK2	2.25461	8.56919	0	11	Upregulated
ENSG00000115020	PIKFYVE	3.0073	11.9157	0	44	Upregulated
ENSG00000114573	ATP6V1A	10.9544	33.3399	0	7	Upregulated
ENSG00000109670	FBXW7	3.0318	6.57169	0	8	Upregulated
ENSG00000138303	ASCC1	6.04075	14.8742	0	68	Upregulated
ENSG00000052126	PLEKHA5	0.97928	3.91129	0	178	Upregulated
ENSG00000100697	DICER1	4.6052	21.4014	0	22	Upregulated
ENSG00000101350	KIF3B	18.497	49.6262	0	226	Upregulated
ENSG00000166025	AMOTL1	0.0149167	0.124423	0	4	Upregulated
ENSG00000135905	DOCK10	0	0.00622233	0	8	Upregulated
ENSG00000187231	SESTD1	8.05532	16.6606	0	70	Upregulated
ENSG00000219481	NBPF1	9.34116	24.2029	0	53	Upregulated
ENSG00000165632	TAF3	3.69413	8.811	0	17	Upregulated
ENSG00000082438	COBLL1	1.56293	10.217	0	242	Upregulated
ENSG00000159339	PADI4	0.00845233	1.57511	0	60	Upregulated
ENSG00000007001	UPP2	0.00864233	0.0584353	0	4	Upregulated
ENSG00000198464	ZNF480	0.959028	2.16216	0	18	Upregulated
ENSG00000023287	RB1CC1	4.54519	19.2193	0	30	Upregulated
ENSG00000137575	SDCBP	26.2128	57.0394	0	102	Upregulated
ENSG00000140396	NCOA2	2.68031	9.78882	0	22	Upregulated
ENSG00000127955	GNAI1	0.943012	3.91121	0	4	Upregulated
ENSG00000162631	NTNG1	0	0.00260267	0	15	Upregulated
ENSG00000153823	PID1	0	0.00268067	0	112	Upregulated
ENSG00000169299	PGM2	10.2689	25.647	0	69	Upregulated
ENSG00000164134	NAA15	3.32945	12.8489	0	15	Upregulated
ENSG00000139116	KIF21A	2.45078	14.1718	0	5	Upregulated
ENSG00000101049	SGK2	7.90207	31.0054	0	46	Upregulated
ENSG00000188352	FOCAD	1.30474	1.59919	0	9	Upregulated
ENSG00000161544	CYGB	16.1872	532.431	0	7	Upregulated
ENSG00000214140	PRCD	0.738334	30.9223	0	7	Upregulated
ENSG00000203668	CHML	4.01023	12.6327	0	65	Upregulated
ENSG00000109586	GALNT7	0.047443	0.55426	0	22	Upregulated
ENSG00000183508	FAM46C	0.0646	0.2125	0	15	Upregulated
ENSG00000140740	UQCRC2	117.23	258.287	0	109	Upregulated
ENSG00000151773	CCDC122	0.396701	1.22014	0	9	Upregulated
ENSG00000121058	COIL	10.3061	22.79	0	10	Upregulated
ENSG00000049192	ADAMTS6	0.275914	0.840777	0	6	Upregulated
ENSG00000101596	SMCHD1	4.46416	17.6624	0	8	Upregulated
ENSG00000122545	SEPT7	4.56697	10.1593	0	4	Upregulated
ENSG00000099250	NRP1	0.766543	4.73944	0	21	Upregulated
ENSG00000153207	AHCTF1	2.49069	12.8855	0	56	Upregulated
ENSG00000157168	NRG1	9.33333e-06	0.00102267	0	48	Upregulated
ENSG00000013503	POLR3B	0.499518	4.2116	0	21	Upregulated
ENSG00000260916	CCPG1	3.86999	25.8265	0	31	Upregulated
ENSG00000157540	DYRK1A	1.74049	4.46476	0	5	Upregulated
ENSG00000007174	DNAH9	0	0.00735633	0	15	Upregulated
ENSG00000198087	CD2AP	14.525	30.3867	0	24	Upregulated
ENSG00000036672	USP2	3.09493	21.3401	0	4	Upregulated
ENSG00000204186	ZDBF2	0.394842	2.52404	0	13	Upregulated
ENSG00000088387	DOCK9	0.0964927	0.402158	0	6	Upregulated
ENSG00000198900	TOP1	41.1771	91.5787	0	51	Upregulated
ENSG00000171681	ATF7IP	0.12571	2.33012	0	25	Upregulated
ENSG00000115970	THADA	2.3174	7.08673	0	166	Upregulated
ENSG00000108384	RAD51C	17.8249	37.6055	0	21	Upregulated
ENSG00000069667	RORA	2.84554	7.81565	0	6	Upregulated
ENSG00000186235	AC016757.3	0	0.0655183	0	19	Upregulated
ENSG00000196712	NF1	2.33949	10.336	0	25	Upregulated
ENSG00000253729	PRKDC	7.87166	39.296	0	4	Upregulated
ENSG00000081051	AFP	510.207	2278.69	0	4	Upregulated
ENSG00000113742	CPEB4	9.85645	33.8028	0	15	Upregulated
ENSG00000081026	MAGI3	2.41438	4.08412	0	31	Upregulated
ENSG00000091157	WDR7	0.41852	0.298204	0	49	Upregulated
ENSG00000067900	ROCK1	2.86369	11.052	0	22	Upregulated
ENSG00000153113	CAST	9.82235	18.0388	0	34	Upregulated
ENSG00000095951	HIVEP1	0.0968077	1.47487	0	61	Upregulated
ENSG00000163092	XIRP2	0.000548	0.0107147	0	14	Upregulated
ENSG00000122482	ZNF644	3.36218	11.4692	0	5	Upregulated
ENSG00000144674	GOLGA4	1.57806	5.52454	0	43	Upregulated
ENSG00000176018	LYSMD3	5.61443	13.7717	0	4	Upregulated
ENSG00000073614	KDM5A	2.74845	10.8965	0	6	Upregulated
ENSG00000182580	EPHB3	0.090626	0.553905	0	20	Upregulated
ENSG00000143248	RGS5	0.0499453	0.161071	0	13	Upregulated
ENSG00000135541	AHI1	0.306366	0.669839	0	11	Upregulated
ENSG00000145734	BDP1	1.00416	8.51377	0	5	Upregulated
ENSG00000162927	PUS10	5.3009	14.9571	0	15	Upregulated
ENSG00000156313	RPGR	1.51116	9.37125	0	6	Upregulated
ENSG00000173409	ARV1	4.19872	12.2955	0	107	Upregulated
ENSG00000171634	BPTF	5.68084	20.1155	0	25	Upregulated
ENSG00000024048	UBR2	2.45422	12.925	0	56	Upregulated
ENSG00000120278	PLEKHG1	0.00527867	0.304016	0	8	Upregulated
ENSG00000072736	NFATC3	17.4182	40.8687	0	29	Upregulated
ENSG00000186260	MKL2	2.01688	9.49571	0	11	Upregulated
ENSG00000182150	ERCC6L2	1.36366	4.39143	0	16	Upregulated
ENSG00000051825	MPHOSPH9	2.00159	3.96224	0	10	Upregulated
ENSG00000125107	CNOT1	13.6555	76.511	0	7	Upregulated
ENSG00000189056	RELN	33.5477	242.808	0	173	Upregulated
ENSG00000165757	KIAA1462	0.020837	0.151317	0	22	Upregulated
ENSG00000110436	SLC1A2	6.61454	24.0483	0	4	Upregulated
ENSG00000156535	CD109	2.8116	8.40254	0	6	Upregulated
ENSG00000112701	SENP6	8.59878	20.8838	0	82	Upregulated
ENSG00000148219	ASTN2	0.915863	3.4891	0	11	Upregulated
ENSG00000173517	PEAK1	0.644189	3.04157	0	7	Upregulated
ENSG00000183273	CCDC60	0.001711	2.66842	0	30	Upregulated
ENSG00000101343	CRNKL1	5.26455	24.0038	0	83	Upregulated
ENSG00000133812	SBF2	3.53841	16.9079	0	9	Upregulated
ENSG00000005189	AC004381.6	2.23509	5.94808	0	11	Upregulated
ENSG00000114757	PEX5L	0.00402167	0.012596	0	12	Upregulated
ENSG00000172869	DMXL1	1.3728	7.77349	0	4	Upregulated
ENSG00000148357	HMCN2	0.0115697	0.0461823	0	196	Upregulated
ENSG00000149308	NPAT	0.47682	3.93044	0	46	Upregulated
ENSG00000163637	PRICKLE2	0.178114	0.634632	0	30	Upregulated
ENSG00000156931	VPS8	1.75063	7.97281	0	10	Upregulated
ENSG00000189332	RP11-113D6.10	0	0.208178	0	7	Upregulated
ENSG00000171316	CHD7	1.90694	8.76082	0	20	Upregulated
ENSG00000198821	CD247	0	0.0850273	0	19	Upregulated
ENSG00000058335	RASGRF1	0.282253	0.87996	0	10	Upregulated
ENSG00000196950	SLC39A10	6.42168	17.3553	0	18	Upregulated
ENSG00000071073	MGAT4A	12.3151	26.252	0	6	Upregulated
ENSG00000169946	ZFPM2	0.001939	0.0122863	0	34	Upregulated
ENSG00000104450	SPAG1	2.42737	6.61453	0	4	Upregulated
ENSG00000149289	ZC3H12C	0.664255	1.4619	0	19	Upregulated
ENSG00000137801	THBS1	18.2583	43.8415	0	8	Upregulated
ENSG00000119801	YPEL5	19.771	44.5743	0	318	Upregulated
ENSG00000158161	EYA3	3.121	7.82089	0	9	Upregulated
ENSG00000170017	ALCAM	1.25964	3.31686	0	25	Upregulated
ENSG00000177669	MBOAT4	2.52401	9.33909	0	7	Upregulated
ENSG00000067369	TP53BP1	1.36792	5.11272	0	227	Upregulated
ENSG00000089177	KIF16B	3.29291	7.46588	0	10	Upregulated
ENSG00000138095	LRPPRC	17.8774	119.167	0	4	Upregulated
ENSG00000064313	TAF2	1.01631	5.04804	0	7	Upregulated
ENSG00000112559	MDFI	0.119113	2.20778	0	16	Upregulated
ENSG00000102935	ZNF423	0.020609	0.881792	0	15	Upregulated
ENSG00000070729	CNGB1	0.5385	1.22483	0	12	Upregulated
ENSG00000175344	CHRNA7	0.391751	0.893975	0	24	Upregulated
ENSG00000163617	KIAA1407	0.106258	0.517086	0	6	Upregulated
ENSG00000249709	ZNF564	2.08799	7.24953	0	5	Upregulated
ENSG00000133302	ANKRD32	0.763054	2.02007	0	11	Upregulated
ENSG00000111727	HCFC2	0.344003	2.12054	0	5	Upregulated
ENSG00000165675	ENOX2	0.687109	2.89573	0	4	Upregulated
ENSG00000091039	OSBPL8	5.87463	20.473	0	4	Upregulated
ENSG00000117114	LPHN2	1.0128	2.19126	0	9	Upregulated
ENSG00000131725	WDR44	1.39919	3.47254	0	605	Upregulated
ENSG00000157764	BRAF	2.12448	4.02991	0	45	Upregulated
ENSG00000148175	STOM	89.4412	208.12	0	6	Upregulated
ENSG00000187726	DNAJB13	1.41098	3.12422	0	40	Upregulated
ENSG00000115355	CCDC88A	3.97045	18.6869	0	107	Upregulated
ENSG00000055732	MCOLN3	0	0.0767067	0	5	Upregulated
ENSG00000162643	WDR63	0	0.0722523	0	5	Upregulated
ENSG00000100678	SLC8A3	0.0048	0.0314483	0	6	Upregulated
ENSG00000075292	ZNF638	4.65029	28.277	0	10	Upregulated
ENSG00000196220	SRGAP3	0.202674	1.0037	0	26	Upregulated
ENSG00000134444	KIAA1468	2.84842	8.9986	0	9	Upregulated
ENSG00000165219	GAPVD1	2.74669	12.0125	0	9	Upregulated
ENSG00000197852	FAM212B	2.32525	15.4251	0	53	Upregulated
ENSG00000196458	ZNF605	1.46574	4.80769	0	6	Upregulated
ENSG00000147251	DOCK11	0	0.0565457	0	17	Upregulated
ENSG00000166225	FRS2	0.231874	4.83419	0	9	Upregulated
ENSG00000069020	MAST4	0.712841	3.91162	0	97	Upregulated
ENSG00000117859	OSBPL9	17.7405	50.2214	0	52	Upregulated
ENSG00000106483	SFRP4	0.750482	3.02491	0	13	Upregulated
ENSG00000100433	KCNK10	0	0.0237463	0	48	Upregulated
ENSG00000162402	USP24	3.18667	14.0401	0	5	Upregulated
ENSG00000046653	GPM6B	0.00424933	0.048319	0	4	Upregulated
ENSG00000144357	UBR3	5.8619	16.9984	0	5	Upregulated
ENSG00000179387	ELMOD2	8.87596	20.4883	0	20	Upregulated
ENSG00000198838	RYR3	0.041552	0.095853	0	22	Upregulated
ENSG00000086200	IPO11	4.07371	10.8608	0	44	Upregulated
ENSG00000115415	STAT1	17.3292	50.4599	0	11	Upregulated
ENSG00000010818	HIVEP2	2.58688	8.3661	0	8	Upregulated
ENSG00000146414	SHPRH	0.754635	4.69863	0	33	Upregulated
ENSG00000174953	DHX36	4.01304	12.8467	0	19	Upregulated
ENSG00000170522	ELOVL6	7.64074	17.5981	0	4	Upregulated
ENSG00000170153	RNF150	0	0.129316	0	101	Upregulated
ENSG00000010030	ETV7	0.0107627	0.54063	0	33	Upregulated
ENSG00000145723	GIN1	0.723204	1.61977	0	107	Upregulated
ENSG00000145725	PPIP5K2	1.51894	6.18683	0	107	Upregulated
ENSG00000116254	CHD5	0.0569303	0.531115	0	4	Upregulated
ENSG00000114127	XRN1	1.97356	5.5167	0	15	Upregulated
ENSG00000139865	TTC6	1.68462	2.52948	0	9	Upregulated
ENSG00000135976	ANKRD36	1.36323	2.08024	0	31	Upregulated
ENSG00000137145	DENND4C	2.43656	11.9629	0	22	Upregulated
ENSG00000164327	RICTOR	1.51763	10.2028	0	4	Upregulated
ENSG00000124486	USP9X	3.84238	20.799	0	8	Upregulated
ENSG00000156508	EEF1A1	1666.55	6069.45	0	24	Upregulated
ENSG00000163611	SPICE1	1.51154	4.3138	0	47	Upregulated
ENSG00000100852	ARHGAP5	4.30337	19.7595	0	33	Upregulated
ENSG00000147526	TACC1	2.65365	9.09678	0	14	Upregulated
ENSG00000141367	CLTC	24.9903	111.565	0	9	Upregulated
ENSG00000147044	CASK	3.05213	7.65099	0	4	Upregulated
ENSG00000054654	SYNE2	0.45818	1.69163	0	5	Upregulated
ENSG00000135778	NTPCR	6.58541	16.5615	0	8	Upregulated
ENSG00000104218	CSPP1	1.00143	3.26311	0	22	Upregulated
ENSG00000101974	ATP11C	2.28693	6.4549	0	6	Upregulated
ENSG00000129083	COPB1	17.9978	70.9415	0	13	Upregulated
ENSG00000122779	TRIM24	10.8639	56.0544	0	10	Upregulated
ENSG00000205339	IPO7	23.9686	89.3944	0	78	Upregulated
ENSG00000197102	DYNC1H1	21.9001	91.6222	0	50	Upregulated
ENSG00000101868	POLA1	0.35919	4.72371	0	4	Upregulated
ENSG00000048540	LMO3	0	0.019297	0	13	Upregulated
ENSG00000165246	NLGN4Y	2.61955	2.64983	0	6	Upregulated
ENSG00000062194	GPBP1	7.60151	25.88	0	12	Upregulated
ENSG00000102908	NFAT5	7.41451	27.9234	0	5	Upregulated
ENSG00000173482	PTPRM	4.29863	11.2104	0	4	Upregulated
ENSG00000258289	CHURC1	8.78682	10.4377	0	4	Upregulated
ENSG00000134900	TPP2	5.63474	17.6998	0	7	Upregulated
ENSG00000140598	EFTUD1	1.82092	5.03793	0	19	Upregulated
ENSG00000163939	PBRM1	4.71517	14.106	0	5	Upregulated
ENSG00000135387	CAPRIN1	33.8627	72.5619	0	5	Upregulated
ENSG00000157927	RADIL	0.105947	0.693596	0	22	Upregulated
ENSG00000108061	SHOC2	4.19431	13.1433	0	48	Upregulated
ENSG00000108582	CPD	33.4528	84.1237	0	13	Upregulated
ENSG00000166747	AP1G1	11.8249	38.5343	0	44	Upregulated
ENSG00000182578	CSF1R	0.0267363	0.195473	0	82	Upregulated
ENSG00000123607	TTC21B	4.66043	14.5579	0	181	Upregulated
ENSG00000134769	DTNA	0.642047	4.57829	0	68	Upregulated
ENSG00000144036	EXOC6B	3.01938	8.82517	0	5	Upregulated
ENSG00000158417	EIF5B	7.1942	53.1525	0	6	Upregulated
ENSG00000009694	TENM1	0.03001	0.141365	0	21	Upregulated
ENSG00000151304	SRFBP1	1.65602	5.13213	0	12	Upregulated
ENSG00000171488	LRRC8C	0.1178	0.362869	0	6	Upregulated
ENSG00000095015	MAP3K1	5.14349	16.2429	0	4	Upregulated
ENSG00000009413	REV3L	1.26006	11.1685	0	5	Upregulated
ENSG00000063660	GPC1	9.56104	26.6721	0	26	Upregulated
ENSG00000131373	HACL1	5.4525	12.6783	0	11	Upregulated
ENSG00000158987	RAPGEF6	0.881722	6.31763	0	12	Upregulated
ENSG00000196092	PAX5	0	0.005754	0	5	Upregulated
ENSG00000004766	CCDC132	0.597906	5.36674	0	12	Upregulated
ENSG00000122507	BBS9	0.721242	2.76971	0	5	Upregulated
ENSG00000103995	CEP152	0.626116	3.28128	0	4	Upregulated
ENSG00000108055	SMC3	1.87048	8.99021	0	118	Upregulated
ENSG00000197121	PGAP1	1.53474	8.07148	0	4	Upregulated
ENSG00000163625	WDFY3	2.06089	6.53611	0	29	Upregulated
ENSG00000018236	CNTN1	0.000109333	0.00383233	0	6	Upregulated
ENSG00000123124	WWP1	11.8291	33.0265	0	14	Upregulated
ENSG00000120500	ARR3	0.122316	0.667513	0	4	Upregulated
ENSG00000112339	HBS1L	6.24523	15.8341	0	27	Upregulated
ENSG00000132639	SNAP25	0.00671633	0.0603437	0	17	Upregulated
ENSG00000197299	BLM	0.298213	1.40094	0	21	Upregulated
ENSG00000136153	LMO7	7.32885	20.0708	0	22	Upregulated
ENSG00000151474	FRMD4A	0.318007	1.0559	0	9	Upregulated
ENSG00000083642	PDS5B	1.46219	5.87384	0	69	Upregulated
ENSG00000107249	GLIS3	0.0409687	0.298708	0	13	Upregulated
ENSG00000144285	SCN1A	1.45785	4.83585	0	18	Upregulated
ENSG00000157426	AASDH	2.13212	5.66584	0	24	Upregulated
ENSG00000186088	GSAP	4.60658	11.2573	0	13	Upregulated
ENSG00000175899	A2M	1288.81	2929.84	0	4	Upregulated
ENSG00000161509	GRIN2C	0.099839	2.26087	0	47	Upregulated
ENSG00000101639	CEP192	1.30962	4.4045	0	4	Upregulated
ENSG00000196083	IL1RAP	4.71354	11.786	0	21	Upregulated
ENSG00000075213	SEMA3A	0.0179083	0.414706	0	39	Upregulated
ENSG00000189079	ARID2	0.792546	4.56352	0	42	Upregulated
ENSG00000214595	EML6	2.73511	3.29962	0	7	Upregulated
ENSG00000188158	NHS	0	0.00616467	0	21	Upregulated
ENSG00000187987	ZSCAN23	0.077941	0.681263	0	8	Upregulated
ENSG00000139173	TMEM117	1.33369	3.01683	0	12	Upregulated
ENSG00000132842	AP3B1	9.44168	22.7947	0	6	Upregulated
ENSG00000148700	ADD3	10.3796	23.2439	0	193	Upregulated
ENSG00000077380	DYNC1I2	16.0532	57.6216	0	7	Upregulated
ENSG00000040341	STAU2	2.12468	4.92574	0	6	Upregulated
ENSG00000003756	RBM5	23.3392	48.6241	0	26	Upregulated
ENSG00000109805	NCAPG	4.423	12.3851	0	17	Upregulated
ENSG00000111670	GNPTAB	5.01601	14.6377	0	45	Upregulated
ENSG00000112053	SLC26A8	0.032648	0.131159	0	68	Upregulated
ENSG00000182752	PAPPA	0.220353	0.963097	0	19	Upregulated
ENSG00000112159	MDN1	1.6084	8.53022	0	6	Upregulated
ENSG00000178150	ZNF114	1.54216	5.35611	0	12	Upregulated
ENSG00000169764	UGP2	53.5457	92.677	0	90	Upregulated
ENSG00000124201	ZNFX1	3.26877	10.5443	0	55	Upregulated
ENSG00000101695	RNF125	0.630279	0.214751	118	0	Downregulated
ENSG00000034053	APBA2	1.20537	1.28018	1	0	Downregulated
ENSG00000092871	RFFL	21.954	10.3441	20	0	Downregulated
ENSG00000187147	RNF220	45.3664	23.7284	11	0	Downregulated
ENSG00000172382	PRSS27	0.941472	0.319408	5	0	Downregulated
ENSG00000142599	RERE	33.5002	17.4232	3	0	Downregulated
ENSG00000170011	MYRIP	1.67164	0.0359693	15	0	Downregulated
ENSG00000159685	CHCHD6	26.8478	11.5086	37	0	Downregulated
ENSG00000167900	TK1	161.816	78.19	7	0	Downregulated
ENSG00000011332	DPF1	2.21535	0.791369	2	0	Downregulated
ENSG00000090975	PITPNM2	10.8716	5.31832	1	0	Downregulated
ENSG00000113721	PDGFRB	10.013	3.31682	534	0	Downregulated
ENSG00000079308	TNS1	55.8697	26.063	2	0	Downregulated
ENSG00000138111	TMEM180	5.87963	2.42456	1	0	Downregulated
ENSG00000144711	IQSEC1	16.7477	12.2355	5	0	Downregulated
ENSG00000197747	S100A10	169.267	81.8518	7	0	Downregulated
ENSG00000166689	PLEKHA7	12.0758	6.59872	6	0	Downregulated
ENSG00000140332	TLE3	22.7514	9.76825	19	0	Downregulated
ENSG00000196208	GREB1	50.5836	21.0795	1	0	Downregulated
ENSG00000204991	SPIRE2	29.5766	11.4436	83	0	Downregulated
ENSG00000165661	QSOX2	91.5365	38.8987	1	0	Downregulated
ENSG00000117834	SLC5A9	32.3313	12.6585	52	0	Downregulated
ENSG00000108840	HDAC5	78.5326	35.5708	4	0	Downregulated
ENSG00000149403	GRIK4	0.00697667	0.005957	26	0	Downregulated
ENSG00000142611	PRDM16	0.730923	0.174308	4	0	Downregulated
ENSG00000183020	AP2A2	31.6559	18.1912	2	0	Downregulated
ENSG00000179981	TSHZ1	6.37879	2.09575	4	0	Downregulated
ENSG00000008441	NFIX	20.9818	7.27927	4	0	Downregulated
ENSG00000064932	SBNO2	25.321	11.3893	77	0	Downregulated
ENSG00000153815	CMIP	107.605	51.4651	4	0	Downregulated
ENSG00000125508	SRMS	0.536714	0.142238	4	0	Downregulated
ENSG00000165948	IFI27L1	8.22013	3.72671	289	0	Downregulated
ENSG00000015133	CCDC88C	4.79013	2.56137	289	0	Downregulated
ENSG00000140092	FBLN5	3.55269	1.5323	289	0	Downregulated
ENSG00000100599	RIN3	10.627	4.60921	289	0	Downregulated
ENSG00000182095	TNRC18	75.402	42.4859	2	0	Downregulated
ENSG00000158715	SLC45A3	9.66251	2.62894	3	0	Downregulated
ENSG00000114268	PFKFB4	168.747	86.5135	25	0	Downregulated
ENSG00000023902	PLEKHO1	12.9207	5.03705	10	0	Downregulated
ENSG00000102882	MAPK3	128.684	51.199	151	0	Downregulated
ENSG00000162337	LRP5	266.5	126.27	7	0	Downregulated
ENSG00000189283	FHIT	0.231844	0.246016	21	0	Downregulated
ENSG00000125454	SLC25A19	27.9074	13.7723	15	0	Downregulated
ENSG00000170293	CMTM8	36.0701	16.6642	7	0	Downregulated
ENSG00000134030	CTIF	17.0879	9.43688	3	0	Downregulated
ENSG00000112655	PTK7	136.637	59.4319	76	0	Downregulated
ENSG00000111110	PPM1H	33.7758	16.7113	32	0	Downregulated
ENSG00000140044	JDP2	16.2404	4.60463	19	0	Downregulated
ENSG00000176894	PXMP2	34.5459	10.847	2	0	Downregulated
ENSG00000130762	ARHGEF16	51.808	22.8829	2	0	Downregulated
ENSG00000103888	KIAA1199	28.573	12.0841	1	0	Downregulated
ENSG00000148655	C10orf11	0.155055	0.294327	1	0	Downregulated
ENSG00000139714	MORN3	1.75751	0.655096	37	0	Downregulated
ENSG00000149115	TNKS1BP1	19.0806	8.25584	7	0	Downregulated
ENSG00000144677	CTDSPL	50.2616	23.5956	2	0	Downregulated
ENSG00000112029	FBXO5	25.0333	11.9067	32	0	Downregulated
ENSG00000180089	TMEM86B	35.86	13.0123	4	0	Downregulated
ENSG00000106459	NRF1	9.55	3.78278	4	0	Downregulated
ENSG00000260456	C16orf95	6.47226	3.04613	22	0	Downregulated
ENSG00000160183	TMPRSS3	3.12785	0.751841	5	0	Downregulated
ENSG00000013297	CLDN11	6.95857	0.922533	2	0	Downregulated
ENSG00000149571	KIRREL3	0.0201207	0.00589867	132	0	Downregulated
ENSG00000186187	ZNRF1	62.6466	29.2793	7	0	Downregulated
ENSG00000187997	C17orf99	2.45709	0.549514	1	0	Downregulated
ENSG00000134070	IRAK2	24.1841	10.2785	12	0	Downregulated
ENSG00000141574	SECTM1	16.9784	8.96911	4	0	Downregulated
ENSG00000178878	APOLD1	1.55838	2.35834	22	0	Downregulated
ENSG00000101412	E2F1	80.6033	26.8	100	0	Downregulated
ENSG00000101400	SNTA1	43.157	21.6208	100	0	Downregulated
ENSG00000131069	ACSS2	138.273	69.7054	100	0	Downregulated
ENSG00000141569	TRIM65	46.8252	25.1547	72	0	Downregulated
ENSG00000092621	PHGDH	194.212	47.3415	52	0	Downregulated
ENSG00000140443	IGF1R	30.8334	17.101	31	0	Downregulated
ENSG00000178921	PFAS	34.6309	18.1741	12	0	Downregulated
ENSG00000090565	RAB11FIP3	74.7309	31.4529	3	0	Downregulated
ENSG00000178764	ZHX2	32.9574	16.891	43	0	Downregulated
ENSG00000137491	SLCO2B1	9.13476	4.20712	12	0	Downregulated
ENSG00000159733	ZFYVE28	0.101856	0.0166087	6	0	Downregulated
ENSG00000183111	ARHGEF37	0.26706	0.0912677	33	0	Downregulated
ENSG00000183876	ARSI	15.5299	6.17677	33	0	Downregulated
ENSG00000053108	FSTL4	4.69873	2.63478	174	0	Downregulated
ENSG00000115318	LOXL3	9.34042	2.98136	1	0	Downregulated
ENSG00000153093	ACOXL	0.130076	0.052854	4	0	Downregulated
ENSG00000020633	RUNX3	1.20984	0.339833	5	0	Downregulated
ENSG00000186153	WWOX	7.89411	4.10269	55	0	Downregulated
ENSG00000134686	PHC2	144.355	71.3127	244	0	Downregulated
ENSG00000007047	MARK4	26.3258	15.6956	2	0	Downregulated
ENSG00000139629	GALNT6	1.46119	0.90065	8	0	Downregulated
ENSG00000130701	RBBP8NL	1.34465	0.322567	15	0	Downregulated
ENSG00000157368	IL34	2.45754	1.12016	16	0	Downregulated
ENSG00000082684	SEMA5B	0.00667867	0	9	0	Downregulated
ENSG00000133027	PEMT	66.7473	21.3591	4	0	Downregulated
ENSG00000155093	PTPRN2	36.3865	18.6613	19	0	Downregulated
ENSG00000101849	TBL1X	23.334	9.38549	266	0	Downregulated
ENSG00000146555	SDK1	4.4623	1.29845	50	0	Downregulated
ENSG00000142655	PEX14	26.376	12.5521	4	0	Downregulated
ENSG00000196700	ZNF512B	46.9076	23.6524	92	0	Downregulated
ENSG00000159128	IFNGR2	145.022	65.7433	26	0	Downregulated
ENSG00000135736	CCDC102A	4.92077	1.72105	20	0	Downregulated
ENSG00000130956	HABP4	64.4668	23.3725	1	0	Downregulated
ENSG00000100060	MFNG	7.15341	3.3023	32	0	Downregulated
ENSG00000249884	RNF103-CHMP3	51.5332	62.0859	2	0	Downregulated
ENSG00000196557	CACNA1H	3.48391	1.6334	15	0	Downregulated
ENSG00000097007	ABL1	39.2976	15.7569	1	0	Downregulated
ENSG00000237649	KIFC1	64.0922	23.353	7	0	Downregulated
ENSG00000187017	ESPN	174.031	48.6482	128	0	Downregulated
ENSG00000169696	ASPSCR1	227.226	105.751	58	0	Downregulated
ENSG00000100239	PPP6R2	63.8347	35.7715	16	0	Downregulated
