# Supplementary material for: Identification and Characterization of eccDNA in HepG2 Cells Under DOX-Induced DNA Damage
Source: Int J Mol Sci. 2025 Nov 13;26(22):10978. doi: 10.3390/ijms262210978 (PMC12652896; doi:10.3390/ijms262210978)
Supplement: Supplementary file 1 [file ijms-26-10978-s001.zip › Supplementary Table S4.xlsx]

## Sheet: Control_eccDNA_target_gene
Table S4. The target genes of eccDNA identified by Hi-C. ("Control" group)
eccDNA_ID	Target_gene_id	Target_gene_name
C1	ENSG00000188157	AGRN
C2434	ENSG00000157916	RER1
C2434	ENSG00000116151	MORN1
C2434	ENSG00000074800	ENO1
C2434	ENSG00000120948	TARDBP
C27	ENSG00000083444	PLOD1
C40	ENSG00000158747	NBL1
C40	ENSG00000270136	MICOS10-NBL1
C2570	ENSG00000162545	CAMK2N1
C2434	ENSG00000244038	DDOST
C46	ENSG00000117305	HMGCL
C46	ENSG00000117308	GALE
C2434	ENSG00000117305	HMGCL
C2434	ENSG00000117308	GALE
C51	ENSG00000117640	MTFR1L
C51	ENSG00000162430	SELENON
C60	ENSG00000117682	DHDDS
C1176	ENSG00000117682	DHDDS
C2434	ENSG00000126705	AHDC1
C2434	ENSG00000009780	FAM76A
C2434	ENSG00000169403	PTAFR
C54	ENSG00000130770	ATP5IF1
C55	ENSG00000204138	PHACTR4
C60	ENSG00000121766	ZCCHC17
C60	ENSG00000060688	SNRNP40
C61	ENSG00000084652	TXLNA
C2565	ENSG00000160051	IQCC
C2565	ENSG00000160050	CCDC28B
C2570	ENSG00000160051	IQCC
C2570	ENSG00000160050	CCDC28B
C2434	ENSG00000116478	HDAC1
C111	ENSG00000163867	ZMYM6
C111	ENSG00000243749	TMEM35B
C2434	ENSG00000116885	OSCP1
C70	ENSG00000204084	INPP5B
C2565	ENSG00000187801	ZFP69B
C3929	ENSG00000171793	CTPS1
C1176	ENSG00000164011	ZNF691
C1176	ENSG00000164010	ERMAP
C2434	ENSG00000126091	ST3GAL3
C2434	ENSG00000066135	KDM4A
C1176	ENSG00000198520	ARMH1
C1176	ENSG00000126106	TMEM53
C1176	ENSG00000197429	IPP
C1853	ENSG00000123080	CDKN2C
C1853	ENSG00000185104	FAF1
C1854	ENSG00000123080	CDKN2C
C1854	ENSG00000185104	FAF1
C2434	ENSG00000123091	RNF11
C87	ENSG00000134717	BTF3L4
C2714	ENSG00000134744	TUT4
C103	ENSG00000116171	SCP2
C103	ENSG00000121310	ECHDC2
C2434	ENSG00000157184	CPT2
C2434	ENSG00000215883	CYB5RL
C106	ENSG00000162391	FAM151A
C108	ENSG00000169174	PCSK9
C116	ENSG00000177606	JUN
C2570	ENSG00000172456	FGGY
C68	ENSG00000116754	SRSF11
C68	ENSG00000066557	LRRC40
C134	ENSG00000162623	TYW3
C134	ENSG00000116791	CRYZ
C2434	ENSG00000137955	RABGGTB
C2434	ENSG00000117054	ACADM
C2434	ENSG00000117505	DR1
C2434	ENSG00000137942	FNBP1L
C3487	ENSG00000121957	GPSM2
C2434	ENSG00000031698	SARS1
C1653	ENSG00000213366	GSTM2
C170	ENSG00000143079	CTTNBP2NL
C2434	ENSG00000116489	CAPZA1
C2434	ENSG00000007341	ST7L
C4182	ENSG00000134262	AP4B1
C1176	ENSG00000092621	PHGDH
C1176	ENSG00000143067	ZNF697
C2434	ENSG00000092621	PHGDH
C2434	ENSG00000143067	ZNF697
C1176	ENSG00000265808	SEC22B
C2434	ENSG00000131778	CHD1L
C2434	ENSG00000131781	FMO5
C464	ENSG00000183598	H3C13
C188	ENSG00000178096	BOLA1
C188	ENSG00000184270	H2AC21
C188	ENSG00000159164	SV2A
C188	ENSG00000014914	MTMR11
C188	ENSG00000143368	SF3B4
C188	ENSG00000264522	OTUD7B
C188	ENSG00000143401	ANP32E
C2434	ENSG00000143369	ECM1
C192	ENSG00000143452	HORMAD1
C192	ENSG00000143457	GOLPH3L
C2434	ENSG00000143379	SETDB1
C201	ENSG00000189334	S100A14
C201	ENSG00000188643	S100A16
C201	ENSG00000160679	CHTOP
C201	ENSG00000160678	S100A1
C2434	ENSG00000169242	EFNA1
C2434	ENSG00000160752	FDPS
C1176	ENSG00000163479	SSR2
C2434	ENSG00000163479	SSR2
C2471	ENSG00000163467	TSACC
C2472	ENSG00000163467	TSACC
C2067	ENSG00000158793	NIT1
C2067	ENSG00000143256	PFDN2
C239	ENSG00000143222	UFC1
C3315	ENSG00000143155	TIPRL
C2434	ENSG00000116161	CACYBP
C241	ENSG00000162783	IER5
C252	ENSG00000116406	EDEM3
C255	ENSG00000116679	IVNS1ABP
C259	ENSG00000157181	ODR4
C259	ENSG00000047410	TPR
C308	ENSG00000066279	ASPM
C4073	ENSG00000174567	GOLT1A
C2434	ENSG00000158615	PPP1R15B
C284	ENSG00000198625	MDM4
C293	ENSG00000180667	YOD1
C293	ENSG00000123843	C4BPB
C307	ENSG00000054392	HHAT
C2950	ENSG00000170385	SLC30A1
C309	ENSG00000117650	NEK2
C309	ENSG00000117691	NENF
C2565	ENSG00000117724	CENPF
C1176	ENSG00000067704	IARS2
C328	ENSG00000182827	ACBD3
C329	ENSG00000143774	GUK1
C954	ENSG00000069248	NUP133
C339	ENSG00000173409	ARV1
C339	ENSG00000143643	TTC13
C340	ENSG00000173409	ARV1
C340	ENSG00000143643	TTC13
C2434	ENSG00000151655	ITIH2
C3315	ENSG00000165632	TAF3
C385	ENSG00000152457	DCLRE1C
C3746	ENSG00000197889	MEIG1
C2434	ENSG00000152465	NMT2
C2434	ENSG00000165996	HACD1
C3315	ENSG00000107863	ARHGAP21
C413	ENSG00000120616	EPC1
C371	ENSG00000120616	EPC1
C2434	ENSG00000108094	CUL2
C2434	ENSG00000169740	ZNF32
C429	ENSG00000107551	RASSF4
C2434	ENSG00000172671	ZFAND4
C2432	ENSG00000122912	SLC25A16
C2434	ENSG00000156510	HKDC1
C461	ENSG00000107742	SPOCK2
C1176	ENSG00000168209	DDIT4
C2434	ENSG00000156026	MCU
C463	ENSG00000122884	P4HA1
C464	ENSG00000138279	ANXA7
C463	ENSG00000156110	ADK
C463	ENSG00000185009	AP3M1
C2565	ENSG00000156110	ADK
C1176	ENSG00000133678	TMEM254
C496	ENSG00000227268	KLLN
C508	ENSG00000185745	IFIT1
C503	ENSG00000148688	RPP30
C509	ENSG00000108239	TBC1D12
C513	ENSG00000107521	HPS1
C2434	ENSG00000107816	LZTS2
C523	ENSG00000148835	TAF5
C525	ENSG00000148843	PDCD11
C525	ENSG00000173915	ATP5MK
C2434	ENSG00000065613	SLK
C546	ENSG00000107651	SEC23IP
C546	ENSG00000197771	MCMBP
C2434	ENSG00000196177	ACADSB
C2434	ENSG00000095574	IKZF5
C558	ENSG00000148773	MKI67
C2434	ENSG00000177963	RIC8A
C2434	ENSG00000177951	BET1L
C569	ENSG00000185201	IFITM2
C4190	ENSG00000184281	TSSC4
C954	ENSG00000177105	RHOG
C579	ENSG00000167325	RRM1
C579	ENSG00000167323	STIM1
C588	ENSG00000205339	IPO7
C1176	ENSG00000205339	IPO7
C608	ENSG00000133789	SWAP70
C599	ENSG00000134333	LDHA
C605	ENSG00000177054	ZDHHC13
C3312	ENSG00000177054	ZDHHC13
C1176	ENSG00000185238	PRMT3
C615	ENSG00000170946	DNAJC24
C615	ENSG00000170959	DCDC1
C3581	ENSG00000110422	HIPK3
C620	ENSG00000085063	CD59
C620	ENSG00000205177	C11orf91
C1176	ENSG00000085063	CD59
C1176	ENSG00000205177	C11orf91
C618	ENSG00000135372	NAT10
C619	ENSG00000135372	NAT10
C688	ENSG00000181830	SLC35C1
C1176	ENSG00000175213	ZNF408
C2434	ENSG00000123444	KBTBD4
C652	ENSG00000189057	FAM111B
C2565	ENSG00000166889	PATL1
C1908	ENSG00000110107	PRPF19
C646	ENSG00000110108	TMEM109
C2434	ENSG00000149483	TMEM138
C2434	ENSG00000162144	CYB561A3
C2434	ENSG00000011347	SYT7
C658	ENSG00000149503	INCENP
C658	ENSG00000149489	ROM1
C1800	ENSG00000185085	INTS5
C657	ENSG00000214756	CSKMT
C657	ENSG00000278615	C11orf98
C657	ENSG00000204922	UQCC3
C655	ENSG00000162231	NXF1
C655	ENSG00000168569	TMEM223
C681	ENSG00000176340	COX8A
C646	ENSG00000126432	PRDX5
C646	ENSG00000173113	TRMT112
C662	ENSG00000168065	SLC22A11
C663	ENSG00000133895	MEN1
C663	ENSG00000168067	MAP4K2
C663	ENSG00000110046	ATG2A
C664	ENSG00000110025	SNX15
C3481	ENSG00000172732	MUS81
C3481	ENSG00000172803	SNX32
C670	ENSG00000175115	PACS1
C670	ENSG00000087365	SF3B2
C2643	ENSG00000174996	KLC2
C2879	ENSG00000174903	RAB1B
C2879	ENSG00000174996	KLC2
C671	ENSG00000254986	DPP3
C2434	ENSG00000248746	ACTN3
C2434	ENSG00000174165	ZDHHC24
C671	ENSG00000173933	RBM4
C672	ENSG00000172932	ANKRD13D
C2434	ENSG00000172613	RAD9A
C676	ENSG00000132740	IGHMBP2
C676	ENSG00000197345	MRPL21
C677	ENSG00000132740	IGHMBP2
C677	ENSG00000197345	MRPL21
C2434	ENSG00000186635	ARAP1
C2434	ENSG00000214530	STARD10
C2434	ENSG00000162139	NEU3
C696	ENSG00000087884	AAMDC
C696	ENSG00000048649	RSF1
C2434	ENSG00000165494	PCF11
C708	ENSG00000110172	CHORDC1
C720	ENSG00000110330	BIRC2
C1176	ENSG00000150776	NKAPD1
C1176	ENSG00000150773	PIH1D2
C731	ENSG00000204370	SDHD
C731	ENSG00000150779	TIMM8B
C730	ENSG00000048028	USP28
C741	ENSG00000149573	MPZL2
C741	ENSG00000160588	MPZL3
C2434	ENSG00000137700	SLC37A4
C1176	ENSG00000160695	VPS11
C4095	ENSG00000154127	UBASH3B
C1176	ENSG00000154144	TBRG1
C751	ENSG00000064309	CDON
C759	ENSG00000064309	CDON
C751	ENSG00000197798	FAM118B
C751	ENSG00000165526	RPUSD4
C1176	ENSG00000082805	ERC1
C1176	ENSG00000002016	RAD52
C1176	ENSG00000004478	FKBP4
C768	ENSG00000111203	ITFG2
C2434	ENSG00000010292	NCAPD2
C776	ENSG00000111641	NOP2
C776	ENSG00000010295	IFFO1
C764	ENSG00000111653	ING4
C777	ENSG00000126749	EMG1
C777	ENSG00000215021	PHB2
C778	ENSG00000173262	SLC2A14
C3315	ENSG00000111752	PHC1
C2434	ENSG00000178878	APOLD1
C2445	ENSG00000178878	APOLD1
C724	ENSG00000110841	PPFIBP1
C806	ENSG00000110841	PPFIBP1
C3315	ENSG00000061794	MRPS35
C808	ENSG00000087502	ERGIC2
C788	ENSG00000151743	AMN1
C2565	ENSG00000134283	PPHLN1
C2565	ENSG00000015153	YAF2
C2434	ENSG00000152556	PFKM
C2434	ENSG00000079387	SENP1
C825	ENSG00000167548	KMT2D
C825	ENSG00000181929	PRKAG1
C1176	ENSG00000167548	KMT2D
C1176	ENSG00000181929	PRKAG1
C825	ENSG00000139636	LMBR1L
C1176	ENSG00000139636	LMBR1L
C192	ENSG00000139631	CSAD
C1176	ENSG00000123349	PFDN5
C1176	ENSG00000135476	ESPL1
C2434	ENSG00000139546	TARBP2
C2434	ENSG00000139625	MAP3K12
C2434	ENSG00000170653	ATF7
C833	ENSG00000135390	ATP5MC2
C2434	ENSG00000135441	BLOC1S1
C2434	ENSG00000135424	ITGA7
C1087	ENSG00000135437	RDH5
C1087	ENSG00000135441	BLOC1S1
C2434	ENSG00000135404	CD63
C836	ENSG00000135517	MIP
C836	ENSG00000111602	TIMELESS
C2076	ENSG00000025423	HSD17B6
C2076	ENSG00000198056	PRIM1
C2434	ENSG00000135506	OS9
C1176	ENSG00000184575	XPOT
C862	ENSG00000090382	LYZ
C862	ENSG00000139291	TMEM19
C876	ENSG00000257594	GALNT4
C886	ENSG00000075415	SLC25A3
C2570	ENSG00000120800	UTP20
C891	ENSG00000111670	GNPTAB
C904	ENSG00000235162	C12orf75
C2434	ENSG00000189046	ALKBH2
C1087	ENSG00000204856	FAM216A
C1087	ENSG00000111231	GPN3
C906	ENSG00000198324	PHETA1
C906	ENSG00000111252	SH2B3
C2434	ENSG00000111275	ALDH2
C906	ENSG00000089022	MAPKAPK5
C915	ENSG00000111331	OAS3
C2356	ENSG00000139405	RITA1
C2356	ENSG00000123064	DDX54
C845	ENSG00000123066	MED13L
C2434	ENSG00000135108	FBXO21
C2434	ENSG00000110871	COQ5
C923	ENSG00000170633	RNF34
C923	ENSG00000089053	ANAPC5
C929	ENSG00000111328	CDK2AP1
C939	ENSG00000061936	SFSWAP
C954	ENSG00000196199	MPHOSPH8
C954	ENSG00000032742	IFT88
C946	ENSG00000150459	SAP18
C2950	ENSG00000180776	ZDHHC20
C954	ENSG00000127863	TNFRSF19
C954	ENSG00000205863	C1QTNF9B
C954	ENSG00000027001	MIPEP
C954	ENSG00000102699	PARP4
C954	ENSG00000139505	MTMR6
C974	ENSG00000132964	CDK8
C1087	ENSG00000122035	RASL11A
C954	ENSG00000102738	MRPS31
C954	ENSG00000136161	RCBTB2
C992	ENSG00000102531	FNDC3A
C3315	ENSG00000136104	RNASEH2B
C993	ENSG00000102786	INTS6
C995	ENSG00000197168	NEK5
C997	ENSG00000165416	SUGT1
C1020	ENSG00000005810	MYCBP2
C2434	ENSG00000213995	NAXD
C1064	ENSG00000198805	PNP
C1064	ENSG00000165782	PIP4P1
C1065	ENSG00000198805	PNP
C1065	ENSG00000165782	PIP4P1
C2434	ENSG00000198805	PNP
C2434	ENSG00000165782	PIP4P1
C1087	ENSG00000214274	ANG
C1087	ENSG00000258818	RNASE4
C1176	ENSG00000100888	CHD8
C1176	ENSG00000092201	SUPT16H
C1087	ENSG00000172590	MRPL52
C1087	ENSG00000155465	SLC7A7
C1087	ENSG00000157227	MMP14
C1072	ENSG00000259431	THTPA
C2434	ENSG00000259431	THTPA
C1072	ENSG00000186648	CARMIL3
C1087	ENSG00000186648	CARMIL3
C1074	ENSG00000100889	PCK2
C1087	ENSG00000100908	EMC9
C1087	ENSG00000092010	PSME1
C1176	ENSG00000100926	TM9SF1
C1176	ENSG00000196497	IPO4
C1072	ENSG00000213920	MDP1
C1087	ENSG00000196943	NOP9
C1087	ENSG00000157379	DHRS1
C1087	ENSG00000205978	NYNRIN
C1073	ENSG00000100445	SDR39U1
C1087	ENSG00000168952	STXBP6
C1087	ENSG00000092140	G2E3
C1176	ENSG00000092140	G2E3
C2434	ENSG00000100478	AP4S1
C1087	ENSG00000196792	STRN3
C1087	ENSG00000092148	HECTD1
C1087	ENSG00000129493	HEATR5A
C1087	ENSG00000129480	DTD2
C1087	ENSG00000100852	ARHGAP5
C1087	ENSG00000165389	SPTSSA
C2434	ENSG00000165389	SPTSSA
C1087	ENSG00000129518	EAPP
C1091	ENSG00000129518	EAPP
C1087	ENSG00000129515	SNX6
C1176	ENSG00000129515	SNX6
C1087	ENSG00000198604	BAZ1A
C1176	ENSG00000198604	BAZ1A
C2434	ENSG00000198604	BAZ1A
C1091	ENSG00000100883	SRP54
C1087	ENSG00000151327	FAM177A1
C1087	ENSG00000100890	PRORP
C1087	ENSG00000092020	PPP2R3C
C1176	ENSG00000100890	PRORP
C1176	ENSG00000092020	PPP2R3C
C1087	ENSG00000168348	INSM2
C1087	ENSG00000174373	RALGAPA1
C1087	ENSG00000100916	BRMS1L
C1087	ENSG00000183032	SLC25A21
C1095	ENSG00000151338	MIPOL1
C1087	ENSG00000092208	GEMIN2
C2434	ENSG00000100941	PNN
C1176	ENSG00000198718	TOGARAM1
C2434	ENSG00000165516	KLHDC2
C2434	ENSG00000165525	NEMF
C1087	ENSG00000139921	TMX1
C1176	ENSG00000139921	TMX1
C1176	ENSG00000180998	GPR137C
C1176	ENSG00000087301	TXNDC16
C1176	ENSG00000198252	STYX
C1176	ENSG00000100519	PSMC6
C1122	ENSG00000100526	CDKN3
C1123	ENSG00000180008	SOCS4
C1123	ENSG00000198554	WDHD1
C1176	ENSG00000180008	SOCS4
C1176	ENSG00000198554	WDHD1
C1176	ENSG00000168175	MAPK1IP1L
C1176	ENSG00000100592	DAAM1
C1176	ENSG00000023608	SNAPC1
C1087	ENSG00000154001	PPP2R5E
C1134	ENSG00000154001	PPP2R5E
C1176	ENSG00000126821	SGPP1
C1176	ENSG00000100714	MTHFD1
C1137	ENSG00000257365	FNTB
C1176	ENSG00000125952	MAX
C1087	ENSG00000033170	FUT8
C1176	ENSG00000171723	GPHN
C1176	ENSG00000134001	EIF2S1
C1176	ENSG00000100554	ATP6V1D
C1176	ENSG00000054690	PLEKHH1
C1176	ENSG00000198133	TMEM229B
C1176	ENSG00000081181	ARG2
C1065	ENSG00000072121	ZFYVE26
C1176	ENSG00000029364	SLC39A9
C1176	ENSG00000100632	ERH
C1176	ENSG00000197555	SIPA1L1
C1154	ENSG00000170468	RIOX1
C2434	ENSG00000119673	ACOT2
C2434	ENSG00000119723	COQ6
C2434	ENSG00000156050	FAM161B
C1156	ENSG00000205659	LIN52
C1156	ENSG00000119711	ALDH6A1
C1157	ENSG00000205659	LIN52
C1157	ENSG00000119711	ALDH6A1
C1087	ENSG00000133980	VRTN
C1087	ENSG00000119688	ABCD4
C1176	ENSG00000165898	ISCA2
C1176	ENSG00000119655	NPC2
C1176	ENSG00000119689	DLST
C1087	ENSG00000170348	TMED10
C1176	ENSG00000089916	GPATCH2L
C1176	ENSG00000198894	CIPC
C1176	ENSG00000119705	SLIRP
C1176	ENSG00000100601	ALKBH1
C1176	ENSG00000100603	SNW1
C1176	ENSG00000140022	STON2
C1176	ENSG00000100722	ZC3H14
C2559	ENSG00000100722	ZC3H14
C1176	ENSG00000165521	EML5
C1176	ENSG00000165533	TTC8
C1176	ENSG00000042088	TDP1
C1176	ENSG00000140025	EFCAB11
C1176	ENSG00000100764	PSMC1
C1176	ENSG00000119720	NRDE2
C1176	ENSG00000198668	CALM1
C1176	ENSG00000015133	CCDC88C
C1176	ENSG00000100796	PPP4R3A
C1176	ENSG00000100815	TRIP11
C1176	ENSG00000066427	ATXN3
C1176	ENSG00000165934	CPSF2
C1176	ENSG00000183648	NDUFB1
C1176	ENSG00000100600	LGMN
C1176	ENSG00000066455	GOLGA5
C1176	ENSG00000100605	ITPK1
C1176	ENSG00000153485	LYSET
C1176	ENSG00000165943	MOAP1
C1176	ENSG00000012963	UBR7
C1176	ENSG00000170270	GON7
C1176	ENSG00000133958	UNC79
C1176	ENSG00000011114	BTBD7
C1176	ENSG00000175785	PRIMA1
C1176	ENSG00000089723	OTUB2
C1176	ENSG00000165948	IFI27L1
C1176	ENSG00000089737	DDX24
C1176	ENSG00000119632	IFI27L2
C1176	ENSG00000140093	SERPINA10
C1182	ENSG00000140093	SERPINA10
C1176	ENSG00000170099	SERPINA6
C1176	ENSG00000197249	SERPINA1
C1176	ENSG00000186910	SERPINA11
C1176	ENSG00000100665	SERPINA4
C1176	ENSG00000188488	SERPINA5
C1176	ENSG00000196136	SERPINA3
C1176	ENSG00000100697	DICER1
C1176	ENSG00000176438	SYNE3
C1176	ENSG00000182512	GLRX5
C1176	ENSG00000168398	BDKRB2
C1176	ENSG00000100744	GSKIP
C1176	ENSG00000066739	ATG2B
C1176	ENSG00000140057	AK7
C1176	ENSG00000090060	PAPOLA
C1176	ENSG00000100749	VRK1
C1176	ENSG00000127152	BCL11B
C1176	ENSG00000036530	CYP46A1
C1194	ENSG00000140153	WDR20
C1194	ENSG00000080824	HSP90AA1
C1176	ENSG00000088808	PPP1R13B
C1176	ENSG00000170779	CDCA4
C1176	ENSG00000184986	TMEM121
C1176	ENSG00000182405	PGBD4
C1176	ENSG00000134153	EMC7
C3315	ENSG00000128463	EMC4
C1176	ENSG00000128463	EMC4
C1237	ENSG00000128829	EIF2AK4
C1215	ENSG00000137824	RMDN3
C1215	ENSG00000137880	GCHFR
C1216	ENSG00000128917	DLL4
C1176	ENSG00000138593	SECISBP2L
C1176	ENSG00000104064	GABPB1
C1229	ENSG00000166477	LEO1
C2950	ENSG00000166477	LEO1
C3315	ENSG00000198535	C2CD4A
C2434	ENSG00000103642	LACTB
C2434	ENSG00000180357	ZNF609
C2596	ENSG00000169018	FEM1B
C1257	ENSG00000138604	GLCE
C2434	ENSG00000138629	UBL7
C1270	ENSG00000140497	SCAMP2
C1270	ENSG00000140474	ULK3
C1271	ENSG00000140497	SCAMP2
C1271	ENSG00000140474	ULK3
C1272	ENSG00000140497	SCAMP2
C1272	ENSG00000140474	ULK3
C2461	ENSG00000169375	SIN3A
C2434	ENSG00000169375	SIN3A
C2943	ENSG00000182950	ODF3L1
C2434	ENSG00000117906	RCN2
C1286	ENSG00000169612	RAMAC
C1286	ENSG00000103942	HOMER2
C2434	ENSG00000197696	NMB
C2434	ENSG00000177082	WDR73
C1294	ENSG00000166716	ZNF592
C2570	ENSG00000183655	KLHL25
C1176	ENSG00000181991	MRPS11
C1176	ENSG00000259494	MRPL46
C1176	ENSG00000140545	MFGE8
C2434	ENSG00000184508	HDDC3
C2434	ENSG00000161981	SNRNP25
C2434	ENSG00000161980	POLR3K
C2434	ENSG00000059122	FLYWCH1
C1176	ENSG00000184697	CLDN6
C2434	ENSG00000103351	CLUAP1
C1345	ENSG00000067365	METTL22
C2565	ENSG00000067365	METTL22
C2570	ENSG00000067365	METTL22
C1361	ENSG00000184857	TMEM186
C1353	ENSG00000103274	NUBP1
C1087	ENSG00000184602	SNN
C1351	ENSG00000153066	TXNDC11
C1352	ENSG00000122299	ZC3H7A
C2903	ENSG00000171490	RSL1D1
C1362	ENSG00000157045	NTAN1
C1363	ENSG00000085721	RRN3
C1365	ENSG00000103222	ABCC1
C1375	ENSG00000205730	ITPRIPL2
C294	ENSG00000006007	GDE1
C1375	ENSG00000103540	CCP110
C2950	ENSG00000103540	CCP110
C1379	ENSG00000183549	ACSM5
C1384	ENSG00000183549	ACSM5
C1384	ENSG00000011638	LDAF1
C1384	ENSG00000158486	DNAH3
C2434	ENSG00000011638	LDAF1
C2434	ENSG00000158486	DNAH3
C1387	ENSG00000155714	PDZD9
C1384	ENSG00000058600	POLR3E
C1392	ENSG00000168434	COG7
C2434	ENSG00000168434	COG7
C2570	ENSG00000168434	COG7
C1396	ENSG00000122257	RBBP6
C2498	ENSG00000122257	RBBP6
C2434	ENSG00000169180	XPO6
C2434	ENSG00000176046	NUPR1
C1422	ENSG00000176476	SGF29
C1476	ENSG00000197165	SULT1A2
C1176	ENSG00000174943	KCTD13
C2434	ENSG00000149923	PPP4C
C1404	ENSG00000102882	MAPK3
C2189	ENSG00000102882	MAPK3
C1404	ENSG00000102879	CORO1A
C1403	ENSG00000179965	ZNF771
C92	ENSG00000229809	ZNF688
C93	ENSG00000229809	ZNF688
C1403	ENSG00000156858	PRR14
C954	ENSG00000185947	ZNF267
C2434	ENSG00000091651	ORC6
C2434	ENSG00000069329	VPS35
C1485	ENSG00000140795	MYLK3
C2565	ENSG00000155330	C16orf87
C2570	ENSG00000155330	C16orf87
C2571	ENSG00000155330	C16orf87
C2434	ENSG00000102935	ZNF423
C2570	ENSG00000102935	ZNF423
C1427	ENSG00000083799	CYLD
C1427	ENSG00000103494	RPGRIP1L
C1428	ENSG00000177508	IRX3
C1434	ENSG00000125166	GOT2
C1476	ENSG00000217555	CKLF
C1476	ENSG00000254788	CKLF-CMTM1
C1476	ENSG00000166548	TK2
C1449	ENSG00000237172	B3GNT9
C1443	ENSG00000196155	PLEKHG4
C1443	ENSG00000159708	LRRC36
C1443	ENSG00000168676	KCTD19
C205	ENSG00000038358	EDC4
C205	ENSG00000102898	NUTF2
C2434	ENSG00000124067	SLC12A4
C2434	ENSG00000213398	LCAT
C1446	ENSG00000103067	ESRP2
C1446	ENSG00000103066	PLA2G15
C2434	ENSG00000039068	CDH1
C2434	ENSG00000103047	TANGO6
C1450	ENSG00000157350	ST3GAL2
C1472	ENSG00000180917	CMTR2
C1176	ENSG00000140829	DHX38
C1176	ENSG00000140830	TXNL4B
C1460	ENSG00000168404	MLKL
C1453	ENSG00000166848	TERF2IP
C1453	ENSG00000065427	KARS1
C1471	ENSG00000186153	WWOX
C2434	ENSG00000140943	MBTPS1
C1578	ENSG00000103196	CRISPLD2
C2372	ENSG00000140948	ZCCHC14
C2434	ENSG00000177370	TIMM22
C1520	ENSG00000167703	SLC43A2
C1522	ENSG00000185561	TLCD2
C1511	ENSG00000132361	CLUH
C1511	ENSG00000177602	HASPIN
C2434	ENSG00000129197	RPAIN
C1176	ENSG00000005100	DHX33
C2434	ENSG00000129195	PIMREG
C2434	ENSG00000141485	SLC13A5
C1519	ENSG00000132535	DLG4
C1520	ENSG00000040633	PHF23
C1520	ENSG00000004975	DVL2
C2434	ENSG00000181284	TMEM102
C1522	ENSG00000108961	RANGRF
C2565	ENSG00000161970	RPL26
C2570	ENSG00000161970	RPL26
C1176	ENSG00000108474	PIGL
C1176	ENSG00000141027	NCOR1
C1533	ENSG00000170315	UBB
C1533	ENSG00000187688	TRPV2
C1534	ENSG00000181350	LRRC75A
C1534	ENSG00000187688	TRPV2
C1534	ENSG00000197566	ZNF624
C2434	ENSG00000133030	MPRIP
C1536	ENSG00000133027	PEMT
C3315	ENSG00000176994	SMCR8
C3315	ENSG00000177302	TOP3A
C2434	ENSG00000004139	SARM1
C3315	ENSG00000007202	BLTP2
C1590	ENSG00000109111	SUPT6H
C1590	ENSG00000132581	SDF2
C1546	ENSG00000167536	DHRS13
C1176	ENSG00000176208	ATAD5
C2434	ENSG00000126858	RHOT1
C1551	ENSG00000010244	ZNF207
C1551	ENSG00000108666	C17orf75
C2434	ENSG00000277791	PSMB3
C3315	ENSG00000002834	LASP1
C1602	ENSG00000125686	MED1
C1568	ENSG00000141736	ERBB2
C2382	ENSG00000204913	LRRC3C
C2382	ENSG00000172057	ORMDL3
C1582	ENSG00000108344	PSMD3
C1405	ENSG00000131462	TUBG1
C1405	ENSG00000141699	RETREG3
C1176	ENSG00000108799	EZH1
C1578	ENSG00000068079	IFI35
C1578	ENSG00000067596	DHX8
C1581	ENSG00000125319	HROB
C2565	ENSG00000125319	HROB
C965	ENSG00000087152	ATXN7L3
C2459	ENSG00000180329	CCDC43
C1586	ENSG00000161692	DBF4B
C2434	ENSG00000161692	DBF4B
C1588	ENSG00000131094	C1QL1
C1590	ENSG00000167182	SP2
C1578	ENSG00000167085	PHB1
C1597	ENSG00000049283	EPN3
C1597	ENSG00000136449	MYCBPAP
C1602	ENSG00000154945	ANKRD40
C1602	ENSG00000108846	ABCC3
C2434	ENSG00000154945	ANKRD40
C2434	ENSG00000108846	ABCC3
C2434	ENSG00000108848	LUC7L3
C1610	ENSG00000243678	NME2
C1604	ENSG00000121060	TRIM25
C1612	ENSG00000121060	TRIM25
C1610	ENSG00000121058	COIL
C1610	ENSG00000121064	SCPEP1
C1611	ENSG00000121064	SCPEP1
C2434	ENSG00000136450	SRSF1
C1617	ENSG00000108375	RNF43
C1617	ENSG00000213246	SUPT4H1
C1621	ENSG00000108384	RAD51C
C1621	ENSG00000121101	TEX14
C1578	ENSG00000108395	TRIM37
C1652	ENSG00000141367	CLTC
C1621	ENSG00000108443	RPS6KB1
C1621	ENSG00000108423	TUBD1
C2434	ENSG00000068097	HEATR6
C1309	ENSG00000121068	TBX2
C2434	ENSG00000121068	TBX2
C2565	ENSG00000136463	TACO1
C2570	ENSG00000136463	TACO1
C954	ENSG00000266173	STRADA
C1633	ENSG00000197170	PSMD12
C1649	ENSG00000179604	CDC42EP4
C1176	ENSG00000141540	TTYH2
C2434	ENSG00000125449	ARMC7
C2434	ENSG00000125450	NUP85
C1651	ENSG00000125447	GGA3
C1652	ENSG00000125454	SLC25A19
C1652	ENSG00000125457	MIF4GD
C1652	ENSG00000073350	LLGL2
C1652	ENSG00000182173	TSEN54
C1655	ENSG00000161533	ACOX1
C1655	ENSG00000188878	FBF1
C2434	ENSG00000186919	ZACN
C2434	ENSG00000167881	SRP68
C2434	ENSG00000129654	FOXJ1
C1659	ENSG00000161544	CYGB
C1660	ENSG00000161544	CYGB
C1659	ENSG00000182534	MXRA7
C1660	ENSG00000182534	MXRA7
C1667	ENSG00000055483	USP36
C2434	ENSG00000175866	BAIAP2
C2434	ENSG00000141577	CEP131
C2434	ENSG00000169683	LRRC45
C2434	ENSG00000169689	CENPX
C2434	ENSG00000141526	SLC16A3
C2434	ENSG00000176105	YES1
C1176	ENSG00000176194	CIDEA
C2434	ENSG00000101624	CEP76
C2434	ENSG00000141446	ESCO1
C954	ENSG00000101752	MIB1
C954	ENSG00000158201	ABHD3
C1176	ENSG00000101782	RIOK3
C736	ENSG00000152240	HAUS1
C736	ENSG00000152234	ATP5F1A
C1730	ENSG00000134030	CTIF
C1732	ENSG00000134030	CTIF
C1732	ENSG00000265681	RPL17
C1732	ENSG00000177576	C18orf32
C2951	ENSG00000265681	RPL17
C2951	ENSG00000177576	C18orf32
C1747	ENSG00000167306	MYO5B
C914	ENSG00000141642	ELAC1
C2434	ENSG00000141642	ELAC1
C1684	ENSG00000074695	LMAN1
C1756	ENSG00000134444	RELCH
C1756	ENSG00000197563	PIGN
C1800	ENSG00000105556	MIER2
C1087	ENSG00000167468	GPX4
C1787	ENSG00000064932	SBNO2
C2434	ENSG00000115286	NDUFS7
C2434	ENSG00000115268	RPS15
C2434	ENSG00000176619	LMNB2
C1791	ENSG00000175691	ZNF77
C2434	ENSG00000175691	ZNF77
C1791	ENSG00000284638	SMIM44
C1791	ENSG00000095932	SMIM24
C1791	ENSG00000129932	DOHH
C1796	ENSG00000105248	YJU2
C1796	ENSG00000167670	CHAF1A
C2565	ENSG00000167670	CHAF1A
C1792	ENSG00000171236	LRG1
C1792	ENSG00000214456	PLIN5
C1035	ENSG00000125651	GTF2F1
C1176	ENSG00000229833	PET100
C1176	ENSG00000076924	XAB2
C2434	ENSG00000142449	FBN3
C2211	ENSG00000130803	ZNF317
C2434	ENSG00000196110	ZNF699
C2565	ENSG00000197961	ZNF121
C2570	ENSG00000197961	ZNF121
C2585	ENSG00000130811	EIF3G
C1176	ENSG00000105397	TYK2
C2434	ENSG00000129355	CDKN2D
C1859	ENSG00000142444	TIMM29
C1859	ENSG00000130733	YIPF2
C1806	ENSG00000130175	PRKCSH
C1806	ENSG00000198003	ODAD3
C2434	ENSG00000197647	ZNF433
C2434	ENSG00000198342	ZNF442
C1176	ENSG00000198356	GET3
C1907	ENSG00000171223	JUNB
C658	ENSG00000284491	THSD8
C658	ENSG00000167815	PRDX2
C1897	ENSG00000105011	ASF1B
C2434	ENSG00000123143	PKN1
C1811	ENSG00000160961	ZNF333
C1811	ENSG00000131355	ADGRE3
C1813	ENSG00000105135	ILVBL
C2434	ENSG00000171903	CYP4F11
C2434	ENSG00000085872	CHERP
C1343	ENSG00000130312	MRPL34
C1695	ENSG00000007080	CCDC124
C1817	ENSG00000130520	LSM4
C1818	ENSG00000105656	ELL
C3634	ENSG00000006015	REX1BD
C1176	ENSG00000167491	GATAD2A
C1821	ENSG00000105726	ATP13A1
C1821	ENSG00000089639	GMIP
C1176	ENSG00000105726	ATP13A1
C1814	ENSG00000184635	ZNF93
C2434	ENSG00000172687	ZNF738
C2434	ENSG00000105185	PDCD5
C2950	ENSG00000076650	GPATCH1
C1874	ENSG00000126261	UBA2
C1818	ENSG00000004777	ARHGAP33
C1176	ENSG00000205138	SDHAF1
C1176	ENSG00000267041	ZNF850
C1852	ENSG00000178982	EIF3K
C1852	ENSG00000104814	MAP4K1
C3333	ENSG00000104825	NFKBIB
C3333	ENSG00000068903	SIRT2
C1855	ENSG00000128626	MRPS12
C1855	ENSG00000104835	SARS2
C1849	ENSG00000105197	TIMM50
C1069	ENSG00000176401	EID2B
C1856	ENSG00000013275	PSMC4
C1897	ENSG00000159885	ZNF222
C1902	ENSG00000159917	ZNF235
C2434	ENSG00000130204	TOMM40
C2434	ENSG00000130202	NECTIN2
C1870	ENSG00000104884	ERCC2
C2434	ENSG00000105287	PRKD2
C1875	ENSG00000105321	CCDC9
C724	ENSG00000134815	DHX34
C724	ENSG00000134830	C5AR2
C1882	ENSG00000178150	ZNF114
C1885	ENSG00000074219	TEAD2
C3315	ENSG00000161618	ALDH16A1
C3315	ENSG00000104872	PIH1D1
C679	ENSG00000142528	ZNF473
C679	ENSG00000105053	VRK3
C2434	ENSG00000062822	POLD1
C2434	ENSG00000131408	NR1H2
C2565	ENSG00000105497	ZNF175
C2570	ENSG00000105497	ZNF175
C2434	ENSG00000198093	ZNF649
C1887	ENSG00000105568	PPP2R1A
C1887	ENSG00000196267	ZNF836
C1825	ENSG00000167555	ZNF528
C1889	ENSG00000213793	ZNF888
C1961	ENSG00000213793	ZNF888
C1891	ENSG00000213799	ZNF845
C1890	ENSG00000203326	ZNF525
C1891	ENSG00000170906	NDUFA3
C1891	ENSG00000170909	OSCAR
C1897	ENSG00000125503	PPP1R12C
C1176	ENSG00000167646	DNAAF3
C1176	ENSG00000129991	TNNI3
C1904	ENSG00000143727	ACP1
C1904	ENSG00000035115	SH3YL1
C1918	ENSG00000151353	TMEM18
C1087	ENSG00000171853	TRAPPC12
C2570	ENSG00000151694	ADAM17
C1918	ENSG00000134308	YWHAQ
C1176	ENSG00000115761	NOL10
C1921	ENSG00000115761	NOL10
C1946	ENSG00000143869	GDF7
C1176	ENSG00000084731	KIF3C
C4193	ENSG00000119777	TMEM214
C1957	ENSG00000228474	OST4
C1957	ENSG00000138080	EMILIN1
C1958	ENSG00000138030	KHK
C1958	ENSG00000138080	EMILIN1
C1959	ENSG00000084734	GCKR
C1959	ENSG00000115226	FNDC4
C1903	ENSG00000243943	ZNF512
C1903	ENSG00000221843	C2orf16
C1958	ENSG00000163798	SLC4A1AP
C1958	ENSG00000119760	SUPT7L
C1957	ENSG00000213639	PPP1CB
C1984	ENSG00000152147	GEMIN6
C1984	ENSG00000115875	SRSF7
C1985	ENSG00000152147	GEMIN6
C1985	ENSG00000115875	SRSF7
C1992	ENSG00000011566	MAP4K3
C1988	ENSG00000162878	PKDCC
C1997	ENSG00000138036	DYNC2LI1
C2565	ENSG00000171150	SOCS5
C1176	ENSG00000068724	TTC7A
C2005	ENSG00000068724	TTC7A
C1176	ENSG00000143933	CALM2
C2007	ENSG00000119888	EPCAM
C2009	ENSG00000170802	FOXN2
C2434	ENSG00000275052	PPP4R3B
C2434	ENSG00000162928	PEX13
C2059	ENSG00000163235	TGFA
C1176	ENSG00000135638	EMX1
C2060	ENSG00000124356	STAMBP
C2434	ENSG00000114993	RTKN
C2434	ENSG00000115274	INO80B
C2434	ENSG00000274049	INO80B-WBP1
C2065	ENSG00000115289	PCGF1
C2065	ENSG00000179528	LBX2
C2066	ENSG00000115289	PCGF1
C2434	ENSG00000115317	HTRA2
C2434	ENSG00000115307	AUP1
C2065	ENSG00000115325	DOK1
C2065	ENSG00000115318	LOXL3
C2067	ENSG00000115350	POLE4
C2127	ENSG00000005436	GCFC2
C2276	ENSG00000034510	TMSB10
C2434	ENSG00000118640	VAMP8
C2434	ENSG00000115486	GGCX
C2079	ENSG00000118640	VAMP8
C2079	ENSG00000115486	GGCX
C2079	ENSG00000168894	RNF181
C2079	ENSG00000168883	USP39
C2079	ENSG00000168890	TMEM150A
C2079	ENSG00000168887	C2orf68
C928	ENSG00000115526	CHST10
C177	ENSG00000163162	RNF149
C2107	ENSG00000135972	MRPS9
C2116	ENSG00000115084	SLC35F5
C1328	ENSG00000074054	CLASP1
C3687	ENSG00000136731	UGGT1
C2535	ENSG00000144228	SPOPL
C1087	ENSG00000168288	MMADHC
C2167	ENSG00000184898	RBM43
C2171	ENSG00000157827	FMNL2
C3260	ENSG00000123636	BAZ2B
C2182	ENSG00000115233	PSMD14
C1951	ENSG00000182263	FIGN
C2196	ENSG00000128708	HAT1
C2201	ENSG00000138430	OLA1
C2211	ENSG00000163510	CWC22
C2228	ENSG00000128694	OSGEPL1
C2227	ENSG00000064933	PMS1
C2565	ENSG00000173559	NABP1
C1087	ENSG00000118997	DNAH7
C2434	ENSG00000119041	GTF3C3
C2271	ENSG00000226124	FTCDNL1
C1176	ENSG00000178074	C2orf69
C1993	ENSG00000163535	SGO2
C2255	ENSG00000119013	NDUFB3
C2255	ENSG00000155744	HYCC2
C2255	ENSG00000003400	CASP10
C2271	ENSG00000144401	METTL21A
C2271	ENSG00000163251	FZD5
C2276	ENSG00000030419	IKZF2
C2280	ENSG00000138363	ATIC
C2434	ENSG00000163466	ARPC2
C701	ENSG00000135912	TTLL4
C2297	ENSG00000135900	MRPL44
C2310	ENSG00000187514	PTMA
C2311	ENSG00000156973	PDE6D
C2318	ENSG00000130147	SH3BP4
C2434	ENSG00000157985	AGAP1
C2329	ENSG00000198612	COPS8
C1176	ENSG00000132330	SCLY
C2341	ENSG00000204099	NEU4
C2429	ENSG00000196476	C20orf96
C2565	ENSG00000247315	ZCCHC3
C2434	ENSG00000125841	NRSN2
C2434	ENSG00000125826	RBCK1
C2434	ENSG00000271303	SRXN1
C2350	ENSG00000125895	TMEM74B
C2349	ENSG00000244588	RAD21L1
C2434	ENSG00000088876	ZNF343
C2434	ENSG00000215251	FASTKD5
C2434	ENSG00000088899	LZTS3
C2434	ENSG00000125877	ITPA
C2363	ENSG00000125877	ITPA
C954	ENSG00000101222	SPEF1
C2434	ENSG00000088888	MAVS
C2434	ENSG00000125779	PANK2
C2434	ENSG00000132646	PCNA
C2434	ENSG00000089063	TMEM230
C2373	ENSG00000101290	CDS2
C2373	ENSG00000132646	PCNA
C1176	ENSG00000171984	SHLD1
C2381	ENSG00000125885	MCM8
C2381	ENSG00000089195	TRMT6
C2434	ENSG00000101247	NDUFAF5
C2434	ENSG00000089048	ESF1
C1087	ENSG00000089177	KIF16B
C2434	ENSG00000125870	SNRPB2
C2434	ENSG00000125844	RRBP1
C2434	ENSG00000132664	POLR3F
C2434	ENSG00000089091	DZANK1
C2434	ENSG00000101310	SEC23B
C2415	ENSG00000101439	CST3
C2421	ENSG00000101439	CST3
C3951	ENSG00000101439	CST3
C2427	ENSG00000101474	APMAP
C2434	ENSG00000101474	APMAP
C2434	ENSG00000197586	ENTPD6
C2421	ENSG00000100994	PYGB
C2428	ENSG00000101003	GINS1
C2428	ENSG00000100997	ABHD12
C2434	ENSG00000130684	ZNF337
C2429	ENSG00000130684	ZNF337
C2434	ENSG00000101294	HM13
C2434	ENSG00000101898	MCTS2
C2433	ENSG00000125968	ID1
C2434	ENSG00000125968	ID1
C2434	ENSG00000171552	BCL2L1
C2434	ENSG00000088325	TPX2
C2434	ENSG00000131044	TTLL9
C2434	ENSG00000149599	DUSP15
C2440	ENSG00000131044	TTLL9
C2440	ENSG00000149599	DUSP15
C2434	ENSG00000088356	PDRG1
C2434	ENSG00000101337	TM9SF4
C2434	ENSG00000101346	POFUT1
C2434	ENSG00000126003	PLAGL2
C2434	ENSG00000101350	KIF3B
C2434	ENSG00000171456	ASXL1
C2434	ENSG00000088305	DNMT3B
C2434	ENSG00000101367	MAPRE1
C2442	ENSG00000101367	MAPRE1
C2434	ENSG00000078898	BPIFB2
C2434	ENSG00000101391	CDK5RAP1
C2445	ENSG00000101391	CDK5RAP1
C2434	ENSG00000101400	SNTA1
C2434	ENSG00000078699	CBFA2T2
C2434	ENSG00000101412	E2F1
C2434	ENSG00000125967	NECAB3
C2434	ENSG00000131061	ZNF341
C2434	ENSG00000101421	CHMP4B
C2434	ENSG00000125970	RALY
C2434	ENSG00000125977	EIF2S2
C2434	ENSG00000101444	AHCY
C2445	ENSG00000101444	AHCY
C2448	ENSG00000101444	AHCY
C2434	ENSG00000078747	ITCH
C2434	ENSG00000125971	DYNLRB1
C2448	ENSG00000125971	DYNLRB1
C2434	ENSG00000078804	TP53INP2
C2434	ENSG00000198646	NCOA6
C2448	ENSG00000198646	NCOA6
C2434	ENSG00000131069	ACSS2
C2434	ENSG00000131067	GGT7
C2449	ENSG00000131069	ACSS2
C2449	ENSG00000131067	GGT7
C2434	ENSG00000078814	MYH7B
C2434	ENSG00000100983	GSS
C2434	ENSG00000100991	TRPC4AP
C2434	ENSG00000088298	EDEM2
C2434	ENSG00000242372	EIF6
C2451	ENSG00000242372	EIF6
C2434	ENSG00000101019	UQCC1
C2448	ENSG00000101019	UQCC1
C2434	ENSG00000125965	GDF5
C2434	ENSG00000126001	CEP250
C2434	ENSG00000125991	ERGIC3
C2452	ENSG00000125991	ERGIC3
C3424	ENSG00000125991	ERGIC3
C2448	ENSG00000125991	ERGIC3
C2434	ENSG00000061656	SPAG4
C2434	ENSG00000214078	CPNE1
C2434	ENSG00000244462	RBM12
C2434	ENSG00000125995	ROMO1
C2434	ENSG00000244005	NFS1
C2434	ENSG00000131051	RBM39
C2434	ENSG00000025293	PHF20
C2481	ENSG00000025293	PHF20
C2434	ENSG00000149646	CNBD2
C2434	ENSG00000131043	AAR2
C2434	ENSG00000118707	TGIF2
C2434	ENSG00000259399	TGIF2-RAB5IF
C2457	ENSG00000259399	TGIF2-RAB5IF
C2434	ENSG00000101084	RAB5IF
C2434	ENSG00000101079	NDRG3
C2434	ENSG00000101342	TLDC2
C2456	ENSG00000101342	TLDC2
C2461	ENSG00000101342	TLDC2
C2434	ENSG00000101347	SAMHD1
C2434	ENSG00000080839	RBL1
C2459	ENSG00000080839	RBL1
C2434	ENSG00000118705	RPN2
C2434	ENSG00000101353	MROH8
C2461	ENSG00000118705	RPN2
C2461	ENSG00000101353	MROH8
C2434	ENSG00000197122	SRC
C2434	ENSG00000166619	BLCAP
C2434	ENSG00000132792	CTNNBL1
C2434	ENSG00000101413	RPRD1B
C2434	ENSG00000101407	TTI1
C2434	ENSG00000170471	RALGAPB
C2434	ENSG00000101452	DHX35
C2465	ENSG00000204103	MAFB
C2466	ENSG00000124181	PLCG1
C2434	ENSG00000132793	LPIN3
C2508	ENSG00000132793	LPIN3
C2434	ENSG00000124177	CHD6
C2565	ENSG00000124193	SRSF6
C2570	ENSG00000124193	SRSF6
C1973	ENSG00000124193	SRSF6
C2434	ENSG00000101052	IFT52
C2434	ENSG00000101057	MYBL2
C2434	ENSG00000132823	OSER1
C2479	ENSG00000132823	OSER1
C2434	ENSG00000197296	FITM2
C1460	ENSG00000101076	HNF4A
C2524	ENSG00000124120	TTPAL
C2478	ENSG00000168734	PKIG
C2434	ENSG00000168734	PKIG
C2434	ENSG00000166913	YWHAB
C2434	ENSG00000101104	PABPC1L
C2481	ENSG00000101104	PABPC1L
C2481	ENSG00000166913	YWHAB
C2434	ENSG00000101457	DNTTIP1
C2434	ENSG00000124116	WFDC3
C2434	ENSG00000175063	UBE2C
C2434	ENSG00000124104	SNX21
C2434	ENSG00000101470	TNNC2
C1176	ENSG00000132801	ZSWIM3
C1176	ENSG00000101473	ACOT8
C2434	ENSG00000168612	ZSWIM1
C2434	ENSG00000132801	ZSWIM3
C2434	ENSG00000064601	CTSA
C2485	ENSG00000124140	SLC12A5
C2434	ENSG00000197496	SLC2A10
C2434	ENSG00000124228	DDX27
C2495	ENSG00000124228	DDX27
C2434	ENSG00000158470	B4GALT5
C2434	ENSG00000197818	SLC9A8
C2434	ENSG00000158480	SPATA2
C2434	ENSG00000124208	PEDS1-UBE2V1
C2434	ENSG00000240849	PEDS1
C2496	ENSG00000124208	PEDS1-UBE2V1
C2496	ENSG00000240849	PEDS1
C2434	ENSG00000172216	CEBPB
C2434	ENSG00000196396	PTPN1
C2508	ENSG00000124098	FAM210B
C1176	ENSG00000022277	RTF2
C2434	ENSG00000124253	PCK1
C1087	ENSG00000124253	PCK1
C2570	ENSG00000124253	PCK1
C2514	ENSG00000124164	VAPB
C2434	ENSG00000124164	VAPB
C2565	ENSG00000101158	NELFCD
C2570	ENSG00000101158	NELFCD
C1087	ENSG00000101166	PRELID3B
C1087	ENSG00000124172	ATP5F1E
C2434	ENSG00000101166	PRELID3B
C2434	ENSG00000124172	ATP5F1E
C1087	ENSG00000132825	PPP1R3D
C2434	ENSG00000101181	MTG2
C2434	ENSG00000184402	SS18L1
C1176	ENSG00000101181	MTG2
C1176	ENSG00000184402	SS18L1
C2434	ENSG00000171858	RPS21
C2526	ENSG00000171858	RPS21
C2434	ENSG00000130589	HELZ2
C2434	ENSG00000130584	ZBTB46
C2434	ENSG00000125520	SLC2A4RG
C2434	ENSG00000183260	ABHD16B
C3976	ENSG00000196700	ZNF512B
C3976	ENSG00000198276	UCKL1
C1087	ENSG00000101161	PRPF6
C2434	ENSG00000196421	C20orf204
C2512	ENSG00000125510	OPRL1
C2512	ENSG00000171700	RGS19
C2434	ENSG00000203880	PCMTD2
C2565	ENSG00000154642	C21orf91
C2570	ENSG00000154642	C21orf91
C2550	ENSG00000142192	APP
C1615	ENSG00000156256	USP16
C1616	ENSG00000156256	USP16
C2434	ENSG00000142207	URB1
C2552	ENSG00000241837	ATP5PO
C2565	ENSG00000241837	ATP5PO
C2434	ENSG00000198743	SLC5A3
C2570	ENSG00000159228	CBR1
C2565	ENSG00000142197	DOP1B
C2570	ENSG00000142197	DOP1B
C2565	ENSG00000182670	TTC3
C2565	ENSG00000185808	PIGP
C2570	ENSG00000182670	TTC3
C2570	ENSG00000185808	PIGP
C2565	ENSG00000157538	VPS26C
C2565	ENSG00000157557	ETS2
C2570	ENSG00000157557	ETS2
C2565	ENSG00000185658	BRWD1
C2565	ENSG00000183527	PSMG1
C2570	ENSG00000185658	BRWD1
C2570	ENSG00000183527	PSMG1
C2576	ENSG00000185658	BRWD1
C2576	ENSG00000183527	PSMG1
C2565	ENSG00000205581	HMGN1
C2570	ENSG00000205581	HMGN1
C2565	ENSG00000285815	GET1-SH3BGR
C2570	ENSG00000285815	GET1-SH3BGR
C1176	ENSG00000185437	SH3BGR
C1176	ENSG00000157578	LCA5L
C2565	ENSG00000185437	SH3BGR
C2565	ENSG00000157578	LCA5L
C2570	ENSG00000185437	SH3BGR
C2570	ENSG00000157578	LCA5L
C2570	ENSG00000157601	MX1
C2565	ENSG00000160180	TFF3
C2570	ENSG00000160180	TFF3
C2565	ENSG00000160213	CSTB
C1887	ENSG00000184900	SUMO3
C2570	ENSG00000160282	FTCD
C2581	ENSG00000160284	SPATC1L
C2434	ENSG00000182362	YBEY
C2434	ENSG00000160294	MCM3AP
C2434	ENSG00000243156	MICAL3
C2434	ENSG00000070413	DGCR2
C2434	ENSG00000099940	SNAP29
C2434	ENSG00000241973	PI4KA
C2434	ENSG00000186716	BCR
C3315	ENSG00000128218	VPREB3
C3315	ENSG00000187792	ZNF70
C2434	ENSG00000167037	SGSM1
C2452	ENSG00000167037	SGSM1
C2618	ENSG00000182944	EWSR1
C2618	ENSG00000100263	RHBDD3
C2619	ENSG00000239282	CASTOR1
C2434	ENSG00000167065	DUSP18
C2619	ENSG00000253352	TUG1
C2619	ENSG00000133422	MORC2
C2570	ENSG00000182541	LIMK2
C2434	ENSG00000241878	PISD
C2638	ENSG00000100083	GGA1
C2434	ENSG00000100201	DDX17
C1798	ENSG00000100216	TOMM22
C2643	ENSG00000100242	SUN2
C2643	ENSG00000100246	DNAL4
C2644	ENSG00000100307	CBX7
C2623	ENSG00000285025	MIURF
C2645	ENSG00000187051	RPS19BP1
C2648	ENSG00000198911	SREBF2
C2648	ENSG00000100147	CCDC134
C1176	ENSG00000093000	NUP50
C2434	ENSG00000054611	TBC1D22A
C2434	ENSG00000205593	DENND6B
C2673	ENSG00000072756	TRNT1
C2673	ENSG00000091181	IL5RA
C1156	ENSG00000134070	IRAK2
C1157	ENSG00000134070	IRAK2
C2685	ENSG00000134070	IRAK2
C2695	ENSG00000154781	CCDC174
C222	ENSG00000144597	EAF1
C2434	ENSG00000114742	WDR48
C2434	ENSG00000168356	SCN11A
C2874	ENSG00000144659	SLC25A38
C2733	ENSG00000185219	ZNF445
C2434	ENSG00000169964	TMEM42
C2738	ENSG00000114648	KLHL18
C2738	ENSG00000088727	KIF9
C2565	ENSG00000163832	ELP6
C3315	ENSG00000164048	ZNF589
C2741	ENSG00000172037	LAMB2
C2742	ENSG00000176095	IP6K1
C2742	ENSG00000173540	GMPPB
C2565	ENSG00000012171	SEMA3B
C2570	ENSG00000012171	SEMA3B
C954	ENSG00000114395	CYB561D2
C954	ENSG00000114388	NPRL2
C2434	ENSG00000023330	ALAS1
C2434	ENSG00000168237	GLYCTK
C2746	ENSG00000113811	SELENOK
C2754	ENSG00000174840	PDE12
C2756	ENSG00000174840	PDE12
C2754	ENSG00000163684	RPP14
C2754	ENSG00000255154	HTD2
C2434	ENSG00000114480	GBE1
C2812	ENSG00000170017	ALCAM
C3420	ENSG00000121578	B4GALT4
C2434	ENSG00000206527	HACD2
C2852	ENSG00000114670	NEK11
C2852	ENSG00000034533	ASTE1
C2859	ENSG00000163781	TOPBP1
C2859	ENSG00000163785	RYK
C2861	ENSG00000114098	ARMC8
C1176	ENSG00000181322	NME9
C2873	ENSG00000047457	CP
C3582	ENSG00000163590	PPM1L
C2902	ENSG00000173890	GPR160
C9	ENSG00000121858	TNFSF10
C2434	ENSG00000284753	EEF1AKMT4
C2434	ENSG00000284917	EEF1AKMT4-ECE2
C2434	ENSG00000214160	ALG3
C1176	ENSG00000090539	CHRD
C2922	ENSG00000145192	AHSG
C2945	ENSG00000145016	RUBCN
C2950	ENSG00000174227	PIGG
C2950	ENSG00000182903	ZNF721
C2950	ENSG00000123933	MXD4
C2950	ENSG00000206113	CFAP99
C2950	ENSG00000159733	ZFYVE28
C2950	ENSG00000109736	MFSD10
C2966	ENSG00000196526	AFAP1
C2988	ENSG00000002549	LAP3
C1176	ENSG00000178177	LCORL
C2434	ENSG00000134962	KLB
C2565	ENSG00000134852	CLOCK
C2570	ENSG00000134852	CLOCK
C1087	ENSG00000174780	SRP72
C2139	ENSG00000138758	SEPTIN11
C167	ENSG00000155016	CYP2U1
C3090	ENSG00000198856	OSTC
C1176	ENSG00000145388	METTL14
C3046	ENSG00000145390	USP53
C2434	ENSG00000164111	ANXA5
C2436	ENSG00000164111	ANXA5
C2434	ENSG00000145375	SPATA5
C2434	ENSG00000170917	NUDT6
C809	ENSG00000164074	ABHD18
C809	ENSG00000164073	MFSD8
C1176	ENSG00000109458	GAB1
C3119	ENSG00000120519	SLC10A7
C3140	ENSG00000145414	NAF1
C3164	ENSG00000109576	AADAT
C99	ENSG00000164105	SAP30
C1961	ENSG00000164118	CEP44
C1961	ENSG00000164117	FBXO8
C3110	ENSG00000129128	SPCS3
C2434	ENSG00000154122	ANKH
C3180	ENSG00000082213	C5orf22
C3180	ENSG00000113360	DROSHA
C3288	ENSG00000151881	TMEM267
C3207	ENSG00000112996	MRPS30
C2188	ENSG00000122008	POLK
C1176	ENSG00000113273	ARSB
C1176	ENSG00000164300	SERINC5
C3240	ENSG00000164180	TMEM161B
C1176	ENSG00000164308	ERAP2
C3260	ENSG00000153922	CHD1
C3261	ENSG00000153922	CHD1
C3281	ENSG00000145779	TNFAIP8
C4136	ENSG00000164244	PRRC1
C3286	ENSG00000158987	RAPGEF6
C3295	ENSG00000197208	SLC22A4
C3295	ENSG00000072682	P4HA2
C3315	ENSG00000197208	SLC22A4
C3315	ENSG00000072682	P4HA2
C3315	ENSG00000119048	UBE2B
C3315	ENSG00000006837	CDKL3
C2962	ENSG00000113013	HSPA9
C2434	ENSG00000146007	ZMAT2
C2434	ENSG00000112855	HARS2
C3315	ENSG00000253910	PCDHGB2
C1176	ENSG00000081791	DELE1
C3315	ENSG00000113555	PCDH12
C3315	ENSG00000133706	LARS1
C3315	ENSG00000173210	ABLIM3
C3315	ENSG00000164284	GRPEL2
C3315	ENSG00000157510	AFAP1L1
C3315	ENSG00000183111	ARHGEF37
C3315	ENSG00000113712	CSNK1A1
C3315	ENSG00000155850	SLC26A2
C3317	ENSG00000155850	SLC26A2
C1176	ENSG00000113716	HMGXB3
C1176	ENSG00000164296	TIGD6
C3315	ENSG00000113716	HMGXB3
C3315	ENSG00000164296	TIGD6
C3315	ENSG00000070814	TCOF1
C2434	ENSG00000019582	CD74
C3315	ENSG00000019582	CD74
C2565	ENSG00000019582	CD74
C3315	ENSG00000164587	RPS14
C667	ENSG00000086589	RBM22
C2434	ENSG00000086589	RBM22
C3315	ENSG00000132912	DCTN4
C3317	ENSG00000132912	DCTN4
C3315	ENSG00000256235	SMIM3
C1087	ENSG00000211445	GPX3
C3315	ENSG00000197043	ANXA6
C3315	ENSG00000198624	CCDC69
C3315	ENSG00000113140	SPARC
C3315	ENSG00000145907	G3BP1
C3326	ENSG00000037749	MFAP3
C3326	ENSG00000055147	FAM114A2
C99	ENSG00000155506	LARP1
C1176	ENSG00000082515	MRPL22
C3328	ENSG00000082515	MRPL22
C2434	ENSG00000113282	CLINT1
C3315	ENSG00000164609	SLU7
C3315	ENSG00000221886	FAM200C
C3333	ENSG00000038274	MAT2B
C3315	ENSG00000072803	FBXW11
C1327	ENSG00000113732	ATP6V0E1
C2565	ENSG00000048162	NOP16
C2460	ENSG00000176783	RUFY1
C2565	ENSG00000113269	RNF130
C1087	ENSG00000145982	FARS2
C1087	ENSG00000214113	LYRM4
C2434	ENSG00000124784	RIOK1
C2434	ENSG00000164304	CAGE1
C1087	ENSG00000265818	EEF1E1-BLOC1S5
C1087	ENSG00000124802	EEF1E1
C954	ENSG00000112183	RBM24
C2434	ENSG00000112186	CAP2
C3400	ENSG00000124789	NUP153
C3400	ENSG00000137177	KIF13A
C3399	ENSG00000187566	NHLRC1
C3420	ENSG00000152954	NRSN1
C3424	ENSG00000124564	SLC17A3
C3424	ENSG00000124568	SLC17A1
C3425	ENSG00000112343	TRIM38
C3415	ENSG00000278637	H4C1
C3416	ENSG00000278637	H4C1
C2434	ENSG00000186470	BTN3A2
C1087	ENSG00000274997	H2AC12
C1087	ENSG00000197903	H2BC12
C1176	ENSG00000096654	ZNF184
C1556	ENSG00000137338	PGBD1
C3430	ENSG00000137338	PGBD1
C2565	ENSG00000213886	UBD
C2570	ENSG00000213886	UBD
C3453	ENSG00000241370	RPP21
C3453	ENSG00000204599	TRIM39
C3435	ENSG00000204568	MRPS18B
C3435	ENSG00000204569	PPP1R10
C3436	ENSG00000213760	ATP6V1G2
C2434	ENSG00000204385	SLC44A4
C2434	ENSG00000204386	NEU1
C3437	ENSG00000204351	SKIC2
C3437	ENSG00000204356	NELFE
C3438	ENSG00000204351	SKIC2
C3438	ENSG00000204356	NELFE
C3437	ENSG00000204348	DXO
C3438	ENSG00000204348	DXO
C3439	ENSG00000223501	VPS52
C3440	ENSG00000237441	RGL2
C3440	ENSG00000231925	TAPBP
C4189	ENSG00000286920	SMIM40
C4189	ENSG00000204209	DAXX
C954	ENSG00000137288	UQCC2
C2434	ENSG00000124562	SNRPC
C3450	ENSG00000023892	DEF6
C3450	ENSG00000065029	ZNF76
C3450	ENSG00000112033	PPARD
C3450	ENSG00000198755	RPL10A
C3315	ENSG00000112062	MAPK14
C3453	ENSG00000096070	BRPF3
C3451	ENSG00000137168	PPIL1
C3412	ENSG00000137409	MTCH1
C3413	ENSG00000137409	MTCH1
C3461	ENSG00000137409	MTCH1
C2570	ENSG00000024048	UBR2
C3471	ENSG00000221821	C6orf226
C2434	ENSG00000124541	RRP36
C2434	ENSG00000124702	KLHDC3
C2434	ENSG00000112651	MRPL2
C2434	ENSG00000044090	CUL7
C2434	ENSG00000112659	CUL9
C2434	ENSG00000112658	SRF
C3471	ENSG00000112667	DNPH1
C3472	ENSG00000137221	TJAP1
C2570	ENSG00000112715	VEGFA
C1087	ENSG00000096384	HSP90AB1
C954	ENSG00000012660	ELOVL5
C3485	ENSG00000012660	ELOVL5
C3487	ENSG00000137269	LRRC1
C2434	ENSG00000112245	PTP4A1
C3503	ENSG00000112245	PTP4A1
C3504	ENSG00000112245	PTP4A1
C3840	ENSG00000112742	TTK
C1087	ENSG00000083099	LYRM2
C2434	ENSG00000135535	CD164
C1176	ENSG00000155111	CDK19
C1176	ENSG00000056972	TRAF3IP2
C1176	ENSG00000146376	ARHGAP18
C3578	ENSG00000146376	ARHGAP18
C3493	ENSG00000112379	ARFGEF3
C3315	ENSG00000112425	EPM2A
C1176	ENSG00000178199	ZC3H12D
C3618	ENSG00000178199	ZC3H12D
C3618	ENSG00000131013	PPIL4
C3620	ENSG00000131013	PPIL4
C1176	ENSG00000186625	KATNA1
C3618	ENSG00000131023	LATS1
C1644	ENSG00000120256	LRP11
C954	ENSG00000146476	ARMT1
C954	ENSG00000155906	RMND1
C3315	ENSG00000146476	ARMT1
C3315	ENSG00000155906	RMND1
C3632	ENSG00000153721	CNKSR3
C3642	ENSG00000175048	ZDHHC14
C3602	ENSG00000112530	PACRG
C3602	ENSG00000185345	PRKN
C2434	ENSG00000112531	QKI
C3670	ENSG00000008018	PSMB1
C2636	ENSG00000073067	CYP2W1
C1176	ENSG00000157778	PSMG3
C1499	ENSG00000155034	FBXL18
C1176	ENSG00000008256	CYTH3
C3687	ENSG00000219545	UMAD1
C715	ENSG00000106460	TMEM106B
C3700	ENSG00000106537	TSPAN13
C3700	ENSG00000105849	POLR1F
C3700	ENSG00000136243	NUP42
C1087	ENSG00000164548	TRA2A
C2434	ENSG00000086300	SNX10
C3707	ENSG00000105991	HOXA1
C3707	ENSG00000005073	HOXA11
C3685	ENSG00000006625	GGCT
C3713	ENSG00000122507	BBS9
C3713	ENSG00000164610	RP9
C3716	ENSG00000164542	MATCAP2
C3716	ENSG00000086289	EPDR1
C2570	ENSG00000065883	CDK13
C2434	ENSG00000106636	YKT6
C2448	ENSG00000106636	YKT6
C2434	ENSG00000015520	NPC1L1
C954	ENSG00000105953	OGDH
C155	ENSG00000169919	GUSB
C3707	ENSG00000169919	GUSB
C2565	ENSG00000243335	KCTD7
C2434	ENSG00000154710	RABGEF1
C3700	ENSG00000158321	AUTS2
C2570	ENSG00000189143	CLDN4
C2565	ENSG00000106211	HSPB1
C3760	ENSG00000127914	AKAP9
C2434	ENSG00000006453	BAIAP2L1
C2434	ENSG00000241685	ARPC1A
C3787	ENSG00000176402	GJC3
C3442	ENSG00000160862	AZGP1
C2434	ENSG00000166526	ZNF3
C1087	ENSG00000087087	SRRT
C1087	ENSG00000087077	TRIP6
C2565	ENSG00000257923	CUX1
C2570	ENSG00000257923	CUX1
C3784	ENSG00000257923	CUX1
C2434	ENSG00000160991	ORAI2
C1087	ENSG00000135249	RINT1
C1176	ENSG00000075790	BCAP29
C1176	ENSG00000105865	DUS4L
C3799	ENSG00000184903	IMMP2L
C1087	ENSG00000164675	IQUB
C3821	ENSG00000164675	IQUB
C3821	ENSG00000128609	NDUFA5
C1176	ENSG00000158467	AHCYL2
C3623	ENSG00000128578	STRIP2
C3830	ENSG00000128578	STRIP2
C49	ENSG00000128585	MKLN1
C3843	ENSG00000122787	AKR1D1
C3843	ENSG00000182158	CREB3L2
C3844	ENSG00000122787	AKR1D1
C3844	ENSG00000182158	CREB3L2
C3847	ENSG00000157741	UBN2
C3315	ENSG00000146963	LUC7L2
C2434	ENSG00000106028	SSBP1
C3852	ENSG00000159840	ZYX
C1176	ENSG00000204946	ZNF783
C3867	ENSG00000033100	CHPF2
C2396	ENSG00000147364	FBXO25
C2095	ENSG00000173281	PPP1R3B
C2434	ENSG00000186523	FAM86B1
C1176	ENSG00000104611	SH2D4A
C3654	ENSG00000120910	PPP3CC
C2565	ENSG00000197892	KIF13B
C3924	ENSG00000133872	SARAF
C3924	ENSG00000104671	DCTN6
C3937	ENSG00000147465	STAR
C2434	ENSG00000176907	TCIM
C1087	ENSG00000078668	VDAC3
C1176	ENSG00000168172	HOOK3
C1176	ENSG00000120925	RNF170
C1326	ENSG00000156482	RPL30
C3987	ENSG00000164933	SLC25A32
C4226	ENSG00000164830	OXR1
C4033	ENSG00000177570	SAMD12
C2873	ENSG00000189376	C8orf76
C4028	ENSG00000176853	FAM91A1
C2434	ENSG00000147684	NDUFB9
C2434	ENSG00000147687	TATDN1
C3984	ENSG00000147684	NDUFB9
C3984	ENSG00000147687	TATDN1
C2473	ENSG00000203499	IQANK1
C2434	ENSG00000179832	MROH1
C2434	ENSG00000107104	KANK1
C2565	ENSG00000153714	LURAP1L
C2570	ENSG00000153714	LURAP1L
C4087	ENSG00000044459	CNTLN
C4090	ENSG00000147874	HAUS6
C947	ENSG00000198642	KLHL9
C2570	ENSG00000165264	NDUFB6
C2570	ENSG00000197579	TOPORS
C4106	ENSG00000165264	NDUFB6
C4090	ENSG00000122692	SMU1
C4090	ENSG00000198876	DCAF12
C4109	ENSG00000198876	DCAF12
C2434	ENSG00000164972	C9orf24
C2434	ENSG00000164976	MYORG
C2434	ENSG00000137101	CD72
C2795	ENSG00000107175	CREB3
C2795	ENSG00000137076	TLN1
C1802	ENSG00000196196	HRCT1
C4078	ENSG00000122741	DCAF10
C4116	ENSG00000122696	SLC25A51
C954	ENSG00000135045	C9orf40
C4126	ENSG00000135045	C9orf40
C1176	ENSG00000148057	IDNK
C1176	ENSG00000196305	IARS1
C2434	ENSG00000136891	TEX10
C3912	ENSG00000066697	MSANTD3
C4166	ENSG00000119471	HSDL2
C1832	ENSG00000136866	ZFP37
C4172	ENSG00000119431	HDHD3
C4178	ENSG00000148175	STOM
C4178	ENSG00000173611	SCAI
C4183	ENSG00000119414	PPP6C
C678	ENSG00000167094	TTC16
C678	ENSG00000160401	CFAP157
C4188	ENSG00000167103	PIP5KL1
C2362	ENSG00000136908	DPM2
C4193	ENSG00000198917	SPOUT1
C4197	ENSG00000119383	PTPA
C1176	ENSG00000130560	UBAC1
C3281	ENSG00000130560	UBAC1
C2434	ENSG00000130653	PNPLA7
C2434	ENSG00000165802	NSMF
C2434	ENSG00000167393	PPP2R3B
C1533	ENSG00000169895	SYAP1
C1176	ENSG00000173681	BCLAF3
C2565	ENSG00000102218	RP2
C4258	ENSG00000094631	HDAC6
C2434	ENSG00000068394	GPKOW
C4270	ENSG00000186871	ERCC6L
C2434	ENSG00000123562	MORF4L2
C1176	ENSG00000101888	NXT2
C3474	ENSG00000173275	ZNF449
C3474	ENSG00000186376	ZNF75D

## Sheet: DOX_eccDNA_target_gene
Table S4. The target genes of eccDNA identified by Hi-C. ("DOX" group)
eccDNA_ID	Target_gene_id	Target_gene_name
D6906	ENSG00000188157	AGRN
D2	ENSG00000160087	UBE2J2
D4511	ENSG00000235098	ANKRD65
D4	ENSG00000160075	SSU72
D511	ENSG00000157873	TNFRSF14
D19	ENSG00000157873	TNFRSF14
D511	ENSG00000158109	TPRG1L
D20	ENSG00000162592	CCDC27
D511	ENSG00000130764	LRRC47
D4242	ENSG00000173662	TAS1R1
D4242	ENSG00000162408	NOL9
D20	ENSG00000204859	ZBTB48
D20	ENSG00000173662	TAS1R1
D20	ENSG00000007923	DNAJC11
D384	ENSG00000180758	GPR157
D35	ENSG00000171603	CLSTN1
D38	ENSG00000130939	UBE4B
D38	ENSG00000142657	PGD
D45	ENSG00000130940	CASZ1
D511	ENSG00000009724	MASP2
D4411	ENSG00000132879	FBXO44
D4411	ENSG00000116661	FBXO2
D44	ENSG00000116663	FBXO6
D44	ENSG00000132879	FBXO44
D511	ENSG00000116663	FBXO6
D511	ENSG00000132879	FBXO44
D87	ENSG00000177674	AGTRAP
D44	ENSG00000011021	CLCN6
D2957	ENSG00000048707	VPS13D
D6456	ENSG00000142627	EPHA2
D55	ENSG00000132881	CPLANE2
D511	ENSG00000158747	NBL1
D511	ENSG00000270136	MICOS10-NBL1
D85	ENSG00000158747	NBL1
D85	ENSG00000270136	MICOS10-NBL1
D3806	ENSG00000158747	NBL1
D3806	ENSG00000270136	MICOS10-NBL1
D92	ENSG00000162545	CAMK2N1
D93	ENSG00000162545	CAMK2N1
D8979	ENSG00000158828	PINK1
D10078	ENSG00000070831	CDC42
D3569	ENSG00000142676	RPL11
D108	ENSG00000142677	IL22RA1
D202	ENSG00000185436	IFNLR1
D4411	ENSG00000182749	PAQR7
D4411	ENSG00000127423	AUNIP
D511	ENSG00000182749	PAQR7
D6813	ENSG00000158008	EXTL1
D1124	ENSG00000142675	CNKSR1
D120	ENSG00000130695	CEP85
D122	ENSG00000142669	SH3BGRL3
D122	ENSG00000130695	CEP85
D267	ENSG00000117676	RPS6KA1
D511	ENSG00000117713	ARID1A
D125	ENSG00000117713	ARID1A
D1228	ENSG00000175793	SFN
D285	ENSG00000175793	SFN
D128	ENSG00000090273	NUDC
D128	ENSG00000198746	GPATCH3
D130	ENSG00000158246	TENT5B
D135	ENSG00000126709	IFI6
D1124	ENSG00000158156	XKR8
D1124	ENSG00000130768	SMPDL3B
D5607	ENSG00000158156	XKR8
D5607	ENSG00000130768	SMPDL3B
D3178	ENSG00000126698	DNAJC8
D4411	ENSG00000126698	DNAJC8
D135	ENSG00000130770	ATP5IF1
D138	ENSG00000130766	SESN2
D511	ENSG00000180198	RCC1
D2957	ENSG00000180198	RCC1
D143	ENSG00000159023	EPB41
D143	ENSG00000116350	SRSF4
D150	ENSG00000121774	KHDRBS1
D189	ENSG00000121775	TMEM39B
D150	ENSG00000025800	KPNA6
D155	ENSG00000142920	AZIN2
D155	ENSG00000004455	AK2
D164	ENSG00000116560	SFPQ
D296	ENSG00000146463	ZMYM4
D511	ENSG00000126067	PSMB2
D165	ENSG00000126067	PSMB2
D511	ENSG00000054118	THRAP3
D511	ENSG00000181817	LSM10
D511	ENSG00000183431	SF3A3
D184	ENSG00000187801	ZFP69B
D2957	ENSG00000187801	ZFP69B
D2957	ENSG00000164002	EXO5
D4515	ENSG00000179862	CITED4
D6435	ENSG00000127124	HIVEP3
D192	ENSG00000127125	PPCS
D192	ENSG00000066185	ZMYND12
D193	ENSG00000065978	YBX1
D9129	ENSG00000164007	CLDN19
D1124	ENSG00000164010	ERMAP
D1124	ENSG00000177868	SVBP
D2305	ENSG00000164011	ZNF691
D2305	ENSG00000164010	ERMAP
D198	ENSG00000198520	ARMH1
D198	ENSG00000126106	TMEM53
D199	ENSG00000198520	ARMH1
D199	ENSG00000126106	TMEM53
D208	ENSG00000198520	ARMH1
D208	ENSG00000126106	TMEM53
D208	ENSG00000126088	UROD
D208	ENSG00000126107	HECTD3
D204	ENSG00000132780	NASP
D1124	ENSG00000198841	KTI12
D1124	ENSG00000157077	ZFYVE9
D128	ENSG00000134748	PRPF38A
D128	ENSG00000085840	ORC1
D4441	ENSG00000134748	PRPF38A
D4441	ENSG00000085840	ORC1
D2343	ENSG00000162384	CZIB
D465	ENSG00000058804	NDC1
D250	ENSG00000243725	TTC4
D6456	ENSG00000243725	TTC4
D1920	ENSG00000116133	DHCR24
D266	ENSG00000162601	MYSM1
D7845	ENSG00000162601	MYSM1
D267	ENSG00000134709	HOOK1
D3982	ENSG00000125703	ATG4C
D254	ENSG00000203965	EFCAB7
D286	ENSG00000203965	EFCAB7
D4411	ENSG00000203965	EFCAB7
D296	ENSG00000162437	RAVER2
D296	ENSG00000198160	MIER1
D296	ENSG00000152763	DNAI4
D296	ENSG00000116704	SLC35D1
D300	ENSG00000116704	SLC35D1
D2268	ENSG00000118454	ANKRD13C
D296	ENSG00000116761	CTH
D324	ENSG00000116761	CTH
D511	ENSG00000162623	TYW3
D511	ENSG00000116791	CRYZ
D9854	ENSG00000162623	TYW3
D9854	ENSG00000116791	CRYZ
D328	ENSG00000077254	USP33
D332	ENSG00000077254	USP33
D43	ENSG00000180488	MIGA1
D348	ENSG00000117151	CTBS
D2957	ENSG00000065243	PKN2
D360	ENSG00000137944	KYAT3
D360	ENSG00000213516	RBMXL1
D4909	ENSG00000162664	ZNF326
D511	ENSG00000162664	ZNF326
D544	ENSG00000162664	ZNF326
D375	ENSG00000122484	RPAP2
D375	ENSG00000174842	GLMN
D1124	ENSG00000067334	DNTTIP2
D4012	ENSG00000117519	CNN3
D6971	ENSG00000172339	ALG14
D4411	ENSG00000172339	ALG14
D511	ENSG00000099260	PALMD
D9129	ENSG00000156875	MFSD14A
D511	ENSG00000137992	DBT
D4411	ENSG00000137996	RTCA
D511	ENSG00000116266	STXBP3
D231	ENSG00000116266	STXBP3
D9464	ENSG00000116266	STXBP3
D433	ENSG00000085433	WDR47
D4411	ENSG00000197780	TAF13
D511	ENSG00000162650	ATXN7L2
D511	ENSG00000143028	SYPL2
D3368	ENSG00000162650	ATXN7L2
D3368	ENSG00000143028	SYPL2
D511	ENSG00000174151	CYB561D1
D5018	ENSG00000174151	CYB561D1
D5018	ENSG00000162650	ATXN7L2
D436	ENSG00000168765	GSTM4
D511	ENSG00000198758	EPS8L3
D436	ENSG00000168710	AHCYL1
D511	ENSG00000134255	CEPT1
D1105	ENSG00000156171	DRAM2
D450	ENSG00000156171	DRAM2
D445	ENSG00000064703	DDX20
D445	ENSG00000197852	INKA2
D1124	ENSG00000118655	DCLRE1B
D1124	ENSG00000134262	AP4B1
D454	ENSG00000118655	DCLRE1B
D454	ENSG00000134262	AP4B1
D711	ENSG00000134262	AP4B1
D2957	ENSG00000009307	CSDE1
D467	ENSG00000116815	CD58
D3741	ENSG00000116815	CD58
D511	ENSG00000198162	MAN1A2
D2957	ENSG00000186141	POLR3C
D2957	ENSG00000265491	RNF115
D9129	ENSG00000186141	POLR3C
D9129	ENSG00000265491	RNF115
D511	ENSG00000131788	PIAS3
D511	ENSG00000131779	PEX11B
D487	ENSG00000131779	PEX11B
D486	ENSG00000131779	PEX11B
D511	ENSG00000265241	RBM8A
D487	ENSG00000168509	HJV
D486	ENSG00000168509	HJV
D511	ENSG00000131791	PRKAB2
D511	ENSG00000131781	FMO5
D6456	ENSG00000162836	ACP6
D1124	ENSG00000183598	H3C13
D511	ENSG00000183598	H3C13
D511	ENSG00000178096	BOLA1
D511	ENSG00000184270	H2AC21
D511	ENSG00000159164	SV2A
D511	ENSG00000023902	PLEKHO1
D511	ENSG00000143374	TARS2
D511	ENSG00000143369	ECM1
D2108	ENSG00000143384	MCL1
D2108	ENSG00000143382	ADAMTSL4
D497	ENSG00000143452	HORMAD1
D497	ENSG00000143457	GOLPH3L
D511	ENSG00000143452	HORMAD1
D511	ENSG00000143457	GOLPH3L
D511	ENSG00000143437	ARNT
D4520	ENSG00000159352	PSMD4
D511	ENSG00000143416	SELENBP1
D511	ENSG00000159377	PSMB4
D511	ENSG00000143367	TUFT1
D511	ENSG00000143375	CGN
D511	ENSG00000143376	SNX27
D501	ENSG00000182134	TDRKH
D511	ENSG00000182134	TDRKH
D511	ENSG00000143365	RORC
D511	ENSG00000159445	THEM4
D511	ENSG00000197747	S100A10
D511	ENSG00000197956	S100A6
D511	ENSG00000196154	S100A4
D511	ENSG00000188643	S100A16
D511	ENSG00000189334	S100A14
D511	ENSG00000160678	S100A1
D511	ENSG00000160679	CHTOP
D1124	ENSG00000160679	CHTOP
D1124	ENSG00000160678	S100A1
D511	ENSG00000143553	SNAPIN
D511	ENSG00000143621	ILF2
D4411	ENSG00000143621	ILF2
D511	ENSG00000143624	INTS3
D508	ENSG00000143624	INTS3
D511	ENSG00000143554	SLC27A3
D511	ENSG00000143614	GATAD2B
D511	ENSG00000143578	CREB3L4
D511	ENSG00000143570	SLC39A1
D511	ENSG00000143543	JTB
D511	ENSG00000143545	RAB13
D511	ENSG00000177954	RPS27
D511	ENSG00000143569	UBAP2L
D511	ENSG00000143612	C1orf43
D511	ENSG00000143575	HAX1
D513	ENSG00000143575	HAX1
D513	ENSG00000143569	UBAP2L
D511	ENSG00000143515	ATP8B2
D511	ENSG00000143595	AQP10
D511	ENSG00000160712	IL6R
D511	ENSG00000160710	ADAR
D511	ENSG00000163348	PYGO2
D511	ENSG00000163346	PBXIP1
D516	ENSG00000163348	PYGO2
D516	ENSG00000163346	PBXIP1
D511	ENSG00000160691	SHC1
D516	ENSG00000160691	SHC1
D511	ENSG00000173207	CKS1B
D516	ENSG00000173207	CKS1B
D511	ENSG00000160688	FLAD1
D511	ENSG00000160685	ZBTB7B
D517	ENSG00000160685	ZBTB7B
D524	ENSG00000160685	ZBTB7B
D511	ENSG00000143537	ADAM15
D511	ENSG00000163357	DCST1
D511	ENSG00000243364	EFNA4
D511	ENSG00000251246	EFNA4-EFNA3
D511	ENSG00000169242	EFNA1
D511	ENSG00000169241	SLC50A1
D511	ENSG00000179085	DPM3
D511	ENSG00000163462	TRIM46
D511	ENSG00000163463	KRTCAP2
D511	ENSG00000169231	THBS3
D511	ENSG00000185499	MUC1
D516	ENSG00000169231	THBS3
D516	ENSG00000185499	MUC1
D511	ENSG00000173171	MTX1
D511	ENSG00000116521	SCAMP3
D511	ENSG00000160767	ENTREP3
D511	ENSG00000176444	CLK2
D511	ENSG00000143630	HCN3
D511	ENSG00000143627	PKLR
D664	ENSG00000143627	PKLR
D511	ENSG00000160752	FDPS
D511	ENSG00000125459	MSTO1
D511	ENSG00000116539	ASH1L
D517	ENSG00000125459	MSTO1
D517	ENSG00000116539	ASH1L
D511	ENSG00000132676	DAP3
D511	ENSG00000163374	YY1AP1
D511	ENSG00000132718	SYT11
D511	ENSG00000116580	GON4L
D511	ENSG00000132680	KHDC4
D511	ENSG00000143622	RIT1
D511	ENSG00000163479	SSR2
D3155	ENSG00000163479	SSR2
D511	ENSG00000160803	UBQLN4
D511	ENSG00000116586	LAMTOR2
D511	ENSG00000160789	LMNA
D511	ENSG00000254726	MEX3A
D511	ENSG00000160785	SLC25A44
D524	ENSG00000160785	SLC25A44
D511	ENSG00000260238	PMF1-BGLAP
D511	ENSG00000160783	PMF1
D511	ENSG00000163472	TMEM79
D511	ENSG00000198952	SMG5
D511	ENSG00000198715	GLMP
D511	ENSG00000163467	TSACC
D511	ENSG00000132677	RHBG
D511	ENSG00000163468	CCT3
D511	ENSG00000116604	MEF2D
D511	ENSG00000183856	IQGAP3
D511	ENSG00000163382	NAXE
D511	ENSG00000160818	GPATCH4
D511	ENSG00000132692	BCAN
D524	ENSG00000132692	BCAN
D4411	ENSG00000132692	BCAN
D511	ENSG00000132688	NES
D511	ENSG00000143303	METTL25B
D511	ENSG00000143319	ISG20L2
D525	ENSG00000143319	ISG20L2
D511	ENSG00000143321	HDGF
D511	ENSG00000143314	MRPL24
D525	ENSG00000143321	HDGF
D525	ENSG00000143314	MRPL24
D511	ENSG00000143294	PRCC
D511	ENSG00000132694	ARHGEF11
D9709	ENSG00000132694	ARHGEF11
D511	ENSG00000117036	ETV3
D511	ENSG00000158710	TAGLN2
D540	ENSG00000158710	TAGLN2
D511	ENSG00000085552	IGSF9
D511	ENSG00000143315	PIGM
D529	ENSG00000143315	PIGM
D511	ENSG00000177807	KCNJ10
D511	ENSG00000162729	IGSF8
D511	ENSG00000162736	NCSTN
D511	ENSG00000122218	COPA
D511	ENSG00000158769	F11R
D511	ENSG00000186517	ARHGAP30
D511	ENSG00000158773	USF1
D511	ENSG00000162755	KLHDC9
D511	ENSG00000158793	NIT1
D511	ENSG00000143256	PFDN2
D540	ENSG00000158793	NIT1
D540	ENSG00000143256	PFDN2
D511	ENSG00000158796	DEDD
D511	ENSG00000143222	UFC1
D511	ENSG00000143258	USP21
D511	ENSG00000143224	PPOX
D511	ENSG00000158850	B4GALT3
D511	ENSG00000158864	NDUFS2
D511	ENSG00000158859	ADAMTS4
D2957	ENSG00000158864	NDUFS2
D2957	ENSG00000158859	ADAMTS4
D511	ENSG00000158874	APOA2
D511	ENSG00000158882	TOMM40L
D5791	ENSG00000158882	TOMM40L
D511	ENSG00000143252	SDHC
D2957	ENSG00000143252	SDHC
D4411	ENSG00000143252	SDHC
D11867	ENSG00000143252	SDHC
D511	ENSG00000081721	DUSP12
D511	ENSG00000118217	ATF6
D511	ENSG00000198929	NOS1AP
D544	ENSG00000198929	NOS1AP
D511	ENSG00000152332	UHMK1
D511	ENSG00000117143	UAP1
D511	ENSG00000143198	MGST3
D514	ENSG00000143198	MGST3
D511	ENSG00000143149	ALDH9A1
D553	ENSG00000143149	ALDH9A1
D511	ENSG00000188859	FAM78B
D2263	ENSG00000188859	FAM78B
D511	ENSG00000197965	MPZL1
D511	ENSG00000143164	DCAF6
D511	ENSG00000143158	MPC2
D511	ENSG00000143155	TIPRL
D511	ENSG00000213064	SFT2D2
D511	ENSG00000117475	BLZF1
D511	ENSG00000143156	NME7
D511	ENSG00000188404	SELL
D2776	ENSG00000188404	SELL
D511	ENSG00000171806	METTL18
D11182	ENSG00000171806	METTL18
D511	ENSG00000000457	SCYL3
D7401	ENSG00000120370	GORAB
D9502	ENSG00000117523	PRRC2C
D511	ENSG00000117533	VAMP4
D511	ENSG00000135845	PIGC
D511	ENSG00000117601	SERPINC1
D296	ENSG00000135870	RC3H1
D511	ENSG00000152061	RABGAP1L
D511	ENSG00000116161	CACYBP
D494	ENSG00000120333	MRPS14
D511	ENSG00000235750	KIAA0040
D511	ENSG00000143207	COP1
D511	ENSG00000075391	RASAL2
D6456	ENSG00000116191	RALGPS2
D833	ENSG00000057252	SOAT1
D6944	ENSG00000162779	AXDND1
D511	ENSG00000143324	XPR1
D511	ENSG00000135823	STX6
D511	ENSG00000153029	MR1
D511	ENSG00000135829	DHX9
D9446	ENSG00000143344	RGL1
D9446	ENSG00000162704	ARPC5
D511	ENSG00000116406	EDEM3
D11656	ENSG00000157181	ODR4
D11656	ENSG00000047410	TPR
D4411	ENSG00000116741	RGS2
D640	ENSG00000116747	RO60
D640	ENSG00000116750	UCHL5
D511	ENSG00000177888	ZBTB41
D1124	ENSG00000151414	NEK7
D653	ENSG00000151414	NEK7
D2957	ENSG00000162702	ZNF281
D3294	ENSG00000116857	TMEM9
D562	ENSG00000198700	IPO9
D665	ENSG00000198700	IPO9
D738	ENSG00000198700	IPO9
D4260	ENSG00000198700	IPO9
D685	ENSG00000163431	LMOD1
D511	ENSG00000134375	TIMM17A
D511	ENSG00000077157	PPP1R12B
D3075	ENSG00000117153	KLHL12
D3075	ENSG00000183155	RABIF
D674	ENSG00000170498	KISS1
D674	ENSG00000143839	REN
D672	ENSG00000174567	GOLT1A
D672	ENSG00000158615	PPP1R15B
D674	ENSG00000198625	MDM4
D511	ENSG00000133069	TMCC2
D511	ENSG00000069275	NUCKS1
D511	ENSG00000263961	RHEX
D664	ENSG00000263961	RHEX
D2957	ENSG00000143479	DYRK3
D3083	ENSG00000143479	DYRK3
D687	ENSG00000162889	MAPKAPK2
D687	ENSG00000143479	DYRK3
D2957	ENSG00000123843	C4BPB
D706	ENSG00000117597	UTP25
D702	ENSG00000054392	HHAT
D511	ENSG00000143476	DTL
D511	ENSG00000143493	INTS7
D511	ENSG00000162769	FLVCR1
D713	ENSG00000162769	FLVCR1
D602	ENSG00000136628	EPRS1
D11764	ENSG00000162813	BPNT1
D2957	ENSG00000067704	IARS2
D666	ENSG00000117791	MTARC2
D511	ENSG00000143507	DUSP10
D3686	ENSG00000143771	CNIH4
D511	ENSG00000143815	LBR
D511	ENSG00000143742	SRP9
D762	ENSG00000182827	ACBD3
D3782	ENSG00000163050	COQ8A
D511	ENSG00000143774	GUK1
D511	ENSG00000198835	GJC2
D771	ENSG00000154370	TRIM11
D771	ENSG00000162931	TRIM17
D511	ENSG00000135775	COG2
D1124	ENSG00000173409	ARV1
D1124	ENSG00000143643	TTC13
D789	ENSG00000116906	GNPAT
D789	ENSG00000143633	C1orf131
D511	ENSG00000162946	DISC1
D792	ENSG00000162946	DISC1
D511	ENSG00000153207	AHCTF1
D840	ENSG00000175137	SH3BP5L
D894	ENSG00000151465	CDC123
D894	ENSG00000165609	NUDT5
D903	ENSG00000065328	MCM10
D870	ENSG00000065328	MCM10
D1966	ENSG00000165630	PRPF18
D6963	ENSG00000165630	PRPF18
D914	ENSG00000152457	DCLRE1C
D903	ENSG00000197889	MEIG1
D1124	ENSG00000165983	PTER
D1124	ENSG00000136770	DNAJC1
D878	ENSG00000148450	MSRB2
D954	ENSG00000165312	OTUD1
D1124	ENSG00000185875	THNSL1
D1218	ENSG00000148459	PDSS1
D950	ENSG00000120539	MASTL
D974	ENSG00000197321	SVIL
D983	ENSG00000165322	ARHGAP12
D8873	ENSG00000216937	CCDC7
D991	ENSG00000099250	NRP1
D1035	ENSG00000196693	ZNF33B
D1017	ENSG00000165733	BMS1
D1124	ENSG00000165733	BMS1
D1019	ENSG00000169813	HNRNPF
D1020	ENSG00000169813	HNRNPF
D1124	ENSG00000169813	HNRNPF
D1124	ENSG00000266412	NCOA4
D1124	ENSG00000099290	WASHC2A
D1124	ENSG00000177613	CSTF2T
D2957	ENSG00000177613	CSTF2T
D1048	ENSG00000122952	ZWINT
D1124	ENSG00000122952	ZWINT
D7622	ENSG00000151151	IPMK
D1053	ENSG00000122873	CISD1
D1124	ENSG00000122873	CISD1
D1124	ENSG00000108064	TFAM
D1124	ENSG00000150347	ARID5B
D1124	ENSG00000183230	CTNNA3
D2957	ENSG00000108176	DNAJC12
D1124	ENSG00000108176	DNAJC12
D1124	ENSG00000148634	HERC4
D1124	ENSG00000096746	HNRNPH3
D1097	ENSG00000096746	HNRNPH3
D1097	ENSG00000108187	PBLD
D1124	ENSG00000108187	PBLD
D1124	ENSG00000204130	RUFY2
D1124	ENSG00000138346	DNA2
D1124	ENSG00000122912	SLC25A16
D1101	ENSG00000060339	CCAR1
D1124	ENSG00000060339	CCAR1
D1104	ENSG00000165732	DDX21
D1105	ENSG00000122958	VPS26A
D1124	ENSG00000122958	VPS26A
D1187	ENSG00000122958	VPS26A
D1107	ENSG00000156502	SUPV3L1
D1111	ENSG00000099284	MACROH2A2
D1124	ENSG00000099284	MACROH2A2
D6679	ENSG00000042286	AIFM2
D1124	ENSG00000079332	SAR1A
D1124	ENSG00000172731	LRRC20
D1124	ENSG00000148730	EIF4EBP2
D1124	ENSG00000166228	PCBD1
D8979	ENSG00000166228	PCBD1
D1124	ENSG00000198246	SLC29A3
D1124	ENSG00000197746	PSAP
D1124	ENSG00000107742	SPOCK2
D1121	ENSG00000166295	ANAPC16
D1124	ENSG00000166295	ANAPC16
D1121	ENSG00000138303	ASCC1
D1124	ENSG00000138303	ASCC1
D1124	ENSG00000168209	DDIT4
D1124	ENSG00000148719	DNAJB12
D1124	ENSG00000107745	MICU1
D1124	ENSG00000156026	MCU
D1124	ENSG00000138308	PLA2G12B
D1125	ENSG00000138308	PLA2G12B
D4411	ENSG00000138308	PLA2G12B
D1124	ENSG00000122884	P4HA1
D1124	ENSG00000166321	NUDT13
D1124	ENSG00000138286	FAM149B1
D1124	ENSG00000122882	ECD
D1124	ENSG00000182180	MRPS16
D1124	ENSG00000213551	DNAJC9
D1124	ENSG00000156042	CFAP70
D3128	ENSG00000156042	CFAP70
D3128	ENSG00000182180	MRPS16
D1232	ENSG00000156042	CFAP70
D972	ENSG00000156042	CFAP70
D1124	ENSG00000138279	ANXA7
D1124	ENSG00000166348	USP54
D1124	ENSG00000107758	PPP3CB
D6456	ENSG00000166348	USP54
D6456	ENSG00000107758	PPP3CB
D1126	ENSG00000166348	USP54
D1126	ENSG00000107758	PPP3CB
D1124	ENSG00000176986	SEC24C
D1124	ENSG00000172586	CHCHD1
D1124	ENSG00000148660	CAMK2G
D1124	ENSG00000156110	ADK
D1124	ENSG00000185009	AP3M1
D1124	ENSG00000156650	KAT6B
D1124	ENSG00000079393	DUSP13
D1124	ENSG00000165637	VDAC2
D1124	ENSG00000165644	COMTD1
D1124	ENSG00000165655	ZNF503
D1124	ENSG00000148655	LRMDA
D1124	ENSG00000148606	POLR3A
D1148	ENSG00000148606	POLR3A
D1124	ENSG00000138326	RPS24
D1148	ENSG00000138326	RPS24
D10254	ENSG00000138326	RPS24
D1124	ENSG00000108175	ZMIZ1
D1124	ENSG00000108179	PPIF
D1124	ENSG00000133678	TMEM254
D1124	ENSG00000151224	MAT1A
D1124	ENSG00000122378	PRXL2A
D1124	ENSG00000108219	TSPAN14
D1156	ENSG00000165678	GHITM
D1186	ENSG00000122376	SHLD2
D1186	ENSG00000148672	GLUD1
D1124	ENSG00000171862	PTEN
D1124	ENSG00000107796	ACTA2
D1124	ENSG00000152778	IFIT5
D1124	ENSG00000107798	LIPA
D1124	ENSG00000138182	KIF20B
D1124	ENSG00000119938	PPP1R3C
D1211	ENSG00000119938	PPP1R3C
D1215	ENSG00000107854	TNKS2
D1124	ENSG00000198060	MARCHF5
D1124	ENSG00000107864	CPEB3
D1124	ENSG00000138160	KIF11
D1124	ENSG00000119912	IDE
D1216	ENSG00000138160	KIF11
D1216	ENSG00000119912	IDE
D1217	ENSG00000138180	CEP55
D511	ENSG00000148690	FRA10AC1
D1124	ENSG00000119969	HELLS
D1124	ENSG00000095637	SORBS1
D1229	ENSG00000059573	ALDH18A1
D1124	ENSG00000107443	CCNJ
D1232	ENSG00000177853	ZNF518A
D2957	ENSG00000177853	ZNF518A
D7170	ENSG00000177853	ZNF518A
D1124	ENSG00000095587	TLL2
D1233	ENSG00000077147	TM9SF3
D2957	ENSG00000241935	HOGA1
D2957	ENSG00000165887	ANKRD2
D1236	ENSG00000119986	AVPI1
D1239	ENSG00000155256	ZFYVE27
D1240	ENSG00000107521	HPS1
D1124	ENSG00000155287	SLC25A28
D1250	ENSG00000107821	KAZALD1
D1124	ENSG00000107859	PITX3
D9129	ENSG00000077150	NFKB2
D1124	ENSG00000120055	C10orf95
D511	ENSG00000120055	C10orf95
D1264	ENSG00000138107	ACTR1A
D1265	ENSG00000138107	ACTR1A
D1124	ENSG00000138107	ACTR1A
D1124	ENSG00000107882	SUFU
D1124	ENSG00000156398	SFXN2
D1124	ENSG00000138175	ARL3
D1124	ENSG00000166275	BORCS7
D1124	ENSG00000270316	BORCS7-ASMT
D4411	ENSG00000166275	BORCS7
D4411	ENSG00000270316	BORCS7-ASMT
D1124	ENSG00000156374	PCGF6
D1264	ENSG00000148843	PDCD11
D1264	ENSG00000173915	ATP5MK
D2282	ENSG00000148843	PDCD11
D2282	ENSG00000173915	ATP5MK
D1347	ENSG00000065613	SLK
D1064	ENSG00000065613	SLK
D1065	ENSG00000065613	SLK
D1124	ENSG00000150593	PDCD4
D2957	ENSG00000165650	PDZD8
D1124	ENSG00000196177	ACADSB
D1124	ENSG00000095574	IKZF5
D6747	ENSG00000196177	ACADSB
D6747	ENSG00000095574	IKZF5
D1357	ENSG00000154473	BUB3
D1124	ENSG00000065154	OAT
D1370	ENSG00000189319	FAM53B
D1369	ENSG00000203791	EEF1AKMT2
D1376	ENSG00000107938	EDRF1
D511	ENSG00000107938	EDRF1
D4411	ENSG00000107949	BCCIP
D4411	ENSG00000188690	UROS
D1402	ENSG00000198546	ZNF511
D1402	ENSG00000283496	ZNF511-PRAP1
D1386	ENSG00000165828	PRAP1
D1416	ENSG00000165828	PRAP1
D1124	ENSG00000165828	PRAP1
D1416	ENSG00000148803	FUOM
D4411	ENSG00000185522	LMNTD2
D6456	ENSG00000177105	RHOG
D1443	ENSG00000166311	SMPD1
D3905	ENSG00000166333	ILK
D3905	ENSG00000132275	RRP8
D1446	ENSG00000166340	TPP1
D1446	ENSG00000166337	TAF10
D6614	ENSG00000175352	NRIP3
D6614	ENSG00000175348	TMEM9B
D2957	ENSG00000184014	DENND5A
D1493	ENSG00000148925	BTBD10
D4411	ENSG00000129083	COPB1
D4411	ENSG00000188211	NCR3LG1
D4411	ENSG00000070081	NUCB2
D1491	ENSG00000187486	KCNJ11
D1491	ENSG00000166788	SAAL1
D4411	ENSG00000134333	LDHA
D511	ENSG00000205213	LGR4
D1516	ENSG00000148943	LIN7C
D1519	ENSG00000169519	METTL15
D1519	ENSG00000121621	KIF18A
D1524	ENSG00000170946	DNAJC24
D1524	ENSG00000170959	DCDC1
D1531	ENSG00000109911	ELP4
D1531	ENSG00000148950	IMMP1L
D4520	ENSG00000060749	QSER1
D1541	ENSG00000110422	HIPK3
D1545	ENSG00000085063	CD59
D1545	ENSG00000205177	C11orf91
D3748	ENSG00000085063	CD59
D3748	ENSG00000205177	C11orf91
D4411	ENSG00000085063	CD59
D1546	ENSG00000135372	NAT10
D1548	ENSG00000135372	NAT10
D2957	ENSG00000166349	RAG1
D2957	ENSG00000175104	TRAF6
D1559	ENSG00000166352	IFTAP
D1559	ENSG00000166349	RAG1
D1580	ENSG00000149084	HSD17B12
D511	ENSG00000149084	HSD17B12
D1584	ENSG00000121680	PEX16
D1596	ENSG00000121680	PEX16
D1535	ENSG00000175213	ZNF408
D1535	ENSG00000175220	ARHGAP1
D4411	ENSG00000134574	DDB2
D5698	ENSG00000110514	MADD
D5698	ENSG00000025434	NR1H3
D1599	ENSG00000165916	PSMC3
D368	ENSG00000109919	MTCH2
D6456	ENSG00000110104	CCDC86
D8112	ENSG00000187049	TMEM216
D2957	ENSG00000149485	FADS1
D1630	ENSG00000149480	MTA2
D1630	ENSG00000149016	TUT1
D1630	ENSG00000162191	UBXN1
D1677	ENSG00000168002	POLR2G
D4411	ENSG00000168002	POLR2G
D1696	ENSG00000072518	MARK2
D1634	ENSG00000133315	MACROD1
D1638	ENSG00000133895	MEN1
D1638	ENSG00000168067	MAP4K2
D1638	ENSG00000171219	CDC42BPG
D1638	ENSG00000149735	GPHA2
D1694	ENSG00000213465	ARL2
D1694	ENSG00000273003	ARL2-SNX15
D1641	ENSG00000133884	DPF2
D1641	ENSG00000162241	SLC25A45
D6456	ENSG00000173465	ZNRD2
D1640	ENSG00000173039	RELA
D4411	ENSG00000172977	KAT5
D1546	ENSG00000175602	CCDC85B
D1643	ENSG00000175602	CCDC85B
D1643	ENSG00000175467	SART1
D1643	ENSG00000175513	TSGA10IP
D3898	ENSG00000175467	SART1
D3898	ENSG00000175513	TSGA10IP
D3899	ENSG00000175467	SART1
D3899	ENSG00000175513	TSGA10IP
D1643	ENSG00000175334	BANF1
D1643	ENSG00000175376	EIF1AD
D1644	ENSG00000174684	B4GAT1
D1644	ENSG00000174744	BRMS1
D1019	ENSG00000174684	B4GAT1
D511	ENSG00000254986	DPP3
D511	ENSG00000174483	BBS1
D1646	ENSG00000248746	ACTN3
D1646	ENSG00000174165	ZDHHC24
D1260	ENSG00000248746	ACTN3
D1260	ENSG00000174165	ZDHHC24
D1640	ENSG00000248746	ACTN3
D1640	ENSG00000174165	ZDHHC24
D1654	ENSG00000175505	CLCF1
D1692	ENSG00000167792	NDUFV1
D4411	ENSG00000167800	TBX10
D4411	ENSG00000167799	NUDT8
D1656	ENSG00000132744	ACY3
D1706	ENSG00000110057	UNC93B1
D511	ENSG00000110717	NDUFS8
D511	ENSG00000006534	ALDH3B1
D7460	ENSG00000162341	TPCN2
D4411	ENSG00000172890	NADSYN1
D4411	ENSG00000172893	DHCR7
D1677	ENSG00000137522	RNF121
D6456	ENSG00000186635	ARAP1
D6456	ENSG00000214530	STARD10
D1676	ENSG00000214530	STARD10
D1677	ENSG00000214530	STARD10
D6352	ENSG00000214530	STARD10
D1679	ENSG00000168010	ATG16L2
D1680	ENSG00000168010	ATG16L2
D2957	ENSG00000054965	FAM168A
D1124	ENSG00000175581	MRPL48
D4411	ENSG00000175567	UCP2
D5300	ENSG00000175567	UCP2
D1687	ENSG00000077514	POLD3
D1687	ENSG00000175536	LIPT2
D1697	ENSG00000158636	EMSY
D1703	ENSG00000149260	CAPN5
D1708	ENSG00000087884	AAMDC
D1708	ENSG00000048649	RSF1
D1707	ENSG00000149262	INTS4
D1124	ENSG00000151366	NDUFC2
D1124	ENSG00000259112	NDUFC2-KCTD14
D511	ENSG00000151366	NDUFC2
D511	ENSG00000259112	NDUFC2-KCTD14
D1707	ENSG00000151366	NDUFC2
D1707	ENSG00000259112	NDUFC2-KCTD14
D1703	ENSG00000159063	ALG8
D1708	ENSG00000159063	ALG8
D1714	ENSG00000137513	NARS2
D1587	ENSG00000137502	RAB30
D6745	ENSG00000165494	PCF11
D1743	ENSG00000150676	CCDC83
D1714	ENSG00000174804	FZD4
D9482	ENSG00000166575	TMEM135
D1768	ENSG00000110172	CHORDC1
D1124	ENSG00000168876	ANKRD49
D1124	ENSG00000020922	MRE11
D511	ENSG00000168876	ANKRD49
D511	ENSG00000020922	MRE11
D1778	ENSG00000186280	KDM4D
D1778	ENSG00000150316	CWC15
D1779	ENSG00000263465	SRSF8
D1811	ENSG00000166037	CEP57
D1772	ENSG00000183340	JRKL
D1772	ENSG00000149231	CCDC82
D1797	ENSG00000137693	YAP1
D1797	ENSG00000110330	BIRC2
D1816	ENSG00000170903	MSANTD4
D1811	ENSG00000149313	AASDHPPT
D1811	ENSG00000182359	KBTBD3
D1821	ENSG00000149311	ATM
D1821	ENSG00000149308	NPAT
D2957	ENSG00000150768	DLAT
D1843	ENSG00000086827	ZW10
D1844	ENSG00000086827	ZW10
D1853	ENSG00000086827	ZW10
D1734	ENSG00000166741	NNMT
D1734	ENSG00000109906	ZBTB16
D1847	ENSG00000182985	CADM1
D1647	ENSG00000110245	APOC3
D1855	ENSG00000118137	APOA1
D1856	ENSG00000118137	APOA1
D4411	ENSG00000186166	CENATAC
D6711	ENSG00000137700	SLC37A4
D2957	ENSG00000172269	DPAGT1
D2957	ENSG00000188486	H2AX
D4411	ENSG00000172273	HINFP
D9129	ENSG00000172273	HINFP
D1865	ENSG00000173456	RNF26
D1875	ENSG00000184232	OAF
D1872	ENSG00000154146	NRGN
D1887	ENSG00000109832	DDX25
D1887	ENSG00000110060	PUS3
D5774	ENSG00000197798	FAM118B
D5774	ENSG00000165526	RPUSD4
D1893	ENSG00000110080	ST3GAL4
D1894	ENSG00000110080	ST3GAL4
D2949	ENSG00000078246	TULP3
D2949	ENSG00000111206	FOXM1
D970	ENSG00000197905	TEAD4
D6456	ENSG00000197905	TEAD4
D6456	ENSG00000139180	NDUFA9
D6456	ENSG00000111254	AKAP3
D1945	ENSG00000067182	TNFRSF1A
D3373	ENSG00000067182	TNFRSF1A
D2065	ENSG00000139192	TAPBPL
D2065	ENSG00000139193	CD27
D6943	ENSG00000010292	NCAPD2
D6943	ENSG00000111639	MRPL51
D4411	ENSG00000111641	NOP2
D4411	ENSG00000010295	IFFO1
D511	ENSG00000111652	COPS7A
D2170	ENSG00000110811	P3H3
D2170	ENSG00000250510	GPR162
D1947	ENSG00000159403	C1R
D1951	ENSG00000139194	RBP5
D1953	ENSG00000139194	RBP5
D488	ENSG00000173262	SLC2A14
D1951	ENSG00000173262	SLC2A14
D2957	ENSG00000173262	SLC2A14
D2420	ENSG00000059804	SLC2A3
D1950	ENSG00000111752	PHC1
D6851	ENSG00000139187	KLRG1
D6851	ENSG00000003056	M6PR
D11015	ENSG00000139187	KLRG1
D11015	ENSG00000003056	M6PR
D4651	ENSG00000175899	A2M
D1958	ENSG00000175899	A2M
D5012	ENSG00000139112	GABARAPL1
D1217	ENSG00000139083	ETV6
D1972	ENSG00000139083	ETV6
D1977	ENSG00000178878	APOLD1
D9129	ENSG00000178878	APOLD1
D1980	ENSG00000213782	DDX47
D3139	ENSG00000008394	MGST1
D2957	ENSG00000111711	GOLT1B
D2957	ENSG00000004700	RECQL
D2957	ENSG00000139163	ETNK1
D1124	ENSG00000111790	FGFR1OP2
D1124	ENSG00000064102	INTS13
D6580	ENSG00000087502	ERGIC2
D3699	ENSG00000170456	DENND5B
D2054	ENSG00000151743	AMN1
D2957	ENSG00000087470	DNM1L
D511	ENSG00000139131	YARS2
D2056	ENSG00000139131	YARS2
D2060	ENSG00000139133	ALG10
D2249	ENSG00000175548	ALG10B
D2069	ENSG00000139116	KIF21A
D3660	ENSG00000177119	ANO6
D2957	ENSG00000134291	TMEM106C
D2263	ENSG00000139620	KANSL2
D11690	ENSG00000139620	KANSL2
D2097	ENSG00000172602	RND1
D2957	ENSG00000167550	RHEBL1
D511	ENSG00000110844	PRPF40B
D511	ENSG00000187778	MCRS1
D4205	ENSG00000178449	COX14
D4205	ENSG00000167588	GPD1
D2110	ENSG00000110925	CSRNP2
D6456	ENSG00000196876	SCN8A
D511	ENSG00000123358	NR4A1
D2098	ENSG00000123358	NR4A1
D2116	ENSG00000123395	ATG101
D4411	ENSG00000111057	KRT18
D2124	ENSG00000111057	KRT18
D2124	ENSG00000170421	KRT8
D2090	ENSG00000170374	SP7
D2090	ENSG00000094914	AAAS
D4411	ENSG00000139546	TARBP2
D4411	ENSG00000139625	MAP3K12
D2957	ENSG00000012822	CALCOCO1
D1124	ENSG00000111481	COPZ1
D1124	ENSG00000123405	NFE2
D2127	ENSG00000111481	COPZ1
D2127	ENSG00000123405	NFE2
D2144	ENSG00000123353	ORMDL2
D2144	ENSG00000205323	SARNP
D6456	ENSG00000170473	PYM1
D2136	ENSG00000092841	MYL6
D2136	ENSG00000196465	MYL6B
D2957	ENSG00000139613	SMARCC2
D836	ENSG00000139579	NABP2
D836	ENSG00000181852	RNF41
D2135	ENSG00000175336	APOF
D511	ENSG00000110958	PTGES3
D2727	ENSG00000110958	PTGES3
D5326	ENSG00000166866	MYO1A
D4282	ENSG00000166987	MBD6
D9129	ENSG00000175197	DDIT3
D1124	ENSG00000135506	OS9
D2138	ENSG00000135506	OS9
D6830	ENSG00000037897	METTL1
D2154	ENSG00000135655	USP15
D2165	ENSG00000111490	TBC1D30
D2165	ENSG00000135677	GNS
D2165	ENSG00000174099	MSRB3
D1889	ENSG00000135679	MDM2
D2183	ENSG00000111605	CPSF6
D2184	ENSG00000166225	FRS2
D2203	ENSG00000111596	CNOT2
D2198	ENSG00000139291	TMEM19
D4092	ENSG00000139291	TMEM19
D2197	ENSG00000080371	RAB21
D2198	ENSG00000080371	RAB21
D2216	ENSG00000186908	ZDHHC17
D2274	ENSG00000173598	NUDT4
D2274	ENSG00000177889	UBE2N
D2268	ENSG00000173588	CEP83
D2299	ENSG00000120802	TMPO
D2299	ENSG00000075415	SLC25A3
D2299	ENSG00000120868	APAF1
D2299	ENSG00000166130	IKBIP
D2312	ENSG00000139354	GAS2L3
D2311	ENSG00000136048	DRAM1
D4411	ENSG00000075856	SART3
D2341	ENSG00000189046	ALKBH2
D2347	ENSG00000139438	FAM222A
D2351	ENSG00000122970	IFT81
D2356	ENSG00000174437	ATP2A2
D6035	ENSG00000174437	ATP2A2
D2356	ENSG00000196510	ANAPC7
D6050	ENSG00000151164	RAD9B
D6050	ENSG00000111237	VPS29
D2351	ENSG00000204852	TCTN1
D2356	ENSG00000204852	TCTN1
D10946	ENSG00000198324	PHETA1
D2362	ENSG00000198324	PHETA1
D4411	ENSG00000111252	SH2B3
D2364	ENSG00000111271	ACAD10
D2364	ENSG00000089234	BRAP
D4411	ENSG00000111271	ACAD10
D4411	ENSG00000089234	BRAP
D1920	ENSG00000089022	MAPKAPK5
D2364	ENSG00000089022	MAPKAPK5
D2373	ENSG00000089022	MAPKAPK5
D2365	ENSG00000179295	PTPN11
D2365	ENSG00000089009	RPL6
D2377	ENSG00000186815	TPCN1
D2377	ENSG00000166578	IQCD
D1124	ENSG00000151176	PLBD2
D1124	ENSG00000089060	SLC8B1
D6876	ENSG00000122965	RBM19
D2283	ENSG00000135119	RNFT2
D2283	ENSG00000111412	SPRING1
D2408	ENSG00000135090	TAOK3
D2957	ENSG00000135090	TAOK3
D2468	ENSG00000135127	BICDL1
D2418	ENSG00000111775	COX6A1
D2417	ENSG00000111786	SRSF9
D2418	ENSG00000110917	MLEC
D2957	ENSG00000135124	P2RX4
D2957	ENSG00000110931	CAMKK2
D2431	ENSG00000139725	RHOF
D2426	ENSG00000139725	RHOF
D2429	ENSG00000110801	PSMD9
D1124	ENSG00000139726	DENR
D2438	ENSG00000139722	VPS37B
D1124	ENSG00000111325	OGFOD2
D2438	ENSG00000111325	OGFOD2
D2448	ENSG00000130921	MTRFR
D2438	ENSG00000086598	TMED2
D2442	ENSG00000111364	DDX55
D2443	ENSG00000197653	DNAH10
D2443	ENSG00000185344	ATP6V0A2
D5090	ENSG00000139370	SLC15A4
D2461	ENSG00000111450	STX2
D2468	ENSG00000111450	STX2
D2476	ENSG00000111450	STX2
D9466	ENSG00000132341	RAN
D2480	ENSG00000072609	CHFR
D2480	ENSG00000196458	ZNF605
D4411	ENSG00000072609	CHFR
D4411	ENSG00000196458	ZNF605
D2480	ENSG00000196387	ZNF140
D2479	ENSG00000090612	ZNF268
D511	ENSG00000196199	MPHOSPH8
D6456	ENSG00000150456	EEF1AKMT1
D2506	ENSG00000139505	MTMR6
D8474	ENSG00000152484	USP12
D2516	ENSG00000122026	RPL21
D2517	ENSG00000122034	GTF3A
D2543	ENSG00000139618	BRCA2
D4411	ENSG00000120693	SMAD9
D511	ENSG00000120697	ALG5
D2604	ENSG00000133103	COG6
D2575	ENSG00000120688	WBP4
D2575	ENSG00000120690	ELF1
D7899	ENSG00000136141	LRCH1
D1124	ENSG00000136159	NUDT15
D1124	ENSG00000136143	SUCLA2
D6840	ENSG00000136143	SUCLA2
D2957	ENSG00000136156	ITM2B
D2749	ENSG00000102531	FNDC3A
D2602	ENSG00000102543	CDADC1
D6588	ENSG00000136147	PHF11
D6588	ENSG00000136169	SETDB2
D511	ENSG00000102753	KPNA3
D2615	ENSG00000139668	WDFY2
D6763	ENSG00000102796	DHRS12
D2614	ENSG00000281106	TMEM272
D2487	ENSG00000197168	NEK5
D2616	ENSG00000136108	CKAP2
D2510	ENSG00000184226	PCDH9
D2672	ENSG00000083535	PIBF1
D2672	ENSG00000083520	DIS3
D6456	ENSG00000152192	POU4F1
D2725	ENSG00000183098	GPC6
D2809	ENSG00000102580	DNAJC3
D6456	ENSG00000125249	RAP2A
D1108	ENSG00000125249	RAP2A
D6456	ENSG00000134882	UBAC2
D9504	ENSG00000134864	GGACT
D8979	ENSG00000134900	TPP2
D2797	ENSG00000213995	NAXD
D511	ENSG00000126218	F10
D511	ENSG00000057593	F7
D2805	ENSG00000126231	PROZ
D2957	ENSG00000129484	PARP2
D2914	ENSG00000129566	TEP1
D2957	ENSG00000129566	TEP1
D3078	ENSG00000100823	APEX1
D3078	ENSG00000092094	OSGEP
D2957	ENSG00000100823	APEX1
D2957	ENSG00000092094	OSGEP
D2815	ENSG00000198805	PNP
D2815	ENSG00000165782	PIP4P1
D2957	ENSG00000198805	PNP
D2957	ENSG00000165782	PIP4P1
D2977	ENSG00000198805	PNP
D2977	ENSG00000165782	PIP4P1
D2957	ENSG00000092201	SUPT16H
D2944	ENSG00000100888	CHD8
D2944	ENSG00000092201	SUPT16H
D9164	ENSG00000100888	CHD8
D9164	ENSG00000092201	SUPT16H
D2957	ENSG00000165819	METTL3
D2949	ENSG00000100439	ABHD4
D2957	ENSG00000155463	OXA1L
D2957	ENSG00000172590	MRPL52
D2957	ENSG00000155465	SLC7A7
D11364	ENSG00000100802	C14orf93
D2957	ENSG00000100804	PSMB5
D2828	ENSG00000283654	CIROP
D2957	ENSG00000235194	PPP1R3E
D2957	ENSG00000258643	BCL2L2-PABPN1
D2949	ENSG00000100836	PABPN1
D2957	ENSG00000259431	THTPA
D2957	ENSG00000136367	ZFHX2
D2834	ENSG00000187630	DHRS4L2
D2957	ENSG00000187630	DHRS4L2
D2830	ENSG00000100889	PCK2
D2949	ENSG00000129535	NRL
D2953	ENSG00000129535	NRL
D2957	ENSG00000129535	NRL
D2834	ENSG00000100911	PSME2
D2834	ENSG00000100908	EMC9
D2830	ENSG00000092098	RNF31
D2957	ENSG00000092098	RNF31
D2835	ENSG00000196943	NOP9
D2835	ENSG00000157379	DHRS1
D6861	ENSG00000196943	NOP9
D2836	ENSG00000196943	NOP9
D2827	ENSG00000139899	CBLN3
D2838	ENSG00000139899	CBLN3
D511	ENSG00000139899	CBLN3
D2837	ENSG00000139899	CBLN3
D2957	ENSG00000139899	CBLN3
D2871	ENSG00000100441	KHNYN
D2871	ENSG00000100445	SDR39U1
D2957	ENSG00000100445	SDR39U1
D2949	ENSG00000168952	STXBP6
D2957	ENSG00000168952	STXBP6
D2866	ENSG00000092140	G2E3
D2949	ENSG00000092140	G2E3
D2957	ENSG00000092140	G2E3
D2871	ENSG00000100473	COCH
D2873	ENSG00000092148	HECTD1
D2897	ENSG00000092148	HECTD1
D2949	ENSG00000100852	ARHGAP5
D2957	ENSG00000198604	BAZ1A
D2896	ENSG00000151327	FAM177A1
D2896	ENSG00000100890	PRORP
D2945	ENSG00000100890	PRORP
D2957	ENSG00000100890	PRORP
D2957	ENSG00000092020	PPP2R3C
D2957	ENSG00000100906	NFKBIA
D2957	ENSG00000174373	RALGAPA1
D2957	ENSG00000100916	BRMS1L
D4411	ENSG00000151332	MBIP
D3007	ENSG00000151338	MIPOL1
D2949	ENSG00000092208	GEMIN2
D2957	ENSG00000092208	GEMIN2
D2957	ENSG00000100941	PNN
D2957	ENSG00000179476	C14orf28
D2949	ENSG00000179476	C14orf28
D2944	ENSG00000198718	TOGARAM1
D2957	ENSG00000198718	TOGARAM1
D2944	ENSG00000185246	PRPF39
D2949	ENSG00000185246	PRPF39
D2957	ENSG00000185246	PRPF39
D2949	ENSG00000187790	FANCM
D2949	ENSG00000100442	FKBP3
D2957	ENSG00000187790	FANCM
D2957	ENSG00000100442	FKBP3
D2957	ENSG00000165501	LRR1
D2957	ENSG00000213741	RPS29
D7534	ENSG00000165501	LRR1
D7534	ENSG00000213741	RPS29
D2957	ENSG00000165506	DNAAF2
D2957	ENSG00000100479	POLE2
D511	ENSG00000197776	KLHDC1
D2949	ENSG00000197776	KLHDC1
D2957	ENSG00000197776	KLHDC1
D2949	ENSG00000165516	KLHDC2
D2957	ENSG00000165516	KLHDC2
D2957	ENSG00000165525	NEMF
D2957	ENSG00000165527	ARF6
D2957	ENSG00000100485	SOS2
D2957	ENSG00000100483	VCPKMT
D2957	ENSG00000125375	DMAC2L
D2957	ENSG00000087299	L2HGDH
D2957	ENSG00000151748	SAV1
D2957	ENSG00000100503	NIN
D2957	ENSG00000100504	PYGL
D2957	ENSG00000100505	TRIM9
D2957	ENSG00000139921	TMX1
D2949	ENSG00000139921	TMX1
D2957	ENSG00000087302	RTRAF
D2949	ENSG00000180998	GPR137C
D2949	ENSG00000087301	TXNDC16
D2957	ENSG00000180998	GPR137C
D2957	ENSG00000087301	TXNDC16
D2957	ENSG00000197930	ERO1A
D2957	ENSG00000100519	PSMC6
D2957	ENSG00000198252	STYX
D2957	ENSG00000100522	GNPNAT1
D2957	ENSG00000100523	DDHD1
D2957	ENSG00000125378	BMP4
D2980	ENSG00000125378	BMP4
D2957	ENSG00000100526	CDKN3
D3318	ENSG00000100526	CDKN3
D4411	ENSG00000100526	CDKN3
D2957	ENSG00000100528	CNIH1
D2957	ENSG00000197045	GMFB
D2985	ENSG00000197045	GMFB
D2957	ENSG00000020577	SAMD4A
D2957	ENSG00000131979	GCH1
D4411	ENSG00000131979	GCH1
D2957	ENSG00000180008	SOCS4
D2957	ENSG00000198554	WDHD1
D2989	ENSG00000180008	SOCS4
D2989	ENSG00000198554	WDHD1
D2957	ENSG00000168175	MAPK1IP1L
D2957	ENSG00000126787	DLGAP5
D2991	ENSG00000126787	DLGAP5
D2957	ENSG00000178974	FBXO34
D2957	ENSG00000126775	ATG14
D2949	ENSG00000126775	ATG14
D2957	ENSG00000053770	AP5M1
D2957	ENSG00000070367	EXOC5
D2957	ENSG00000131966	ACTR10
D2957	ENSG00000100567	PSMA3
D2957	ENSG00000196860	TOMM20L
D2957	ENSG00000100592	DAAM1
D9398	ENSG00000050130	JKAMP
D9398	ENSG00000126790	L3HYPDH
D2957	ENSG00000126773	PCNX4
D4411	ENSG00000126773	PCNX4
D3025	ENSG00000100625	SIX4
D2957	ENSG00000139974	SLC38A6
D2957	ENSG00000126814	TRMT5
D2957	ENSG00000023608	SNAPC1
D2957	ENSG00000126785	RHOJ
D3011	ENSG00000126785	RHOJ
D5998	ENSG00000126785	RHOJ
D2957	ENSG00000154001	PPP2R5E
D2957	ENSG00000140006	WDR89
D2957	ENSG00000126821	SGPP1
D2957	ENSG00000100714	MTHFD1
D2978	ENSG00000100714	MTHFD1
D2957	ENSG00000179841	AKAP5
D3014	ENSG00000179841	AKAP5
D3014	ENSG00000100714	MTHFD1
D2957	ENSG00000258289	CHURC1
D2957	ENSG00000125954	CHURC1-FNTB
D2957	ENSG00000176153	GPX2
D2957	ENSG00000033170	FUT8
D2957	ENSG00000171723	GPHN
D1124	ENSG00000134001	EIF2S1
D1124	ENSG00000100554	ATP6V1D
D2957	ENSG00000134001	EIF2S1
D2957	ENSG00000100554	ATP6V1D
D2957	ENSG00000081181	ARG2
D10299	ENSG00000100568	VTI1B
D2957	ENSG00000072121	ZFYVE26
D2957	ENSG00000081177	EXD2
D2957	ENSG00000133997	MED6
D2957	ENSG00000133985	TTC9
D3040	ENSG00000100731	PCNX1
D2957	ENSG00000197555	SIPA1L1
D2957	ENSG00000165861	ZFYVE1
D3057	ENSG00000165861	ZFYVE1
D2957	ENSG00000119707	RBM25
D3053	ENSG00000119707	RBM25
D3055	ENSG00000170468	RIOX1
D2957	ENSG00000184227	ACOT1
D2957	ENSG00000119673	ACOT2
D2949	ENSG00000205669	ACOT6
D2957	ENSG00000119661	DNAL1
D2957	ENSG00000140043	PTGR2
D2957	ENSG00000119723	COQ6
D2957	ENSG00000156050	FAM161B
D2957	ENSG00000119636	BBOF1
D2957	ENSG00000187097	ENTPD5
D2957	ENSG00000133980	VRTN
D2957	ENSG00000119688	ABCD4
D3128	ENSG00000133980	VRTN
D3128	ENSG00000119688	ABCD4
D3635	ENSG00000133980	VRTN
D3635	ENSG00000119688	ABCD4
D2957	ENSG00000165898	ISCA2
D2957	ENSG00000119655	NPC2
D3128	ENSG00000165898	ISCA2
D3128	ENSG00000119655	NPC2
D3068	ENSG00000119689	DLST
D2957	ENSG00000119703	ZC2HC1C
D1124	ENSG00000170348	TMED10
D511	ENSG00000140044	JDP2
D3069	ENSG00000133935	ERG28
D3070	ENSG00000133935	ERG28
D2957	ENSG00000119699	TGFB3
D2957	ENSG00000100577	GSTZ1
D2957	ENSG00000009830	POMT2
D3079	ENSG00000100583	SAMD15
D3079	ENSG00000100580	TMED8
D3078	ENSG00000100591	AHSA1
D3078	ENSG00000151445	VIPAS39
D3081	ENSG00000100591	AHSA1
D3081	ENSG00000151445	VIPAS39
D9320	ENSG00000100591	AHSA1
D9320	ENSG00000151445	VIPAS39
D2957	ENSG00000119705	SLIRP
D2957	ENSG00000100603	SNW1
D3083	ENSG00000063761	ADCK1
D2957	ENSG00000042317	SPATA7
D3124	ENSG00000042317	SPATA7
D2957	ENSG00000100722	ZC3H14
D2901	ENSG00000165521	EML5
D2949	ENSG00000165533	TTC8
D2957	ENSG00000165533	TTC8
D3145	ENSG00000042088	TDP1
D3145	ENSG00000140025	EFCAB11
D3134	ENSG00000198668	CALM1
D511	ENSG00000165934	CPSF2
D511	ENSG00000183648	NDUFB1
D7592	ENSG00000100605	ITPK1
D2957	ENSG00000012963	UBR7
D2957	ENSG00000170270	GON7
D2957	ENSG00000119632	IFI27L2
D6898	ENSG00000140093	SERPINA10
D2949	ENSG00000186910	SERPINA11
D3151	ENSG00000186910	SERPINA11
D511	ENSG00000100697	DICER1
D3155	ENSG00000100697	DICER1
D2957	ENSG00000100744	GSKIP
D2957	ENSG00000066739	ATG2B
D2957	ENSG00000090060	PAPOLA
D2957	ENSG00000036530	CYP46A1
D2949	ENSG00000140153	WDR20
D2949	ENSG00000080824	HSP90AA1
D2957	ENSG00000140153	WDR20
D2957	ENSG00000080824	HSP90AA1
D3192	ENSG00000256053	COA8
D3192	ENSG00000166170	BAG5
D3130	ENSG00000170779	CDCA4
D511	ENSG00000185024	BRF1
D3209	ENSG00000273749	CYFIP1
D511	ENSG00000273173	SNURF
D6456	ENSG00000198826	ARHGAP11A
D3262	ENSG00000182405	PGBD4
D3262	ENSG00000134153	EMC7
D1124	ENSG00000175265	GOLGA8A
D3263	ENSG00000137801	THBS1
D4411	ENSG00000137801	THBS1
D3272	ENSG00000128891	CCDC32
D3273	ENSG00000166133	RPUSD2
D3273	ENSG00000137812	KNL1
D2957	ENSG00000051180	RAD51
D3267	ENSG00000137880	GCHFR
D3273	ENSG00000137880	GCHFR
D3273	ENSG00000104129	DNAJC17
D3278	ENSG00000104140	RHOV
D3276	ENSG00000104142	VPS18
D3280	ENSG00000187446	CHP1
D3280	ENSG00000178997	EXD1
D3273	ENSG00000187446	CHP1
D3449	ENSG00000137802	MAPKBP1
D3449	ENSG00000174197	MGA
D511	ENSG00000103966	EHD4
D5117	ENSG00000214013	GANC
D5117	ENSG00000103978	TMEM87A
D3289	ENSG00000137814	HAUS2
D3289	ENSG00000180979	LRRC57
D3289	ENSG00000128881	TTBK2
D3292	ENSG00000128881	TTBK2
D3397	ENSG00000128881	TTBK2
D3290	ENSG00000159459	UBR1
D3291	ENSG00000159459	UBR1
D2957	ENSG00000159459	UBR1
D511	ENSG00000137770	CTDSPL2
D1124	ENSG00000140263	SORD
D511	ENSG00000138606	SHF
D3303	ENSG00000171763	SPATA5L1
D3303	ENSG00000171766	GATM
D3302	ENSG00000104164	BLOC1S6
D3242	ENSG00000103995	CEP152
D3327	ENSG00000081014	AP4E1
D3328	ENSG00000104093	DMXL2
D8979	ENSG00000104093	DMXL2
D3330	ENSG00000166477	LEO1
D3331	ENSG00000166477	LEO1
D3345	ENSG00000137876	RSL24D1
D3346	ENSG00000261652	PIERCE2
D3346	ENSG00000260916	CCPG1
D1201	ENSG00000181827	RFX7
D1124	ENSG00000140262	TCF12
D3359	ENSG00000255529	POLR2M
D4411	ENSG00000140299	BNIP2
D3364	ENSG00000198535	C2CD4A
D3379	ENSG00000198535	C2CD4A
D3387	ENSG00000103642	LACTB
D3395	ENSG00000180304	OAZ2
D511	ENSG00000090487	SPG21
D3400	ENSG00000186198	SLC51B
D3050	ENSG00000074603	DPP8
D4079	ENSG00000174485	DENND4A
D3405	ENSG00000166938	DIS3L
D6803	ENSG00000174444	RPL4
D6803	ENSG00000174446	SNAPC5
D1124	ENSG00000169018	FEM1B
D511	ENSG00000140350	ANP32A
D1124	ENSG00000138604	GLCE
D5297	ENSG00000138604	GLCE
D3414	ENSG00000137807	KIF23
D3612	ENSG00000103855	CD276
D3438	ENSG00000138629	UBL7
D3436	ENSG00000179361	ARID3B
D4411	ENSG00000103653	CSK
D3441	ENSG00000178802	MPI
D6772	ENSG00000178761	FAM219B
D3441	ENSG00000178741	COX5A
D3442	ENSG00000140365	COMMD4
D3409	ENSG00000140398	NEIL1
D6776	ENSG00000169375	SIN3A
D3445	ENSG00000173548	SNX33
D3445	ENSG00000177971	IMP3
D3462	ENSG00000166411	IDH3A
D3462	ENSG00000136425	CIB2
D3463	ENSG00000166411	IDH3A
D3463	ENSG00000136425	CIB2
D3465	ENSG00000166411	IDH3A
D3465	ENSG00000136425	CIB2
D3467	ENSG00000136381	IREB2
D6456	ENSG00000188266	HYKK
D3478	ENSG00000188659	SAXO2
D3478	ENSG00000140598	EFL1
D511	ENSG00000140526	ABHD2
D3500	ENSG00000140527	WDR93
D3500	ENSG00000166821	PEX11A
D3500	ENSG00000242498	ARPIN
D3500	ENSG00000157823	AP3S2
D7350	ENSG00000182768	NGRN
D7350	ENSG00000213471	TTLL13
D3503	ENSG00000196547	MAN2A2
D3017	ENSG00000140553	UNC45A
D11453	ENSG00000161981	SNRNP25
D11453	ENSG00000161980	POLR3K
D4577	ENSG00000103152	MPG
D4577	ENSG00000007384	RHBDF1
D3556	ENSG00000167930	FAM234A
D6489	ENSG00000167930	FAM234A
D3552	ENSG00000129925	PGAP6
D3552	ENSG00000086504	MRPL28
D5282	ENSG00000180185	FAHD1
D5282	ENSG00000063854	HAGH
D3561	ENSG00000140986	RPL3L
D3561	ENSG00000198736	MSRB1
D6493	ENSG00000183751	TBL3
D2957	ENSG00000127554	GFER
D2957	ENSG00000196408	NOXO1
D3568	ENSG00000127554	GFER
D3568	ENSG00000196408	NOXO1
D1675	ENSG00000008710	PKD1
D3560	ENSG00000008710	PKD1
D3585	ENSG00000162065	TBC1D24
D3585	ENSG00000162068	NTN3
D9022	ENSG00000140992	PDPK1
D3563	ENSG00000167977	KCTD5
D1124	ENSG00000162078	ZG16B
D1095	ENSG00000006327	TNFRSF12A
D3969	ENSG00000008516	MMP25
D3564	ENSG00000122386	ZNF205
D11633	ENSG00000085644	ZNF213
D7324	ENSG00000090447	TFAP4
D3575	ENSG00000103415	HMOX2
D3588	ENSG00000118900	UBN1
D3588	ENSG00000140632	GLYR1
D3580	ENSG00000103184	SEC14L5
D3581	ENSG00000103184	SEC14L5
D3605	ENSG00000182831	HAPSTR1
D3610	ENSG00000182831	HAPSTR1
D3624	ENSG00000213853	EMP2
D3626	ENSG00000182108	DEXI
D3634	ENSG00000182108	DEXI
D4004	ENSG00000048471	SNX29
D4004	ENSG00000234719	NPIPB2
D3653	ENSG00000103381	CPPED1
D9774	ENSG00000103381	CPPED1
D3651	ENSG00000103381	CPPED1
D6456	ENSG00000175595	ERCC4
D3669	ENSG00000179889	PDXDC1
D511	ENSG00000157045	NTAN1
D3671	ENSG00000166780	BMERB1
D3697	ENSG00000170537	TMC7
D1124	ENSG00000170537	TMC7
D511	ENSG00000167186	COQ7
D4006	ENSG00000205730	ITPRIPL2
D3702	ENSG00000205730	ITPRIPL2
D6875	ENSG00000102897	LYRM1
D3714	ENSG00000140740	UQCRC2
D3719	ENSG00000103319	EEF2K
D3719	ENSG00000058600	POLR3E
D3721	ENSG00000058600	POLR3E
D1124	ENSG00000140743	CDR2
D511	ENSG00000004779	NDUFAB1
D1124	ENSG00000166847	DCTN5
D1124	ENSG00000083093	PALB2
D3740	ENSG00000140750	ARHGAP17
D3748	ENSG00000155666	KDM8
D1124	ENSG00000197165	SULT1A2
D511	ENSG00000168488	ATXN2L
D3752	ENSG00000168488	ATXN2L
D9593	ENSG00000176953	NFATC2IP
D3753	ENSG00000176953	NFATC2IP
D3758	ENSG00000103502	CDIPT
D3760	ENSG00000174943	KCTD13
D2957	ENSG00000149930	TAOK2
D2957	ENSG00000149932	TMEM219
D3764	ENSG00000090238	YPEL3
D3764	ENSG00000149922	TBX6
D3762	ENSG00000169221	TBC1D10B
D3762	ENSG00000169217	CD2BP2
D3762	ENSG00000180096	SEPTIN1
D3762	ENSG00000180209	MYL11
D3764	ENSG00000180096	SEPTIN1
D3764	ENSG00000180209	MYL11
D511	ENSG00000103549	RNF40
D3748	ENSG00000103549	RNF40
D2957	ENSG00000099364	FBXL19
D2957	ENSG00000167395	ZNF646
D2957	ENSG00000167394	ZNF668
D2957	ENSG00000103490	PYCARD
D3877	ENSG00000103490	PYCARD
D2190	ENSG00000091651	ORC6
D2190	ENSG00000069329	VPS35
D3778	ENSG00000140795	MYLK3
D3286	ENSG00000083799	CYLD
D3812	ENSG00000103479	RBL2
D3827	ENSG00000125148	MT2A
D6456	ENSG00000125148	MT2A
D3827	ENSG00000187193	MT1X
D3839	ENSG00000166188	ZNF319
D1124	ENSG00000103037	SETD6
D1124	ENSG00000103034	NDRG4
D3843	ENSG00000125107	CNOT1
D3844	ENSG00000125166	GOT2
D9129	ENSG00000217555	CKLF
D9129	ENSG00000254788	CKLF-CMTM1
D9129	ENSG00000166548	TK2
D3889	ENSG00000172840	PDP2
D1124	ENSG00000172831	CES2
D1124	ENSG00000166595	CIAO2B
D3887	ENSG00000172831	CES2
D3887	ENSG00000166595	CIAO2B
D3887	ENSG00000172828	CES3
D3888	ENSG00000172828	CES3
D3891	ENSG00000125149	PHAF1
D3888	ENSG00000237172	B3GNT9
D3923	ENSG00000135722	FBXL8
D3923	ENSG00000102871	TRADD
D3892	ENSG00000159708	LRRC36
D3892	ENSG00000168676	KCTD19
D3926	ENSG00000159714	ZDHHC1
D3926	ENSG00000159713	TPPP3
D3900	ENSG00000159723	AGRP
D3900	ENSG00000159720	ATP6V0D1
D3893	ENSG00000102898	NUTF2
D3893	ENSG00000102901	CENPT
D3898	ENSG00000102898	NUTF2
D3898	ENSG00000102901	CENPT
D3899	ENSG00000102898	NUTF2
D3899	ENSG00000102901	CENPT
D511	ENSG00000038358	EDC4
D511	ENSG00000102898	NUTF2
D3901	ENSG00000205220	PSMB10
D3902	ENSG00000124067	SLC12A4
D3902	ENSG00000213398	LCAT
D3903	ENSG00000103064	SLC7A6
D3904	ENSG00000132600	PRMT7
D3904	ENSG00000103061	SLC7A6OS
D2957	ENSG00000103056	SMPD3
D1124	ENSG00000103047	TANGO6
D3910	ENSG00000141076	UTP4
D3912	ENSG00000132612	VPS4A
D3912	ENSG00000168807	SNTB2
D3907	ENSG00000258429	PDF
D7831	ENSG00000132603	NIP7
D7831	ENSG00000213380	COG8
D3891	ENSG00000102908	NFAT5
D3924	ENSG00000102908	NFAT5
D3926	ENSG00000181019	NQO1
D9129	ENSG00000181019	NQO1
D1124	ENSG00000198373	WWP2
D3920	ENSG00000198373	WWP2
D3924	ENSG00000198373	WWP2
D3887	ENSG00000090861	AARS1
D3887	ENSG00000223496	EXOSC6
D4411	ENSG00000090861	AARS1
D4411	ENSG00000223496	EXOSC6
D5722	ENSG00000168872	DDX19A
D3933	ENSG00000157350	ST3GAL2
D3934	ENSG00000157350	ST3GAL2
D49	ENSG00000157353	FCSK
D3922	ENSG00000157353	FCSK
D3925	ENSG00000189091	SF3B3
D3925	ENSG00000103051	COG4
D4411	ENSG00000189091	SF3B3
D4411	ENSG00000103051	COG4
D3887	ENSG00000103043	VAC14
D3887	ENSG00000132613	MTSS2
D3933	ENSG00000103043	VAC14
D3933	ENSG00000132613	MTSS2
D3934	ENSG00000103043	VAC14
D3934	ENSG00000132613	MTSS2
D3939	ENSG00000167377	ZNF23
D3940	ENSG00000157429	ZNF19
D3940	ENSG00000198650	TAT
D8252	ENSG00000040199	PHLPP2
D3941	ENSG00000224470	ATXN1L
D3943	ENSG00000224470	ATXN1L
D3154	ENSG00000140829	DHX38
D3154	ENSG00000140830	TXNL4B
D8979	ENSG00000103035	PSMD7
D3957	ENSG00000090863	GLG1
D3956	ENSG00000168404	MLKL
D9129	ENSG00000103089	FA2H
D3965	ENSG00000186187	ZNRF1
D3965	ENSG00000103091	WDR59
D3966	ENSG00000186187	ZNRF1
D3966	ENSG00000103091	WDR59
D1344	ENSG00000166816	LDHD
D1345	ENSG00000166816	LDHD
D511	ENSG00000065457	ADAT1
D3969	ENSG00000166848	TERF2IP
D3969	ENSG00000065427	KARS1
D1045	ENSG00000140876	NUDT7
D4005	ENSG00000166455	C16orf46
D4053	ENSG00000166455	C16orf46
D4015	ENSG00000086696	HSD17B2
D3837	ENSG00000140943	MBTPS1
D2957	ENSG00000140943	MBTPS1
D4029	ENSG00000140943	MBTPS1
D152	ENSG00000154099	DNAAF1
D152	ENSG00000103160	HSDL1
D4275	ENSG00000103196	CRISPLD2
D4044	ENSG00000154102	C16orf74
D4044	ENSG00000131153	GINS2
D9129	ENSG00000140948	ZCCHC14
D4071	ENSG00000104731	KLHDC4
D4071	ENSG00000158545	ZC3H18
D511	ENSG00000141012	GALNS
D511	ENSG00000198931	APRT
D3660	ENSG00000141012	GALNS
D3660	ENSG00000198931	APRT
D4080	ENSG00000167523	SPATA33
D4080	ENSG00000131165	CHMP1A
D6456	ENSG00000167523	SPATA33
D6456	ENSG00000131165	CHMP1A
D4090	ENSG00000187624	C17orf97
D5300	ENSG00000174231	PRPF8
D4096	ENSG00000127804	METTL16
D4097	ENSG00000127804	METTL16
D1124	ENSG00000004660	CAMKK1
D4106	ENSG00000004660	CAMKK1
D4160	ENSG00000141480	ARRB2
D4107	ENSG00000141480	ARRB2
D4108	ENSG00000185245	GP1BA
D4108	ENSG00000108556	CHRNE
D6456	ENSG00000129195	PIMREG
D4120	ENSG00000161956	SENP3
D4120	ENSG00000161955	TNFSF13
D4118	ENSG00000129214	SHBG
D4119	ENSG00000182224	CYB5D1
D4119	ENSG00000167874	TMEM88
D511	ENSG00000179148	ALOXE3
D525	ENSG00000179148	ALOXE3
D4520	ENSG00000196544	BORCS6
D2957	ENSG00000178999	AURKB
D4520	ENSG00000178999	AURKB
D4126	ENSG00000161970	RPL26
D4126	ENSG00000184619	KRBA2
D10713	ENSG00000065559	MAP2K4
D4411	ENSG00000006695	COX10
D4411	ENSG00000170425	ADORA2B
D4411	ENSG00000170315	UBB
D4155	ENSG00000179598	PLD6
D4411	ENSG00000133027	PEMT
D4573	ENSG00000133027	PEMT
D4411	ENSG00000141034	GID4
D4411	ENSG00000171953	ATPAF2
D4161	ENSG00000108591	DRG2
D4161	ENSG00000091542	ALKBH5
D4163	ENSG00000176994	SMCR8
D4163	ENSG00000177302	TOP3A
D511	ENSG00000154025	SLC5A10
D4411	ENSG00000188522	FAM83G
D1124	ENSG00000166484	MAPK7
D4183	ENSG00000076382	SPAG5
D4184	ENSG00000007202	BLTP2
D4411	ENSG00000007202	BLTP2
D4184	ENSG00000109111	SUPT6H
D4184	ENSG00000132581	SDF2
D4411	ENSG00000132591	ERAL1
D4411	ENSG00000173065	FAM222B
D511	ENSG00000167536	DHRS13
D2415	ENSG00000167536	DHRS13
D6456	ENSG00000167536	DHRS13
D4188	ENSG00000179761	PIPOX
D4188	ENSG00000109118	PHF12
D4195	ENSG00000167549	CORO6
D4196	ENSG00000108582	CPD
D2222	ENSG00000176208	ATAD5
D4199	ENSG00000184060	ADAP2
D4199	ENSG00000172171	TEFM
D4411	ENSG00000108651	UTP6
D4411	ENSG00000172301	COPRS
D4208	ENSG00000176658	MYO1D
D4217	ENSG00000073598	FNDC8
D4411	ENSG00000073598	FNDC8
D4411	ENSG00000278311	GGNBP2
D4411	ENSG00000278259	MYO19
D4226	ENSG00000275700	AATF
D4233	ENSG00000277972	CISD3
D4233	ENSG00000275023	MLLT6
D4235	ENSG00000277258	PCGF2
D2957	ENSG00000277791	PSMB3
D4468	ENSG00000125691	RPL23
D4236	ENSG00000002834	LASP1
D4250	ENSG00000002834	LASP1
D4355	ENSG00000125686	MED1
D4237	ENSG00000131748	STARD3
D4237	ENSG00000131771	PPP1R1B
D7216	ENSG00000141738	GRB7
D2949	ENSG00000167914	GSDMA
D4248	ENSG00000108342	CSF3
D4411	ENSG00000108342	CSF3
D3467	ENSG00000171475	WIPF2
D4244	ENSG00000131759	RARA
D4248	ENSG00000131747	TOP2A
D4248	ENSG00000131746	TNS4
D4249	ENSG00000131746	TNS4
D4253	ENSG00000186395	KRT10
D4411	ENSG00000173812	EIF1
D4260	ENSG00000161594	KLHL10
D4260	ENSG00000141698	NT5C3B
D6508	ENSG00000161594	KLHL10
D6508	ENSG00000141698	NT5C3B
D6509	ENSG00000161594	KLHL10
D6509	ENSG00000141698	NT5C3B
D4265	ENSG00000173786	CNP
D4265	ENSG00000204815	ODAD4
D9687	ENSG00000173786	CNP
D9687	ENSG00000204815	ODAD4
D4263	ENSG00000089558	KCNH4
D4263	ENSG00000108774	RAB5C
D4411	ENSG00000089558	KCNH4
D4411	ENSG00000108774	RAB5C
D511	ENSG00000168610	STAT3
D4411	ENSG00000033627	ATP6V0A1
D4264	ENSG00000068120	COASY
D4411	ENSG00000068120	COASY
D4266	ENSG00000068120	COASY
D2957	ENSG00000131462	TUBG1
D2957	ENSG00000141699	RETREG3
D7533	ENSG00000108799	EZH1
D4272	ENSG00000108799	EZH1
D11766	ENSG00000198863	RUNDC1
D11766	ENSG00000267060	PTGES3L
D11766	ENSG00000108825	PTGES3L-AARSD1
D4275	ENSG00000068079	IFI35
D511	ENSG00000175906	ARL4D
D4275	ENSG00000067596	DHX8
D4276	ENSG00000067596	DHX8
D4411	ENSG00000231256	CFAP97D1
D4411	ENSG00000108861	DUSP3
D4411	ENSG00000161653	NAGS
D4411	ENSG00000131096	PYY
D4411	ENSG00000141349	G6PC3
D4265	ENSG00000108840	HDAC5
D1124	ENSG00000125319	HROB
D5396	ENSG00000125319	HROB
D4411	ENSG00000087152	ATXN7L3
D4283	ENSG00000108312	UBTF
D4283	ENSG00000108309	RUNDC3A
D4290	ENSG00000108309	RUNDC3A
D4411	ENSG00000013306	SLC25A39
D9670	ENSG00000030582	GRN
D4263	ENSG00000180329	CCDC43
D1184	ENSG00000167131	CCDC103
D1184	ENSG00000108883	EFTUD2
D4411	ENSG00000168517	HEXIM2
D4295	ENSG00000184922	FMNL1
D4411	ENSG00000108433	GOSR2
D4343	ENSG00000108433	GOSR2
D4311	ENSG00000004897	CDC27
D4312	ENSG00000259207	ITGB3
D4251	ENSG00000108424	KPNB1
D4314	ENSG00000108424	KPNB1
D10029	ENSG00000108424	KPNB1
D4366	ENSG00000159111	MRPL10
D4366	ENSG00000006025	OSBPL7
D4411	ENSG00000108439	PNPO
D4411	ENSG00000170703	TTLL6
D4315	ENSG00000159199	ATP5MC1
D4322	ENSG00000159210	SNF8
D4411	ENSG00000167085	PHB1
D4275	ENSG00000167085	PHB1
D1540	ENSG00000136504	KAT7
D1540	ENSG00000121104	FAM117A
D4333	ENSG00000136504	KAT7
D4333	ENSG00000121104	FAM117A
D4335	ENSG00000136504	KAT7
D4335	ENSG00000121104	FAM117A
D4332	ENSG00000108813	DLX4
D4411	ENSG00000005884	ITGA3
D4411	ENSG00000005882	PDK2
D11201	ENSG00000005882	PDK2
D511	ENSG00000136444	RSAD1
D4338	ENSG00000136444	RSAD1
D4340	ENSG00000108846	ABCC3
D4329	ENSG00000154945	ANKRD40
D4411	ENSG00000154945	ANKRD40
D6456	ENSG00000141232	TOB1
D4411	ENSG00000243678	NME2
D2957	ENSG00000141198	TOM1L1
D4411	ENSG00000141198	TOM1L1
D4411	ENSG00000166263	STXBP4
D4411	ENSG00000166260	COX11
D4411	ENSG00000108924	HLF
D4411	ENSG00000153933	DGKE
D9129	ENSG00000153933	DGKE
D511	ENSG00000121060	TRIM25
D4375	ENSG00000121058	COIL
D4411	ENSG00000121058	COIL
D9129	ENSG00000121058	COIL
D4411	ENSG00000121064	SCPEP1
D4411	ENSG00000121057	AKAP1
D4428	ENSG00000121057	AKAP1
D1124	ENSG00000153944	MSI2
D4384	ENSG00000181610	MRPS23
D4411	ENSG00000181610	MRPS23
D6456	ENSG00000181610	MRPS23
D4411	ENSG00000180891	CUEDC1
D4411	ENSG00000136450	SRSF1
D4411	ENSG00000167419	LPO
D4411	ENSG00000011143	MKS1
D4411	ENSG00000108375	RNF43
D4520	ENSG00000108375	RNF43
D4411	ENSG00000108387	SEPTIN4
D4411	ENSG00000108389	MTMR4
D4411	ENSG00000108395	TRIM37
D4275	ENSG00000108395	TRIM37
D4400	ENSG00000068489	PRR11
D4400	ENSG00000182628	SKA2
D4411	ENSG00000167447	SMG8
D4311	ENSG00000167447	SMG8
D4411	ENSG00000108406	DHX40
D4411	ENSG00000141367	CLTC
D4391	ENSG00000062716	VMP1
D4391	ENSG00000141378	PTRH2
D4411	ENSG00000108443	RPS6KB1
D4411	ENSG00000108423	TUBD1
D4400	ENSG00000108443	RPS6KB1
D4400	ENSG00000108423	TUBD1
D9129	ENSG00000108443	RPS6KB1
D9129	ENSG00000108423	TUBD1
D4403	ENSG00000189050	RNFT1
D4411	ENSG00000189050	RNFT1
D2957	ENSG00000068097	HEATR6
D4411	ENSG00000068097	HEATR6
D511	ENSG00000141371	CHCT1
D2350	ENSG00000141371	CHCT1
D4411	ENSG00000141371	CHCT1
D4411	ENSG00000062725	APPBP2
D4411	ENSG00000170836	PPM1D
D4393	ENSG00000170836	PPM1D
D4411	ENSG00000141376	BCAS3
D4403	ENSG00000121068	TBX2
D511	ENSG00000108506	INTS2
D511	ENSG00000136492	BRIP1
D4411	ENSG00000108506	INTS2
D4411	ENSG00000136492	BRIP1
D4411	ENSG00000108510	MED13
D4411	ENSG00000087995	METTL2A
D11380	ENSG00000087995	METTL2A
D2957	ENSG00000087995	METTL2A
D4411	ENSG00000008283	CYB561
D4411	ENSG00000136485	DCAF7
D4411	ENSG00000173826	KCNH6
D4411	ENSG00000136463	TACO1
D6456	ENSG00000136463	TACO1
D4411	ENSG00000266173	STRADA
D4411	ENSG00000198231	DDX42
D4411	ENSG00000087191	PSMC5
D4411	ENSG00000224383	PRR29
D4415	ENSG00000224383	PRR29
D4411	ENSG00000178607	ERN1
D4411	ENSG00000136478	TEX2
D4417	ENSG00000136478	TEX2
D4411	ENSG00000108654	DDX5
D4411	ENSG00000256525	POLG2
D4414	ENSG00000108654	DDX5
D4414	ENSG00000256525	POLG2
D4395	ENSG00000258890	CEP95
D4395	ENSG00000108654	DDX5
D4411	ENSG00000258890	CEP95
D4411	ENSG00000108854	SMURF2
D4411	ENSG00000176809	LRRC37A3
D4411	ENSG00000120063	GNA13
D4242	ENSG00000120063	GNA13
D1124	ENSG00000168646	AXIN2
D4411	ENSG00000168646	AXIN2
D4411	ENSG00000154240	CEP112
D4411	ENSG00000198265	HELZ
D4441	ENSG00000198265	HELZ
D4411	ENSG00000197170	PSMD12
D2957	ENSG00000154217	PITPNC1
D4411	ENSG00000154217	PITPNC1
D4411	ENSG00000130935	NOL11
D4411	ENSG00000171634	BPTF
D4444	ENSG00000171634	BPTF
D4411	ENSG00000186665	C17orf58
D4018	ENSG00000182481	KPNA2
D11644	ENSG00000182481	KPNA2
D5272	ENSG00000196704	AMZ2
D4411	ENSG00000070540	WIPI1
D9129	ENSG00000070540	WIPI1
D4411	ENSG00000154265	ABCA5
D4453	ENSG00000154265	ABCA5
D4411	ENSG00000125398	SOX9
D5127	ENSG00000125398	SOX9
D4411	ENSG00000133195	SLC39A11
D4481	ENSG00000133195	SLC39A11
D4411	ENSG00000179604	CDC42EP4
D4494	ENSG00000179604	CDC42EP4
D4520	ENSG00000179604	CDC42EP4
D4411	ENSG00000172809	RPL38
D4411	ENSG00000141540	TTYH2
D4499	ENSG00000161513	FDXR
D4520	ENSG00000161513	FDXR
D1124	ENSG00000109089	CDR2L
D6425	ENSG00000167863	ATP5PD
D4520	ENSG00000170190	SLC16A5
D4411	ENSG00000125449	ARMC7
D4506	ENSG00000125449	ARMC7
D4411	ENSG00000188612	SUMO2
D4520	ENSG00000188612	SUMO2
D4505	ENSG00000125450	NUP85
D4520	ENSG00000125447	GGA3
D4411	ENSG00000132470	ITGB4
D4520	ENSG00000108479	GALK1
D4411	ENSG00000132478	UNK
D4520	ENSG00000132478	UNK
D2957	ENSG00000132471	WBP2
D4520	ENSG00000132481	TRIM47
D4516	ENSG00000204316	MRPL38
D4516	ENSG00000141569	TRIM65
D4520	ENSG00000204316	MRPL38
D4516	ENSG00000161533	ACOX1
D4516	ENSG00000188878	FBF1
D4520	ENSG00000161533	ACOX1
D4520	ENSG00000188878	FBF1
D5548	ENSG00000161533	ACOX1
D5548	ENSG00000188878	FBF1
D4520	ENSG00000261408	TEN1-CDK3
D4520	ENSG00000257949	TEN1
D4411	ENSG00000167880	EVPL
D4520	ENSG00000186919	ZACN
D4520	ENSG00000167881	SRP68
D4520	ENSG00000129654	FOXJ1
D4527	ENSG00000129654	FOXJ1
D4411	ENSG00000176170	SPHK1
D4520	ENSG00000176170	SPHK1
D4523	ENSG00000176170	SPHK1
D4520	ENSG00000161542	PRPSAP1
D4520	ENSG00000129673	AANAT
D4520	ENSG00000175931	UBE2O
D4525	ENSG00000129673	AANAT
D4525	ENSG00000175931	UBE2O
D4520	ENSG00000161544	CYGB
D4520	ENSG00000070731	ST6GALNAC2
D4520	ENSG00000182534	MXRA7
D511	ENSG00000070495	JMJD6
D511	ENSG00000182534	MXRA7
D4520	ENSG00000070495	JMJD6
D4525	ENSG00000070495	JMJD6
D4525	ENSG00000182534	MXRA7
D4520	ENSG00000181038	METTL23
D4520	ENSG00000161547	SRSF2
D4411	ENSG00000129657	SEC14L1
D4534	ENSG00000078687	TNRC6C
D4520	ENSG00000089685	BIRC5
D4520	ENSG00000055483	USP36
D4411	ENSG00000035862	TIMP2
D4411	ENSG00000141519	CCDC40
D4411	ENSG00000167291	TBC1D16
D4411	ENSG00000181045	SLC26A11
D4411	ENSG00000181523	SGSH
D2957	ENSG00000175866	BAIAP2
D4411	ENSG00000185298	CCDC137
D4411	ENSG00000204237	OXLD1
D511	ENSG00000169738	DCXR
D9129	ENSG00000169738	DCXR
D4411	ENSG00000169727	GPS1
D4411	ENSG00000169733	RFNG
D4411	ENSG00000141551	CSNK1D
D6456	ENSG00000141568	FOXK2
D6469	ENSG00000141568	FOXK2
D4574	ENSG00000167363	FN3K
D4411	ENSG00000176890	TYMS
D4644	ENSG00000198081	ZBTB14
D6855	ENSG00000017797	RALBP1
D6856	ENSG00000017797	RALBP1
D6799	ENSG00000017797	RALBP1
D4411	ENSG00000134265	NAPG
D4615	ENSG00000134265	NAPG
D4626	ENSG00000085415	SEH1L
D4815	ENSG00000085415	SEH1L
D4646	ENSG00000141446	ESCO1
[truncated: 1,974 more rows]
